# Supplementary material for: Changes in growth, lanthanide binding, and gene expression in Pseudomonas alloputida KT2440 in response to light and heavy lanthanides
Source: mSphere. 2024 Sep 18;9(10):e00685-24. doi: 10.1128/msphere.00685-24 (PMC11520305; doi:10.1128/msphere.00685-24)
Supplement: Supplemental Tables — Tables S1 to S15. [file msphere.00685-24-s0002.xls]

## Sheet: Table S1
Table S1: Growth characteristics determined by means of growthcurver. K = carrying capacity, n0 = initial population size at the beginning of the growth curve, r = intrinsic growth rate (h-1), t_gen = generation time (h), t_gen_min = generation time (min), auc_l = area under the logistic curve, auc_e = empirical area under the curve, sigma = goodness of fit.
	Cultivation condition	k	n0	r	t_gen	t_gen_min	auc_l	auc_e	sigma
	La (50 nM)	0.500327	7.9672e-08	1.98231	0.349667	20.98	8.05713	8.136	0.0344241
	Ce (50 nM)	0.524109	1.03745e-07	1.92452	0.360165	21.6099	8.3751	8.4995	0.0367038
	Nd (50 nM)	0.535576	1.07785e-06	1.90613	0.363642	21.8185	9.1685	9.2445	0.0407238
	Dy (50 nM)	0.455024	1.56813e-06	0.923408	0.750641	45.0384	4.72249	4.815	0.0179368
	Ho (50 nM)	0.460646	1.45857e-05	0.851994	0.813559	48.8135	5.45402	5.52625	0.0221745
	Er (50 nM)	0.46466	7.48511e-06	1.02123	0.67874	40.7244	6.13037	6.196	0.0214861
	Yb (50 nM)	0.484496	4.24325e-06	1.15658	0.599306	35.9583	6.74956	6.8225	0.0263613
	Mix (50 nM)	0.524074	8.31681e-07	1.8561	0.373444	22.4066	8.80732	8.8835	0.030833
	None	0.476938	1.52476e-05	1.0063	0.688809	41.3285	6.54076	6.6255	0.0240299
	La (10 nM)	0.542095	2.60011e-07	1.91209	0.362507	21.7504	8.88516	8.9815	0.0366188
	La (50 nM)	0.513109	1.34175e-07	1.82796	0.379191	22.7514	8.06009	8.12	0.0240681
	La (100 nM)	0.520339	2.26044e-07	1.75671	0.394572	23.6743	8.14901	8.24375	0.0260457
	La (250 nM)	0.530824	2.09757e-07	1.75224	0.395577	23.7346	8.27325	8.3475	0.0232124
	La (500 nM)	0.511546	1.2697e-06	1.47349	0.470413	28.2248	7.79642	7.83675	0.0178745
	La (1 µM)	0.512555	4.7513e-07	1.59514	0.434537	26.0722	7.83771	7.90275	0.0209668
	La (2.5 µM)	0.514911	2.64644e-06	1.35455	0.511716	30.703	7.7284	7.82025	0.0212017
	La (5 µM)	0.497951	4.71083e-06	1.21739	0.569372	34.1623	7.21898	7.28	0.0198479
	La (10 µM)	0.507068	3.88493e-05	0.977377	0.709191	42.5515	7.25307	7.30775	0.0177294

## Sheet: Table S2
Table S2: Autofluorescence data from the microfluidic two-dimensional screening La vs. Er. 3-6 microfluidic segments have been incubated per combination of La and Er. Autofluorescence values represent averages for all segments of a given combination. SD = standard deviation, % SD = standard deviation as percentage of the average values.
	Time (h)	La (nM)	Er (nM)	Autofluorescence (405 nm)	Autofluorescence (405 nm) SD	% SD
	48	0	0	0.090542	0.002361	2.60763
	48	0	7.5	0.092691	0.001222	1.31836
	48	0	15	0.093234	0.000504	0.540575
	48	0	22.5	0.090212	0.0007	0.77595
	48	0	30	0.091498	0.001498	1.63719
	48	0	37.5	0.086352	0.0006	0.69483
	48	0	45	0.090785	0.0006	0.660902
	48	0	52.5	0.085281	0.000644	0.755151
	48	0	60	0.087447	0.000774	0.885108
	48	0	67.5	0.089654	0.001195	1.3329
	48	0	75	0.093345	0.001227	1.31448
	48	7.5	0	0.091008	0.001261	1.38559
	48	7.5	7.5	0.091783	0.001658	1.80643
	48	7.5	15	0.090825	0.001643	1.80897
	48	7.5	22.5	0.091634	0.00133	1.45143
	48	7.5	30	0.091231	0.001031	1.1301
	48	7.5	37.5	0.09693	0.004133	4.2639
	48	7.5	45	0.094199	0.000889	0.943747
	48	7.5	52.5	0.092833	0.000736	0.792822
	48	7.5	60	0.094557	0.000657	0.694819
	48	7.5	67.5	0.093633	0.002265	2.41902
	48	7.5	75	0.092099	0.001766	1.9175
	48	15	0	0.091597	0.002098	2.29047
	48	15	7.5	0.092862	0.002683	2.88923
	48	15	15	0.093942	0.001447	1.54031
	48	15	22.5	0.091443	0.00222	2.42774
	48	15	30	0.095829	0.002356	2.45855
	48	15	37.5	0.09355	0.000956	1.02191
	48	15	45	0.097775	0.001	1.02276
	48	15	52.5	0.105985	0.001894	1.78705
	48	15	60	0.111288	0.00151	1.35684
	48	15	67.5	0.113241	0.001685	1.48798
	48	15	75	0.110789	0.003336	3.01113
	48	22.5	0	0.109949	0.001209	1.0996
	48	22.5	7.5	0.113633	0.001822	1.60341
	48	22.5	15	0.095838	0.000727	0.758572
	48	22.5	22.5	0.093517	0.000717	0.766706
	48	22.5	30	0.092811	0.001109	1.1949
	48	22.5	37.5	0.09138	0.001826	1.99825
	48	22.5	45	0.092076	0.001881	2.04288
	48	22.5	52.5	0.095349	0.002043	2.14265
	48	22.5	60	0.096719	0.001527	1.5788
	48	22.5	67.5	0.099287	0.00025	0.251795
	48	22.5	75	0.102566	0.0019	1.85247
	48	30	0	0.109037	0.000392	0.359511
	48	30	7.5	0.110609	0.001739	1.5722
	48	30	15	0.113225	0.001002	0.884964
	48	30	22.5	0.11477	0.001504	1.31045
	48	30	30	0.113537	0.00144	1.26831
	48	30	37.5	0.117523	0.000829	0.705394
	48	30	45	0.120364	0.001555	1.29191
	48	30	52.5	0.123131	0.00122	0.990815
	48	30	60	0.126889	0.001573	1.23967
	48	30	67.5	0.133156	0.001301	0.977049
	48	30	75	0.137949	0.000472	0.342155
	48	37.5	0	0.118002	0.002027	1.71777
	48	37.5	7.5	0.12042	0.002392	1.98638
	48	37.5	15	0.116356	0.001468	1.26165
	48	37.5	22.5	0.116061	0.000903	0.778039
	48	37.5	30	0.114759	0.001378	1.20078
	48	37.5	37.5	0.117371	0.001813	1.54467
	48	37.5	45	0.121776	0.00042	0.344896
	48	37.5	52.5	0.124027	0.001161	0.936086
	48	37.5	60	0.126833	0.001419	1.11879
	48	37.5	67.5	0.131684	0.001394	1.05859
	48	37.5	75	0.137038	0.001695	1.23688
	48	45	0	0.118455	0.000971	0.819721
	48	45	7.5	0.11949	0.000797	0.667001
	48	45	15	0.122244	0.002045	1.67288
	48	45	22.5	0.125417	0.001911	1.52372
	48	45	30	0.129031	0.003405	2.6389
	48	45	37.5	0.128111	0.00194	1.51431
	48	45	45	0.146429	0	0
	48	45	52.5	0.132612	0.000565	0.426055
	48	45	60	0.135259	0.000676	0.499782
	48	45	67.5	0.147232	0.000633	0.429934
	48	45	75	0.145052	0.000908	0.625982
	48	52.5	0	0.139048	0.000866	0.622807
	48	52.5	7.5	0.137351	0.000879	0.639966
	48	52.5	15	0.140481	0.002769	1.97109
	48	52.5	22.5	0.131209	0.001077	0.820828
	48	52.5	30	0.130993	0.000853	0.65118
	48	52.5	37.5	0.13041	0.001269	0.973085
	48	52.5	45	0.132269	0.000615	0.464962
	48	52.5	52.5	0.136602	0.000828	0.60614
	48	52.5	60	0.138791	0.000727	0.523809
	48	52.5	67.5	0.144594	0.000357	0.246898
	48	52.5	75	0.146044	0.000922	0.631317
	48	60	0	0.137972	0.000858	0.621865
	48	60	7.5	0.139701	0.001476	1.05654
	48	60	15	0.141242	0.000627	0.443919
	48	60	22.5	0.143219	0.000806	0.562774
	48	60	30	0.149081	0.00144	0.965918
	48	60	37.5	0.152005	0.001196	0.786816
	48	60	45	0.153415	0.001695	1.10485
	48	60	52.5	0.159823	0.000672	0.420465
	48	60	60	0.155908	0.001578	1.01214
	48	60	67.5	0.151124	0.001466	0.970064
	48	60	75	0.146714	0.00119	0.811102
	48	67.5	0	0.148139	0.001351	0.911981
	48	67.5	7.5	0.143959	0.000765	0.531401
	48	67.5	15	0.141938	0.001438	1.01312
	48	67.5	22.5	0.143878	0.000765	0.5317
	48	67.5	30	0.143939	0.001202	0.835076
	48	67.5	37.5	0.145751	0.001069	0.733443
	48	67.5	45	0.14317	0.001983	1.38507
	48	67.5	52.5	0.141927	0.001129	0.795479
	48	67.5	60	0.139023	0.001226	0.881868
	48	67.5	67.5	0.139096	0.000201	0.144505
	48	67.5	75	0.14298	0.000874	0.611274
	48	75	0	0.149821	0.001058	0.706176
	48	75	7.5	0.155138	0.002063	1.32978
	48	75	15	0.155809	0.000536	0.344011
	48	75	22.5	0.161823	0.001028	0.635262
	48	75	30	0.158078	0.001067	0.674983
	48	75	37.5	0.152652	0.001195	0.782826
	48	75	45	0.148781	0.000523	0.351523
	48	75	52.5	0.143782	0.001581	1.09958
	48	75	60	0.143643	0.001152	0.801988
	48	75	67.5	0.146995	0.001343	0.913637
	48	75	75	0.148316	0.00168	1.13272
	72	0	0	0.111722	0.001472	1.31756
	72	0	7.5	0.10827	0.000413	0.381454
	72	0	15	0.106199	0.002264	2.13185
	72	0	22.5	0.107145	0.001246	1.16291
	72	0	30	0.105008	0.002112	2.01128
	72	0	37.5	0.10155	0.000639	0.629247
	72	0	45	0.102989	0.000433	0.420433
	72	0	52.5	0.102738	0.001624	1.58072
	72	0	60	0.104119	0.000732	0.703042
	72	0	67.5	0.106418	0.000911	0.856058
	72	0	75	0.105471	0.001097	1.0401
	72	7.5	0	0.104088	0.001172	1.12597
	72	7.5	7.5	0.103189	0.000519	0.502961
	72	7.5	15	0.101687	0.000701	0.68937
	72	7.5	22.5	0.099865	0.001269	1.27072
	72	7.5	30	0.103955	0.000759	0.730124
	72	7.5	37.5	0.103175	0.001397	1.35401
	72	7.5	45	0.103394	0.000483	0.467145
	72	7.5	52.5	0.105777	0.000373	0.352629
	72	7.5	60	0.100924	0.001175	1.16424
	72	7.5	67.5	0.103977	0.001836	1.76578
	72	7.5	75	0.10249	0.001677	1.63626
	72	15	0	0.113379	0.001501	1.32388
	72	15	7.5	0.118078	0.001265	1.07133
	72	15	15	0.11589	0.00206	1.77755
	72	15	22.5	0.107046	0.001311	1.22471
	72	15	30	0.103004	0.000538	0.52231
	72	15	37.5	0.100084	0.000996	0.995164
	72	15	45	0.099282	0.00117	1.17846
	72	15	52.5	0.098938	0.000786	0.794437
	72	15	60	0.0955	0.00212	2.2199
	72	15	67.5	0.097609	0.001849	1.89429
	72	15	75	0.09664	0.000831	0.859892
	72	22.5	0	0.125962	0.000984	0.781188
	72	22.5	7.5	0.120456	0.001141	0.947234
	72	22.5	15	0.118619	0.001188	1.00153
	72	22.5	22.5	0.114403	0.001703	1.4886
	72	22.5	30	0.113377	0.002088	1.84164
	72	22.5	37.5	0.111531	0.001536	1.3772
	72	22.5	45	0.112979	0.001493	1.32148
	72	22.5	52.5	0.110536	0.001067	0.965296
	72	22.5	60	0.109966	0.000635	0.577451
	72	22.5	67.5	0.113545	0.001005	0.885112
	72	22.5	75	0.104709	0.003501	3.34355
	72	30	0	0.129216	0.001706	1.32027
	72	30	7.5	0.1348	0.001376	1.02077
	72	30	15	0.137129	0.002028	1.4789
	72	30	22.5	0.128798	0.000534	0.414603
	72	30	30	0.126769	0.001315	1.03732
	72	30	37.5	0.124249	0.000971	0.781495
	72	30	45	0.119525	0.001058	0.88517
	72	30	52.5	0.116912	0.00116	0.992199
	72	30	60	0.112995	0.001498	1.32572
	72	30	67.5	0.114329	0.000902	0.788951
	72	30	75	0.116173	0.000597	0.513889
	72	37.5	0	NaN	NaN	#N/A
	72	37.5	7.5	NaN	NaN	#N/A
	72	37.5	15	0.128614	0.000985	0.765858
	72	37.5	22.5	0.129526	0.002916	2.25129
	72	37.5	30	0.125979	0.000683	0.542154
	72	37.5	37.5	0.124002	0.00157	1.26611
	72	37.5	45	0.119665	0.000609	0.508921
	72	37.5	52.5	0.117247	0.000708	0.603853
	72	37.5	60	0.117171	0.000801	0.683616
	72	37.5	67.5	0.113893	0.001611	1.41449
	72	37.5	75	0.118924	0.002602	2.18795
	72	45	0	0.132558	0.001012	0.763439
	72	45	7.5	0.135781	0.003859	2.84208
	72	45	15	0.142645	0.001127	0.790073
	72	45	22.5	0.142959	0.002015	1.4095
	72	45	30	0.146311	0.000915	0.62538
	72	45	37.5	0.141836	0.000607	0.427959
	72	45	45	0.139533	0.001694	1.21405
	72	45	52.5	0.139814	0.001687	1.2066
	72	45	60	0.133437	0.000581	0.435411
	72	45	67.5	0.132002	0.001147	0.868926
	72	45	75	0.132781	0.000671	0.505343
	72	52.5	0	0.147191	0.001806	1.22698
	72	52.5	7.5	0.143883	0.000898	0.624118
	72	52.5	15	0.142689	0.001038	0.727456
	72	52.5	22.5	0.140472	0.000445	0.316789
	72	52.5	30	0.138365	0.000787	0.568785
	72	52.5	37.5	0.140004	0.000617	0.440702
	72	52.5	45	0.138284	0.000655	0.473663
	72	52.5	52.5	0.136698	0.001468	1.0739
	72	52.5	60	0.138532	0.000349	0.251927
	72	52.5	67.5	0.132663	0.000685	0.516346
	72	52.5	75	0.130738	0.000369	0.282244
	72	60	0	0.150472	0.000171	0.113642
	72	60	7.5	0.153328	0.000891	0.581107
	72	60	15	0.15644	0.000826	0.527998
	72	60	22.5	0.158129	0.000642	0.405998
	72	60	30	0.153921	0.001911	1.24155
	72	60	37.5	0.148974	0.000778	0.522239
	72	60	45	0.146929	0.001646	1.12027
	72	60	52.5	0.143168	0.001219	0.851447
	72	60	60	0.141699	0.001674	1.18138
	72	60	67.5	0.138821	0.000416	0.299666
	72	60	75	0.139473	0.001604	1.15004
	72	67.5	0	0.149088	0.000853	0.572145
	72	67.5	7.5	0.146188	0.001047	0.716201
	72	67.5	15	0.143246	0.000671	0.468425
	72	67.5	22.5	0.141595	0.001038	0.733077
	72	67.5	30	0.142302	0.001179	0.82852
	72	67.5	37.5	0.141103	0.000944	0.669015
	72	67.5	45	0.142685	0.000653	0.457651
	72	67.5	52.5	0.14334	0.000516	0.359983
	72	67.5	60	0.148306	0.002113	1.42476
	72	67.5	67.5	0.14319	0.001713	1.19631
	72	67.5	75	0.141558	0.001017	0.718433
	72	75	0	0.154398	0.001536	0.994832
	72	75	7.5	0.154281	0.001103	0.714929
	72	75	15	0.157056	0.001563	0.995186
	72	75	22.5	0.157817	0.001538	0.974546
	72	75	30	0.151433	0.000351	0.231786
	72	75	37.5	0.149474	0.000518	0.346549
	72	75	45	0.146963	0.000729	0.496043
	72	75	52.5	0.144506	0.000201	0.139095
	72	75	60	0.142075	0.001068	0.751716
	72	75	67.5	0.140896	0.001301	0.923376
	72	75	75	0.143635	0.000752	0.523549

## Sheet: Table S3
Table S3: Overview of gene expression data of Pseudomonas alloputida KT2440 grown with phenylethanol (5 mM) as carbon source, and supplemented with either 50 nM of La, Nd, Er, a Ln mix (Ce, Nd, Dy, Ho, Er, Yb; equimolar pooled). Gene expression is given in log2 counts per million (CPM). Given annotation data were retrieved from NCBI RefSeq and KEGG GENES. La.1-3 = KT2440 grown with 50 nM La, Nd.1…
	locus_tag	old_locus_tag	La.1	La.2	La.3	Nd.1	Nd.2	Nd.3	Er.1	Er.2	Er.3	mix.1	mix.2	mix.3	none.1	none.2	none.3	gene	EC	annotation [refseq]	annotation [KEGG GENES]
	PP_RS00005	PP_0001	6.78	6.79	6.99	6.92	6.93	6.99	7.17	7.06	7.25	7.25	7.32	7.28	7.1	7.15	7.07			ParB/RepB/Spo0J family partition protein	ParB family transcriptional regulator, chromosome partitioning protein
	PP_RS00010	PP_0002	6.68	6.65	7.05	6.41	6.44	6.47	6.73	6.85	6.83	6.85	6.79	6.8	6.82	6.95	6.78			ParA family protein	chromosome partitioning protein
	PP_RS00015	PP_0003	5.86	5.96	6.07	6.1	6.16	6.23	6.08	6.14	6.21	6.35	6.19	6.28	6.13	6.29	6.16	rsmG	2.1.1.170	16S rRNA (guanine(527)-N(7))-methyltransferase RsmG	16S rRNA (guanine527-N7)-methyltransferase [EC:2.1.1.170]
	PP_RS00020	PP_0004	6.74	6.83	6.87	6.93	6.96	6.88	7.24	6.99	7.39	7.14	7.12	7.03	7.62	7.32	7.28	mnmG		tRNA uridine-5-carboxymethylaminomethyl(34) synthesis enzyme MnmG	tRNA uridine 5-carboxymethylaminomethyl modification enzyme
	PP_RS00025	PP_0005	5.59	5.57	5.52	6.01	6	6.01	5.89	5.8	5.85	5.88	6.08	5.85	5.78	5.72	5.82	mnmE	3.6.-.-	tRNA uridine-5-carboxymethylaminomethyl(34) synthesis GTPase MnmE	tRNA modification GTPase [EC:3.6.-.-]
	PP_RS00030	PP_0006	7.46	7.8	7.79	7.57	7.59	7.66	8.07	8.32	8.47	8.02	7.69	7.95	8.11	8.19	8.15	yidC		membrane protein insertase YidC	YidC/Oxa1 family membrane protein insertase
	PP_RS00035	PP_0007	4.08	4.02	4.49	3.84	3.85	3.83	4.3	4.43	4.4	4.06	3.8	4.15	4.26	4.55	4.48	yidD		membrane protein insertion efficiency factor YidD	uncharacterized protein
	PP_RS00040	PP_0008	7.07	6.76	7.46	6.37	6.55	6.32	7.38	7.61	7.46	6.97	6.52	6.86	7.49	7.74	7.77	rnpA	3.1.26.5	ribonuclease P protein component	ribonuclease P protein component [EC:3.1.26.5]
	PP_RS00045	PP_0009	7.7	6.93	7.44	7.06	7.01	6.65	7.27	7.67	7.17	6.92	6.39	7.35	7.13	7.33	7.15	rpmH		50S ribosomal protein L34	large subunit ribosomal protein L34
	PP_RS00050	PP_0010	7.99	7.97	8.24	7.76	7.77	7.87	8.1	8.02	8.17	8.12	7.98	8.19	8.34	8.39	8.35	dnaA		chromosomal replication initiator protein DnaA	chromosomal replication initiator protein
	PP_RS00055	PP_0011	7.45	7.81	7.88	7.66	7.66	7.88	7.82	7.69	8.23	7.98	7.84	7.81	7.97	7.92	7.75	dnaN	2.7.7.7	DNA polymerase III subunit beta	DNA polymerase III subunit beta [EC:2.7.7.7]
	PP_RS00060	PP_0012	7.29	7.08	7.43	6.95	6.9	6.92	7.01	7.21	6.94	7.15	6.84	7.13	6.94	7.17	7.08	recF		DNA replication/repair protein RecF	DNA replication and repair protein RecF
	PP_RS00065	PP_0013	8.27	8.83	8.77	8.38	8.26	8.53	8.3	8.32	8.8	8.72	8.49	8.39	8.71	8.56	8.48	gyrB	5.6.2.2	DNA topoisomerase (ATP-hydrolyzing) subunit B	DNA gyrase subunit B [EC:5.6.2.2]
	PP_RS00070	PP_5421	3.45	3.48	3.17	3.12	2.98	2.96	2.5	2.84	2.25	2.87	2.67	2.75	2.42	2.22	2.56			hypothetical protein	no KO assigned
	PP_RS00075	PP_0014	4.98	4.87	5.13	4.37	4.39	4.3	4.6	4.81	4.31	4.71	4.45	4.55	4.42	4.54	4.66			DDE-type integrase/transposase/recombinase	putative transposase
	PP_RS00080	PP_0015	5.64	5.88	5.68	5.19	5.06	5.14	5.05	5.33	5.04	5.34	5.15	5.28	5.12	5.17	5.34			TniB family NTP-binding protein	no KO assigned
	PP_RS00085	PP_0016	6.74	6.89	6.88	6.4	6.31	6.3	6.33	6.59	6.4	6.67	6.39	6.48	6.36	6.44	6.53			TniQ family protein	no KO assigned
	PP_RS00090	PP_0017	8.5	8.34	8.99	8.07	7.96	8.11	7.63	7.79	7.7	8.57	8.08	8.45	7.53	8.16	8.12			DNA binding protein	no KO assigned
	PP_RS00095	PP_0018	8.61	8.98	9.07	7.89	7.89	8	8.45	8.54	8.72	8.57	8.28	8.28	8.92	8.7	8.85			TIGR04255 family protein	no KO assigned
	PP_RS00100	PP_0019	9.62	10.94	9.9	9.72	9.71	9.91	8.97	9.3	9.37	9.62	9.47	9.14	9.39	9.17	9.31			transcriptional regulator	no KO assigned
	PP_RS28370	PP_0020	9.09	9.94	9.22	8.96	8.93	8.88	8.57	8.66	8.71	8.86	8.68	8.62	8.96	8.82	8.93			hypothetical protein	no KO assigned
	PP_RS00110	PP_0021	6.45	6.49	6.88	5.9	5.85	5.94	5.93	6.16	5.98	6.44	6.12	6.22	5.7	6.16	6.19			hypothetical protein	no KO assigned
	PP_RS00115		6.43	6.75	6.22	6.48	6.47	6.35	5.79	6.19	5.73	6.37	6.12	6.18	5.95	5.72	6.16			hypothetical protein	no KO assigned
	PP_RS00120		5.16	5.62	5.07	5.46	5.33	5.27	4.94	5.08	4.95	5.29	5.16	5.12	5.2	5.26	5.53			hypothetical protein	no KO assigned
	PP_RS00125	PP_0024	4.02	3.99	4.09	3.84	4	3.91	3.96	4	3.62	4.12	3.92	4.11	3.84	4.02	4.35			phosphoethanolamine--lipid A transferase	lipid A ethanolaminephosphotransferase [EC:2.7.8.43]
	PP_RS00130		4.98	4.88	4.9	4.47	4.39	4.51	4.08	4.46	4.27	4.46	4.36	4.44	4.02	4.1	4.38			zinc ribbon domain-containing protein	no KO assigned
	PP_RS00135	PP_0026	6.78	6.96	6.85	6.77	6.83	6.85	6.93	6.85	7.16	7.04	7.05	7.01	7.33	7.09	7.23			cation diffusion facilitator family transporter	cobalt-zinc-cadmium efflux system protein
	PP_RS00140	PP_0027	4.45	4.49	4.53	4.26	4.32	4.42	4.39	4.39	4.32	4.61	4.51	4.63	4.21	4.36	4.63			DUF3147 family protein	no KO assigned
	PP_RS00145	PP_0028	2.19	1.95	2.49	2.15	2.29	2.11	2.23	2.45	2.17	2.47	2.15	2.59	2.04	2.73	2.95			DUF2790 domain-containing protein	no KO assigned
	PP_RS00150	PP_0029	8.39	8.63	8.56	8.53	8.52	8.57	8.24	8.08	8.29	8.82	8.64	8.66	8.55	8.5	8.59			heavy metal response regulator transcription factor	no KO assigned
	PP_RS00155	PP_0030	8.2	8.37	8.17	8.25	8.4	8.36	8.57	8.43	8.53	8.47	8.44	8.56	8.34	8.57	8.57		2.7.13.3	heavy metal sensor histidine kinase	two-component system, OmpR family, heavy metal sensor histidine kinase CusS [EC:2.7.13.3]
	PP_RS00160	PP_0031	4.15	4.09	3.87	3.79	4.04	3.78	3.72	3.41	3.44	4.04	3.97	3.96	3.57	3.78	3.74			hypothetical protein	no KO assigned
	PP_RS00165	PP_0032	3.42	4.55	3.03	3.93	4.39	3.93	2.38	3.23	2.26	3.58	3.77	3.14	1.92	1.54	2.04			hypothetical protein	no KO assigned
	PP_RS00170	PP_0033	4.56	4.26	4.43	4.09	4.01	3.98	4.28	4.62	4.1	4.41	4.18	4.37	3.97	4.24	4.23			phospholipid carrier-dependent glycosyltransferase	no KO assigned
	PP_RS00175	PP_0034	2.99	2.73	2.93	2.5	2.42	2.61	2.94	2.23	2.4	2.73	2.47	2.74	2.43	2.62	2.63		2.4.-.-	glycosyltransferase family 2 protein	polyisoprenyl-phosphate glycosyltransferase [EC:2.4.-.-]
	PP_RS00180	PP_0035	2.55	1.9	2.55	1.57	1.53	1.52	1.82	2.02	1.63	2.12	1.48	1.99	1.64	1.98	2.33			GtrA family protein	no KO assigned
	PP_RS00185	PP_0036	3.69	3.57	3.73	3.17	3.13	3.12	3.18	3.45	2.75	3.37	3.03	3.22	3.17	3.06	3.35			LysR family transcriptional regulator	no KO assigned
	PP_RS00190	PP_0037	4.47	4.44	4.51	4.27	4.27	4.15	4.05	4.03	3.86	4.37	4.18	4.18	3.66	3.93	4.08			OprO/OprP family phosphate-selective porin	phosphate-selective porin OprO and OprP
	PP_RS00195	PP_0039	6.02	5.95	5.83	5.37	5.43	5.43	5.42	5.78	5.36	5.58	5.38	5.72	5.37	5.66	5.67			hypothetical protein	no KO assigned
	PP_RS00200	PP_0040	6.57	6.49	6.68	5.94	5.79	6	5.7	6.25	5.73	5.98	5.75	6.02	5.46	5.67	5.55			hypothetical protein	no KO assigned
	PP_RS00205	PP_0041	5.41	5.6	5.51	5.43	5.34	5.4	4.99	5.26	4.92	5.38	5.23	5.31	4.9	4.99	5.11			heavy metal translocating P-type ATPase	Zn2+/Cd2+-exporting ATPase [EC:7.2.2.12 7.2.2.21]
	PP_RS00210	PP_0042	3.47	3.77	3.24	3.44	3.83	3.75	2.38	2.56	2.24	3.58	3.62	3.44	2.21	2.24	2.32			DUF2790 domain-containing protein	no KO assigned
	PP_RS00215	PP_0043	5.82	5.85	5.82	5.63	5.64	5.69	5.42	5.73	5.34	5.89	5.62	5.69	5.43	5.39	5.67			CusA/CzcA family heavy metal efflux RND transporter	heavy metal efflux system protein
	PP_RS00220	PP_0044	4.72	4.89	4.84	4.67	4.61	4.72	4.38	4.55	4.42	4.79	4.6	4.66	4.4	4.5	4.54			efflux RND transporter periplasmic adaptor subunit	membrane fusion protein, heavy metal efflux system
	PP_RS00225	PP_0045	5.16	5.81	4.9	5.46	5.32	5.29	4.15	4.25	4.19	4.68	4.6	4.69	4.23	3.9	4.19			TolC family protein	outer membrane protein, heavy metal efflux system
	PP_RS00230	PP_0046	5.7	5.67	5.74	5.36	5.48	5.26	4.84	5.16	4.82	6.02	5.9	5.66	4.8	4.68	4.77			OprD family porin	no KO assigned
	PP_RS00235	PP_0047	3.54	3.58	3.53	3.25	3.28	3.19	3.13	3.18	2.92	3.4	3.22	3.35	3.04	3.11	3.35			heavy metal response regulator transcription factor	no KO assigned
	PP_RS00240	PP_0048	2.21	2.06	2.54	1.61	1.63	1.64	2.18	2.45	1.97	2.03	1.78	1.92	1.49	2.54	2.42			hypothetical protein	no KO assigned
	PP_RS00245	PP_5423	5.27	4.53	5.48	4.08	4.15	3.98	4.9	4.87	4.72	4.72	4.32	4.76	4.71	5.51	5.4			hypothetical protein	no KO assigned
	PP_RS00250	PP_0049	7	7.07	7.11	6.69	6.71	6.72	7.15	7.29	7.13	7.13	7.02	7.03	7.19	7.17	7.34			hypothetical protein	no KO assigned
	PP_RS00255	PP_5424	5.18	5.26	5.25	5.23	5.14	5.17	5.84	5.66	5.9	5.69	5.54	5.43	6.13	5.81	6.02			hypothetical protein	no KO assigned
	PP_RS00260	PP_0050	4.42	4.51	4.35	4.43	4.3	4.27	4.25	4.65	4.49	4.24	4.34	4.35	4.13	4.36	4.38			RcnB family protein	no KO assigned
	PP_RS00265	PP_0051	5.15	4.89	5.26	4.69	4.68	4.56	5.03	5.19	4.98	5.05	4.97	5.05	5.01	5.17	5.23			sigma-54-dependent Fis family transcriptional regulator	no KO assigned
	PP_RS00270	PP_0052	6.6	7.05	6.56	6.87	6.9	6.81	6.16	6.05	6.35	6.78	6.71	6.6	6.68	6.21	6.34			MBL fold metallo-hydrolase	no KO assigned
	PP_RS00275	PP_0053	4.73	5.06	4.47	4.99	5.17	5.11	5.08	5.02	5.09	4.79	5.11	5.01	5.13	4.99	5.02		1.-.-.-	FAD/NAD(P)-binding oxidoreductase	sulfide:quinone oxidoreductase [EC:1.8.5.4]
	PP_RS00280	PP_0054	3.33	3.31	3.01	3.87	3.96	3.95	3.65	3.67	3.63	3.52	3.86	3.68	3.53	3.46	3.2			sulfite exporter TauE/SafE family protein	uncharacterized protein
	PP_RS00285	PP_0055	4.77	4.47	4.77	4.34	4.38	4.26	4.24	4.34	4.24	4.45	4.48	4.48	4.18	4.2	4.24			LysR family transcriptional regulator	no KO assigned
	PP_RS00290	PP_0056	6.8	7.76	6.61	6.81	6.72	6.52	5.52	5.57	5.6	6.08	6.57	6.01	5.61	5.42	5.86			GMC family oxidoreductase N-terminal domain-containing protein	no KO assigned
	PP_RS00295	PP_0057	6.74	7	6.29	5.97	5.74	5.82	5.88	6.03	5.9	5.88	6.12	5.85	5.99	5.82	6.02			MFS transporter	no KO assigned
	PP_RS00300	PP_0058	5.68	5.71	5.7	6.02	6.02	6.01	6.04	5.73	6.08	5.79	5.77	5.95	6.18	6.26	6.28			lysophospholipid acyltransferase family protein	1-acyl-sn-glycerol-3-phosphate acyltransferase [EC:2.3.1.51]
	PP_RS00305	PP_0059	4.14	4.26	4.16	4.66	4.8	4.81	4.18	4.09	4.03	4.2	4.12	4.27	4.03	4.03	3.71	gmhB	3.1.3.82	D-glycero-beta-D-manno-heptose 1	D-glycero-D-manno-heptose 1,7-bisphosphate phosphatase [EC:3.1.3.82 3.1.3.83]
	PP_RS00310	PP_0060	5.85	6.1	6.16	6.45	6.39	6.5	6.22	6.24	6.35	6.53	6.64	6.34	6.21	6.25	6.12	glyS	6.1.1.14	glycine--tRNA ligase subunit beta	glycyl-tRNA synthetase beta chain [EC:6.1.1.14]
	PP_RS00315	PP_0061	6.2	6.34	6.73	6.05	6.11	6.01	6.48	6.37	6.81	6.5	6.19	6.29	7.05	6.89	6.85	glyQ	6.1.1.14	glycine--tRNA ligase subunit alpha	glycyl-tRNA synthetase alpha chain [EC:6.1.1.14]
	PP_RS00320	PP_0062	6.33	6.09	6.5	5.96	5.95	5.96	6.24	6.49	6.23	6.4	6.17	6.37	6.24	6.54	6.51		3.2.2.20	DNA-3-methyladenine glycosylase I	DNA-3-methyladenine glycosylase I [EC:3.2.2.20]
	PP_RS00325	PP_0063	6.2	5.93	6.34	5.89	5.98	5.97	6.26	6.11	6.24	6.28	6.19	6.32	6.31	6.39	6.26		2.3.1.15	lysophospholipid acyltransferase	Kdo2-lipid IVA lauroyltransferase/acyltransferase [EC:2.3.1.241 2.3.1.-]
	PP_RS00330	PP_0064	5.84	6.37	5.86	6.13	6.18	6.11	5.51	5.6	5.71	5.84	5.89	5.64	5.5	5.5	5.53			tetratricopeptide repeat protein	no KO assigned
	PP_RS00335	PP_0065	5.28	5.62	5.62	5.64	5.64	5.58	5.21	5.29	5.5	5.61	5.63	5.43	5.28	5.22	5.24	trkA		Trk system potassium transporter TrkA	trk/ktr system potassium uptake protein
	PP_RS00340	PP_0066	3.18	3.04	3.11	3.44	3.45	3.32	3.49	3.45	3.56	3.4	3.62	3.5	2.91	3.36	2.9	rsmB	2.1.1.176	16S rRNA (cytosine(967)-C(5))-methyltransferase RsmB	16S rRNA (cytosine967-C5)-methyltransferase [EC:2.1.1.176]
	PP_RS00345	PP_0067	3.13	3.17	3.32	3.48	3.49	3.39	3.69	3.48	3.62	3.53	3.69	3.5	3.54	3.67	3.42	fmt	2.1.2.9	methionyl-tRNA formyltransferase	methionyl-tRNA formyltransferase [EC:2.1.2.9]
	PP_RS00350	PP_0068	6.9	6.99	7.61	6.45	6.48	6.17	6.7	6.74	6.67	7.03	6.7	6.88	6.84	7.09	6.96	def	3.5.1.88	peptide deformylase	peptide deformylase [EC:3.5.1.88]
	PP_RS00355	PP_0069	3.19	3.36	3.05	3.44	3.36	3.28	3.12	2.65	2.89	3.11	3.46	3.21	2.96	2.99	2.97	dprA		DNA-processing protein DprA	DNA processing protein
	PP_RS00360	PP_0070	5.7	5.46	5.83	5.18	5.21	5.15	5.39	5.32	5.15	5.49	5.46	5.44	5.27	5.3	5.18		2.7.7.87	L-threonylcarbamoyladenylate synthase	L-threonylcarbamoyladenylate synthase [EC:2.7.7.87]
	PP_RS00365	PP_5425	3.8	3.24	3.44	3.08	3	3.13	2.73	3.52	2.64	3.17	2.95	3.33	2.6	2.99	3.14			hypothetical protein	no KO assigned
	PP_RS00370	PP_0071	3.63	3.75	3.43	3.55	3.71	3.69	3.68	3.65	3.59	3.66	3.59	3.65	3.72	3.33	3.55			hypothetical protein	no KO assigned
	PP_RS00375	PP_0072	6.06	6.33	6.33	6.44	6.3	6.37	6.08	5.99	6.33	6.44	6.59	6.28	6.23	6.21	6.16		1.6.5.5	NADPH:quinone reductase	NADPH:quinone reductase [EC:1.6.5.5]
	PP_RS00380	PP_0073	5.6	5.48	5.56	5.72	5.72	5.65	5.67	5.6	5.6	5.6	5.57	5.68	5.78	5.75	5.71	hemF	1.3.3.3	oxygen-dependent coproporphyrinogen oxidase	coproporphyrinogen III oxidase [EC:1.3.3.3]
	PP_RS00385	PP_0074	4.44	4.45	4.45	4.81	4.8	4.96	4.93	4.93	4.92	4.86	4.92	4.86	4.84	4.83	4.74	aroE	1.1.1.25	shikimate dehydrogenase	shikimate dehydrogenase [EC:1.1.1.25]
	PP_RS00390	PP_0075	4.25	3.91	3.81	3.97	4.06	4.12	3.98	3.88	3.93	3.93	4.24	4.28	3.86	4.03	3.84			SulP family inorganic anion transporter	sulfate permease, SulP family
	PP_RS00395	PP_0076	6.57	6.92	6.25	6.63	6.63	6.76	6.18	6.16	6.3	6.4	6.36	6.37	6.33	6.05	6.28	choX		choline ABC transporter substrate-binding protein	glycine betaine/proline transport system substrate-binding protein
	PP_RS00400	PP_0077	4	3.61	3.81	3.84	3.73	3.69	3.51	3.54	3.59	3.86	3.81	3.84	3.5	3.78	3.86	betC	3.1.6.6	choline-sulfatase	choline-sulfatase [EC:3.1.6.6]
	PP_RS00405	PP_0079	4.8	4.78	4.73	4.51	4.45	4.41	3.95	4	3.92	4.42	4.53	4.41	3.91	4.09	3.93			LysR family transcriptional regulator	no KO assigned
	PP_RS00410	PP_0080	3.92	3.81	3.71	4.04	4.1	4.02	3.93	3.73	4.05	3.79	4.11	3.95	3.78	3.9	3.85			NAD(P)H-binding protein	no KO assigned
	PP_RS00415	PP_0081	3.5	3.82	3.51	3.53	3.63	3.7	3.24	2.99	3.32	3.43	3.59	3.43	2.99	3.38	3.22			DOPA 4,5-dioxygenase family protein	no KO assigned
	PP_RS00420	PP_0082	5.4	6.09	6.01	6	6.07	5.98	5.43	6.29	5.85	5.87	5.99	5.74	5.03	6.56	5.96	trpA	4.2.1.20	tryptophan synthase subunit alpha	tryptophan synthase alpha chain [EC:4.2.1.20]
	PP_RS00425	PP_0083	6.75	7.98	8.1	7.6	7.69	7.35	7.79	6.89	7.15	7.67	7.77	7.62	7.06	8.87	8.29	trpB	4.2.1.20	tryptophan synthase subunit beta	tryptophan synthase beta chain [EC:4.2.1.20]
	PP_RS00430	PP_0084	3.9	3.67	3.73	4.18	4.11	3.91	3.45	3.57	3.45	3.81	3.95	3.83	3.6	3.64	3.63			LysR family transcriptional regulator	no KO assigned
	PP_RS00435	PP_0085	5.92	6.04	5.74	5.8	5.78	5.63	5.13	5.44	5.38	5.3	5.23	5.45	5.43	5.25	5.57			DUF883 family protein	no KO assigned
	PP_RS00440	PP_0086	9.08	9.58	8.86	9.66	9.77	9.75	9.07	8.93	9.16	9.62	9.55	9.58	9.31	8.78	9.05			dodecin family protein	dodecin
	PP_RS00445	PP_0087	8.39	8.58	8.23	8.65	8.68	8.9	7.87	7.62	8.31	8.58	8.52	8.57	8.26	8.09	7.99			DUF1161 domain-containing protein	no KO assigned
	PP_RS00450	PP_0088	8.07	8.18	8.23	7.84	7.81	7.74	6.64	7.16	7.08	7.72	7.82	7.58	6.4	6.61	6.5		1.-.-.-	LLM class flavin-dependent oxidoreductase	no KO assigned
	PP_RS00455	PP_0089	5.16	5.35	5.53	5.02	5.07	4.98	4.95	4.92	5.11	5.15	5.15	4.97	5.07	5.18	5.38		1.11.1.15	OsmC family protein	lipoyl-dependent peroxiredoxin [EC:1.11.1.28]
	PP_RS00460	PP_0090	7.62	8.13	7.78	7.36	7.24	7.26	6.47	6.87	6.74	7.17	7.01	7.09	6.13	6.6	6.49			DUF1161 domain-containing protein	no KO assigned
	PP_RS00465	PP_0091	7.5	8.15	7.23	8.02	7.93	7.81	6.56	6.85	6.76	7.12	7.2	7.08	6.74	6.5	6.64			lipoprotein	no KO assigned
	PP_RS00470	PP_0092	5.61	6.08	5.97	6.15	6.34	6.16	7.06	6.79	7.14	6.55	6.48	6.56	7.43	7.5	7.68			lipoprotein	no KO assigned
	PP_RS00475	PP_0093	5.8	5.41	5.6	5.49	5.55	5.49	5.34	5.22	5.38	5.46	5.54	5.62	5.31	5.5	5.39			aminopeptidase	no KO assigned
	PP_RS00480	PP_0094	4.9	5	4.9	5	5.01	4.91	4.89	4.93	5.07	5.04	5.08	4.97	5.08	5.01	5			HAD family hydrolase	phosphoglycolate phosphatase [EC:3.1.3.18]
	PP_RS00485	PP_0095	5.21	4.96	5.08	5.07	5.1	5.08	5.09	5.01	5	5.14	5.18	5.14	5.12	5.03	4.97			gamma carbonic anhydrase family protein	no KO assigned
	PP_RS00490	PP_0096	6.75	6.83	6.94	6.89	6.69	6.75	6.41	6.6	6.43	6.82	6.85	6.67	6.34	6.49	6.28	prlC	3.4.24.70	oligopeptidase A	oligopeptidase A [EC:3.4.24.70]
	PP_RS00495	PP_0097	4.94	5.16	4.96	5.27	5.2	5.36	4.49	4.69	4.83	5.06	5.08	4.83	4.88	4.86	4.74			YheV family putative zinc ribbon protein	uncharacterized protein
	PP_RS00505	PP_0099	4.57	4.53	4.43	4.35	4.39	4.34	4.06	4.21	3.93	4.16	4	4.21	3.99	3.81	4.14			PA0069 family radical SAM protein	no KO assigned
	PP_RS00510	PP_0100	5.83	5.95	5.85	5.55	5.46	5.21	5.9	5.9	6.28	5.52	5.45	5.5	6.43	5.75	6.05		4.2.1.1	carbonic anhydrase	carbonic anhydrase [EC:4.2.1.1]
	PP_RS00515	PP_0101	1.98	1.86	1.8	2.22	2.45	2.32	3.24	3.04	3.56	1.94	2.21	2.42	3.36	3.04	3.54			SulP family inorganic anion transporter	no KO assigned
	PP_RS00520	PP_5426	6.82	7.04	7.03	7.65	7.93	7.59	8.75	8.55	8.68	7.83	7.88	7.87	9.26	8.51	8.9			hypothetical protein	no KO assigned
	PP_RS00525	PP_0103	9.14	9.93	8.75	9.59	9.52	9.42	8.66	8.74	8.62	8.81	8.93	8.68	8.92	8.27	8.7	coxB	7.1.1.9	cytochrome c oxidase subunit II	cytochrome c oxidase subunit II [EC:7.1.1.9]
	PP_RS00530	PP_0104	8.24	9.04	7.65	8.43	8.48	8.27	8.26	8.25	8.19	7.65	8	7.64	8.52	8.12	8.48	ctaD	7.1.1.9	cytochrome c oxidase subunit I	cytochrome c oxidase subunit I [EC:7.1.1.9]
	PP_RS00535	PP_0105	6.23	6.92	5.31	6.29	6.37	6.07	6.3	6.38	6.32	5.61	6.08	5.68	6.26	6.14	6.44			cytochrome c oxidase assembly protein	cytochrome c oxidase assembly protein subunit 11
	PP_RS00540	PP_0106	6.82	7.72	6.24	7.27	7.41	7.26	7.51	7.59	7.49	7.08	7.25	7.04	7.68	7.3	7.57			cytochrome c oxidase subunit 3	cytochrome c oxidase subunit III [EC:7.1.1.9]
	PP_RS00545	PP_5427	4.99	6.03	4.55	5.67	5.74	5.65	5.54	5.96	5.6	5.32	5.3	5.19	5.37	5.25	5.53			twin transmembrane helix small protein	no KO assigned
	PP_RS00550	PP_0107	4.41	4.78	3.86	5.6	5.77	5.39	5.93	6.23	5.87	5.09	5.48	5.1	5.94	5.77	5.84			SURF1 family protein	surfeit locus 1 family protein
	PP_RS00555	PP_0108	2.88	3.63	2.6	4.31	4.52	4.33	4.81	5.2	4.88	3.7	4.18	3.81	4.84	4.59	4.67			hypothetical protein	no KO assigned
	PP_RS00560	PP_0109	3.73	4.46	3.15	5.18	5.29	5.05	5.55	5.91	5.49	4.35	4.89	4.51	5.48	5.29	5.38			COX15/CtaA family protein	heme a synthase [EC:1.17.99.9]
	PP_RS00565	PP_0110	4.18	4.59	4.08	5.05	5.09	4.86	5.07	5.52	4.97	4.33	4.71	4.39	5.06	4.89	5.02	cyoE	2.5.1.141	heme o synthase	heme o synthase [EC:2.5.1.141]
	PP_RS00570	PP_0111	5.86	6.34	6.23	6.14	6.3	6.08	6.6	6.79	6.62	6.15	6.2	6.18	6.77	6.67	6.74			SCO family protein	protein SCO1
	PP_RS00575	PP_0112	6.18	6.63	6.49	6.29	6.26	6.33	6.57	6.7	7	6.43	6.37	6.28	6.72	6.59	6.58			MetQ/NlpA family ABC transporter substrate-binding protein	D-methionine transport system substrate-binding protein
	PP_RS00580	PP_0113	5.08	5.12	5.07	5.11	5.13	5.21	5.3	5.52	5.52	5.11	5.12	5.23	5.12	5.42	5.31		7.4.2.11	methionine ABC transporter permease	D-methionine transport system permease protein
	PP_RS00585	PP_0114	5.1	4.8	5.05	4.99	5.01	4.97	5.16	5.06	5.08	4.8	4.92	5.12	5.28	5.25	5.15		7.4.2.11	methionine ABC transporter ATP-binding protein	D-methionine transport system ATP-binding protein
	PP_RS00590	PP_0115	6	5.7	5.99	5.6	5.66	5.68	5.62	5.67	5.5	5.88	5.69	5.87	5.43	5.73	5.8	katE		catalase HPII	catalase [EC:1.11.1.6]
	PP_RS00595	PP_0116	6.85	6.94	6.73	6.97	6.95	6.98	6.7	6.64	6.7	6.81	6.76	6.93	6.74	6.81	6.81			lipoprotein	no KO assigned
	PP_RS00600	PP_0117	5.17	5.08	4.98	5.36	5.27	5.3	4.91	5.14	4.96	5.06	5.1	5.3	4.91	4.88	4.83	znuB	7.2.2.-	zinc ABC transporter permease subunit ZnuB	zinc transport system permease protein
	PP_RS00605	PP_0118	4.16	4	3.67	4.5	4.51	4.47	4.15	4.1	4.08	4.17	4.5	4.34	4.15	4.03	3.93	znuC	7.2.2.-	zinc ABC transporter ATP-binding protein ZnuC	zinc transport system ATP-binding protein [EC:7.2.2.20]
	PP_RS00610	PP_0119	2.7	2.88	2.58	2.93	2.94	2.75	3.1	2.84	2.84	2.89	3.01	2.65	3.1	2.78	2.73	zur		zinc uptake transcriptional repressor Zur	Fur family transcriptional regulator, zinc uptake regulator
	PP_RS00615	PP_0120	6.03	6.1	5.63	6.18	6.13	6.12	5.66	5.8	5.72	5.82	6.01	5.89	5.69	5.5	5.59			zinc ABC transporter substrate-binding protein	zinc transport system substrate-binding protein
	PP_RS00620	PP_0121	6.34	6.48	6.39	6.61	6.54	6.49	6.27	6.17	6.3	6.46	6.55	6.48	6.45	6.37	6.32		2.7.1.39	homoserine kinase	homoserine kinase type II [EC:2.7.1.39]
	PP_RS00625	PP_0122	8.13	8.32	8.12	7.86	7.83	7.82	7.1	7.24	7.21	7.93	7.67	7.79	7.39	7.18	7.25			DUF2782 domain-containing protein	no KO assigned
	PP_RS00630	PP_0123	6.42	6.3	6.59	6.53	6.59	6.55	6.51	6.35	6.51	6.7	6.68	6.64	6.45	6.53	6.42	polA	2.7.7.7	DNA polymerase I	DNA polymerase I [EC:2.7.7.7]
	PP_RS00635	PP_0124	8.08	8.36	7.77	8.32	8.31	8.14	7.35	7.6	7.31	7.81	7.72	7.81	7.38	7.34	7.48	yihA		ribosome biogenesis GTP-binding protein YihA/YsxC	GTP-binding protein
	PP_RS00640	PP_0125	7	7.34	6.94	7.39	7.31	7.24	6.97	7.09	6.94	7.18	7.27	7.13	7.11	7.18	7.08			c-type cytochrome	no KO assigned
	PP_RS00645	PP_0126	7.17	7.25	6.85	7.58	7.67	7.47	7.44	7.14	7.47	7.25	7.6	7.43	7.7	7.49	7.35			c-type cytochrome	no KO assigned
	PP_RS00650	PP_0127	7.99	8.01	8.45	7.67	7.72	7.6	7.69	7.71	7.86	8.13	8.04	8.04	7.97	7.84	7.93	dsbA		thiol:disulfide interchange protein DsbA	protein dithiol oxidoreductase (disulfide-forming) [EC:1.8.4.15]
	PP_RS00655	PP_0128	6.24	5.96	6.13	6.04	6.07	6.03	5.95	5.98	5.88	6.09	6.4	6.33	5.58	5.77	5.76			endonuclease/exonuclease/phosphatase family protein	no KO assigned
	PP_RS00660	PP_0129	7.17	6.7	7.12	6.78	6.75	6.82	7.04	7.31	6.96	7.01	6.95	7.15	6.79	7.14	7.05		2.7.7.65	diguanylate cyclase	diguanylate cyclase [EC:2.7.7.65]
	PP_RS00665	PP_0130	5.33	4.9	5.19	5.29	5.22	5.18	5.35	5.47	5.32	5.29	5.46	5.44	5.59	5.41	5.4		3.5.1.28	N-acetylmuramoyl-L-alanine amidase	N-acetylmuramoyl-L-alanine amidase [EC:3.5.1.28]
	PP_RS00670	PP_0131	6	6.12	5.58	6.28	6.21	6.23	5.9	5.78	5.82	5.95	6	5.99	5.8	5.82	5.9			EAL domain-containing protein	c-di-GMP phosphodiesterase [EC:3.1.4.52]
	PP_RS00675	PP_0132	6.05	6.31	5.78	6.44	6.47	6.37	5.97	5.98	6.18	5.97	6.13	5.95	5.74	5.88	5.81			KinB sensor domain-containing domain	two-component system, NtrC family, sensor histidine kinase KinB [EC:2.7.13.3]
	PP_RS00680	PP_0133	7.07	7.45	7.32	7.26	7.27	7.19	6.88	6.72	6.98	7.14	7.16	7.06	7.1	7.19	7.23	algB		sigma-54-dependent response regulator transcription factor AlgB	two-component system, NtrC family, response regulator AlgB
	PP_RS00685	PP_0134	3.87	3.89	4.08	3.8	3.83	3.87	3.64	3.65	3.86	3.94	3.99	3.97	3.82	3.93	3.94			BON domain-containing protein	hyperosmotically inducible periplasmic protein
	PP_RS00690	PP_5428	4.74	4.61	5.19	3.99	3.44	3.6	3.09	3.31	3.21	3.66	3.01	3.32	3.61	3.33	3.42			hypothetical protein	no KO assigned
	PP_RS00695	PP_0135	4.5	4.14	4.29	3.69	3.41	3.59	3.82	3.18	3.45	3.35	3	3.2	5.2	3.7	4.25			DUF1328 domain-containing protein	no KO assigned
	PP_RS00700	PP_0136	5.31	5.14	5.51	5.47	5.32	5.44	5.98	5.63	5.94	5.69	5.51	5.61	6.04	6.37	6.43			inhibitor of vertebrate lysozyme family protein	no KO assigned
	PP_RS00705	PP_0137	5.29	5.21	5.39	4.97	4.98	5.04	4.93	5.08	4.86	5.12	4.9	5.07	4.93	4.87	5.03	gltP		glutamate/aspartate:proton symporter GltP	proton glutamate symport protein
	PP_RS00710	PP_0138	5.85	5.6	5.66	5.84	5.85	5.85	5.84	5.65	5.78	5.84	5.89	5.94	5.94	5.83	5.8			spore maturation protein	no KO assigned
	PP_RS00715	PP_0139	4.01	4.13	4.07	4.37	4.44	4.48	4.24	4.18	4.49	4.19	4.31	4.24	4.32	4.18	4.19			ABC-type transport auxiliary lipoprotein family protein	cholesterol transport system auxiliary component
	PP_RS00720	PP_0140	4.52	4.57	4.47	4.86	4.76	4.82	4.64	4.63	4.77	4.83	5.02	4.78	4.78	4.61	4.57			MlaD family protein	phospholipid/cholesterol/gamma-HCH transport system substrate-binding protein
	PP_RS00725	PP_0141	4.57	4.38	4.36	4.73	4.81	4.84	4.82	4.56	4.67	4.74	4.95	4.79	4.77	4.65	4.62			ATP-binding cassette domain-containing protein	phospholipid/cholesterol/gamma-HCH transport system ATP-binding protein
	PP_RS00730	PP_0142	5.06	4.82	5.06	4.85	4.93	4.83	4.97	4.82	4.91	4.96	5	5.18	5	5.1	4.94			MlaE family lipid ABC transporter permease subunit	phospholipid/cholesterol/gamma-HCH transport system permease protein
	PP_RS00735	PP_0143	5.3	4.86	5.04	5.14	5.23	5.1	5.35	5.04	5.17	5.11	5.26	5.42	5.06	5.44	5.27			DUF5924 family protein	no KO assigned
	PP_RS00740	PP_0144	6.61	6.52	6.38	6.58	6.65	6.53	6.46	6.2	6.3	6.47	6.62	6.58	6.35	6.58	6.62			pitrilysin family protein	no KO assigned
	PP_RS00745	PP_0145	7	7.45	6.84	6.93	6.85	6.88	5.94	6	6.12	6.51	6.44	6.41	5.98	5.95	6.05			Na/Pi cotransporter family protein	phosphate:Na+ symporter
	PP_RS00750	PP_0146	6.77	6.81	6.91	6.4	6.46	6.52	6.69	6.82	6.81	6.79	6.56	6.77	6.81	7.01	6.98			TerC family protein	no KO assigned
	PP_RS00755	PP_0147	5.74	5.49	5.52	5.7	5.65	5.55	5.36	5.45	5.27	5.55	5.62	5.54	5.23	5.38	5.36			CitMHS family transporter	citrate-Mg2+:H+ or citrate-Ca2+:H+ symporter, CitMHS family
	PP_RS00760	PP_0148	6.34	7.2	6.17	6.88	6.81	6.87	5.67	5.58	5.78	6.09	6.17	6.06	5.78	5.52	5.59			GFA family protein	no KO assigned
	PP_RS00765	PP_0149	4.78	4.73	4.78	5.19	5.27	5.26	5.6	5.45	5.67	5.17	5.33	5.4	5.06	5.61	5.36			DUF4105 domain-containing protein	no KO assigned
	PP_RS00770	PP_0150	3.88	3.91	4.05	4.16	4.33	4.21	4.13	3.5	4.32	4.1	4.2	4.31	4.4	4.75	4.41			DUF2388 domain-containing protein	no KO assigned
	PP_RS00775	PP_0151	3.48	3.33	3.52	3.19	3.05	3.09	2.84	3.16	3.07	3.14	3.06	3.18	3.02	3.15	3.11			DUF2388 domain-containing protein	no KO assigned
	PP_RS00780	PP_0152	7.61	7.65	7.39	7.6	7.49	7.26	6.63	6.99	6.89	7.18	7.27	7.11	6.74	6.7	6.48			DUF2388 domain-containing protein	no KO assigned
	PP_RS00785	PP_0153	9.42	8.34	9.04	9.27	9.28	9.47	9.43	8.68	9.01	9.16	8.62	9.66	10.35	9.86	9.72			DUF1127 domain-containing protein	no KO assigned
	PP_RS00790	PP_0154	5.74	5.76	5.88	5.89	5.72	5.75	5.87	6.5	6.09	6.2	6.17	6.08	6.26	6.03	6.06			acetyl-CoA hydrolase/transferase family protein	succinyl-CoA:acetate CoA-transferase [EC:2.8.3.18]
	PP_RS00795	PP_0155	6.69	6.72	6.76	6.95	6.98	7.13	7.08	7.03	7.01	7.08	6.91	6.94	7.15	6.95	7.01			NAD(P)(+) transhydrogenase (Re/Si-specific) subunit beta	H+-translocating NAD(P) transhydrogenase subunit beta [EC:1.6.1.2 7.1.1.1]
	PP_RS00800	PP_5747	2.9	2.76	2.8	3.11	3.18	3.32	3.22	3.12	3.14	3.27	3.46	3.25	3.4	3.03	3.31			NAD(P) transhydrogenase subunit alpha	no KO assigned
	PP_RS00805	PP_0156	4.82	4.92	4.83	5.29	5.4	5.17	5.51	5.29	5.37	5.26	5.42	5.23	5.71	5.42	5.51		1.6.1.2	Re/Si-specific NAD(P)(+) transhydrogenase subunit alpha	H+-translocating NAD(P) transhydrogenase subunit alpha [EC:1.6.1.2 7.1.1.1]
	PP_RS00810	PP_0157	5.66	5.41	5.64	5.42	5.47	5.49	5.36	5.7	5.39	5.62	5.37	5.74	5.66	5.5	5.74			LysR family transcriptional regulator	no KO assigned
	PP_RS00815	PP_0158	7.25	8.92	7.21	7.88	7.88	7.87	6.32	6.15	6.52	7.24	7.27	7.19	6.21	5.96	6.1			acyl-CoA dehydrogenase	glutaryl-CoA dehydrogenase [EC:1.3.8.6]
	PP_RS00820	PP_0159	6.93	8.18	6.89	7.35	7.23	7.22	6.4	6.41	6.33	6.61	6.65	6.54	6.35	6.21	6.37			CaiB/BaiF CoA-transferase family protein	glutaryl-CoA transferase [EC:2.8.3.-]
	PP_RS00825	PP_16SA	-2.68	-2.82	-4.26	-3.47	-2.59	-2.03	-2.06	-2.73	-3.77	-2.64	-3.43	-1.96	-2.64	-3.36	-2.75			16S ribosomal RNA	16S ribosomal RNA
	PP_RS00830	PP_23SA	0.39	-1.79	-0.66	-0.32	-1	0.03	-0.3	-0.08	-1.87	-0.57	-1	0.73	-1.49	-0.35	-0.47			23S ribosomal RNA	23S ribosomal RNA
	PP_RS00835	PP_5SA	14.57	13.52	14.05	13.29	14.33	14.85	13.93	13.55	12.24	13.44	13.36	13.83	13.04	12.58	12.35	rrf		5S ribosomal RNA	no KO assigned
	PP_RS00840	PP_16SB	-3.04	-3.37	-3.2	-3.75	-4	-2.59	-2.44	-2.06	-4.08	-2.64	-3.34	-1.92	-3.55	-2.67	-3.67			16S ribosomal RNA	16S ribosomal RNA
	PP_RS00850	PP_r01	7.77	8.57	9.67	6.84	6.93	7.99	7.27	6.93	6.82	8.16	7.24	7.29	9.01	5.52	5.97	rrf		5S ribosomal RNA	no KO assigned
	PP_RS00855	PP_5SB	10.67	9.64	10.18	9.47	10.48	10.93	9.99	9.6	8.36	9.49	9.37	9.93	9.12	8.59	8.37	rrf		5S ribosomal RNA	no KO assigned
	PP_RS00860	PP_0160	6.41	6.72	6.42	6.49	6.49	6.57	6.22	6.41	6.26	6.6	6.47	6.51	6.23	6.45	6.63			TonB-dependent siderophore receptor	iron complex outermembrane recepter protein
	PP_RS00865	PP_0161	3.95	3.27	3.73	3.66	3.63	3.63	3.91	3.94	3.69	3.85	3.45	3.81	3.7	3.93	3.89			FecR family protein	no KO assigned
	PP_RS00870	PP_0162	2.88	2.56	2.9	2.83	2.85	2.77	2.7	2.58	2.66	3.03	2.69	2.76	2.78	2.91	2.92			sigma-70 family RNA polymerase sigma factor	no KO assigned
	PP_RS00875	PP_0163	5.51	5.42	5.37	5.28	5.33	5.23	5.5	5.38	5.64	5.38	5.36	5.49	5.81	5.88	5.87			GntR family transcriptional regulator	no KO assigned
	PP_RS00880	PP_0164	6.14	5.94	6.38	5.55	5.7	5.58	5.88	6.17	5.72	6.14	5.88	6.07	5.57	6.12	6.2			transglutaminase-like cysteine peptidase	no KO assigned
	PP_RS00885	PP_0165	6.8	6.58	6.7	6.99	7.06	7.11	6.99	7.04	7.01	7.09	7.24	7.13	6.89	6.93	6.96			EAL domain-containing protein	no KO assigned
	PP_RS00890	PP_0166	8.05	8.27	8.04	8.19	8.16	8.28	8.04	8.15	8.08	8.23	8.19	8.14	8.06	8.09	8.04			HlyD family type I secretion periplasmic adaptor subunit	membrane fusion protein, adhesin transport system
	PP_RS00895	PP_0167	7.39	7.52	7.24	7.57	7.5	7.5	7.33	7.29	7.29	7.36	7.5	7.41	7.44	7.29	7.33			type I secretion system permease/ATPase	ATP-binding cassette, subfamily C, bacterial LapB
	PP_RS00900	PP_0168	11.82	12.62	12.06	12.23	12.22	12.27	12.04	12.2	12.14	12.12	12.14	11.91	12.04	12.04	12.03			type I secretion C-terminal target domain-containing protein	surface adhesion protein
	PP_RS00905	PP_5431	7.08	7.35	7.09	7.32	7.36	7.21	7.07	7.23	7.17	7.42	7.39	7.21	7.24	7.28	7.39			hypothetical protein	no KO assigned
	PP_RS00910	PP_0169	3.74	3.87	3.91	3.84	3.85	3.95	4.11	3.92	3.88	3.97	3.77	3.9	4.14	4.21	4.16			TauD/TfdA family dioxygenase	no KO assigned
	PP_RS00915	PP_0170	2.54	2.7	2.85	2.63	2.62	2.69	3.01	2.73	2.82	2.55	2.54	2.6	2.83	2.71	2.74			ABC transporter substrate-binding protein	sulfonate transport system substrate-binding protein
	PP_RS00920	PP_0171	2.97	2.83	3.07	2.75	2.98	2.87	2.89	2.92	3	2.96	2.86	2.81	2.48	2.81	2.67		7.6.2.7	ABC transporter ATP-binding protein	sulfonate transport system ATP-binding protein [EC:7.6.2.14]
	PP_RS00925	PP_0172	4.55	4.49	4.47	4.45	4.44	4.61	4.53	4.31	4.55	4.46	4.37	4.56	4.48	4.64	4.63			ABC transporter permease	sulfonate transport system permease protein
	PP_RS00930	PP_0173	7.06	6.84	7.27	7.15	7.21	6.93	7.44	6.97	7.41	7.31	7.42	7.43	7.87	8.1	7.87			WYL domain-containing protein	no KO assigned
	PP_RS00935	PP_0174	5.35	5.54	5.02	5.48	5.5	5.44	5.15	5.23	5.19	5.15	5.28	5.17	5.39	5.14	5.25			tetratricopeptide repeat protein	no KO assigned
	PP_RS00940	PP_0175	3.79	3.11	3.78	4.06	3.68	3.93	2.53	1.74	2	3.48	3.12	3.68	2.24	3.17	3.11			winged helix DNA-binding protein	MarR family transcriptional regulator, transcriptional regulator for hemolysin
	PP_RS00945	PP_0176	6.4	6.35	6.37	6.14	6.07	6.15	5.29	4.2	4.9	5.58	5.47	5.82	4.5	5.69	4.96			FUSC family protein	no KO assigned
	PP_RS00950	PP_0177	2.17	2.54	2.08	1.64	1.55	1.96	0.68	1.04	1.26	1.5	1.15	1.64	-0.17	0.84	0.66			DUF1656 domain-containing protein	no KO assigned
	PP_RS00955	PP_0178	4.67	4.96	4.75	4.42	4.4	4.5	3.11	3.14	3.61	4.4	4.03	4.21	2.67	3.15	2.86			HlyD family secretion protein	no KO assigned
	PP_RS00960	PP_0179	5.53	6.17	5.64	5.83	5.81	5.85	4.32	4.62	4.49	5.55	5.25	5.44	3.86	4.1	4.01			TolC family protein	no KO assigned
	PP_RS00965	PP_0180	5.41	5.45	5.25	5.75	5.63	5.54	4.89	4.73	4.94	5.35	5.5	5.43	5.12	5.07	5.16			FTR1 family protein	high-affinity iron transporter
	PP_RS00970	PP_0181	10.43	10.75	10.04	10.24	10.22	10.19	9.52	9.72	9.64	10.03	10	9.98	9.44	9.6	9.6			TIGR02647 family protein	no KO assigned
	PP_RS00975	PP_0182	6.7	6.81	6.92	6.14	6.01	5.98	5.5	5.87	5.82	6.38	6.12	6.24	5.65	5.88	5.65			hypothetical protein	no KO assigned
	PP_RS00980	PP_0183	5.4	5.37	5.61	5.34	5.29	5.31	5.72	5.49	6.04	5.65	5.5	5.56	6.06	5.85	5.89			glutathione S-transferase	glutathione S-transferase [EC:2.5.1.18]
	PP_RS00985	PP_0184	7.03	6.87	7.33	6.84	6.86	6.85	7.01	6.94	7.1	7.19	7.12	7.08	7.05	7.15	7.05	argH	4.3.2.1	argininosuccinate lyase	argininosuccinate lyase [EC:4.3.2.1]
	PP_RS00990	PP_0185	8.77	9.24	8.56	9.3	9.24	9.18	8.47	8.28	8.6	8.81	9.05	8.8	8.68	8.54	8.57			LytTR family DNA-binding domain-containing protein	two-component system, LytTR family, response regulator AlgR
	PP_RS00995	PP_0186	6.52	6.63	6.4	6.72	6.72	6.64	6.51	6.31	6.46	6.52	6.66	6.47	6.59	6.66	6.63	hemC	2.5.1.61	hydroxymethylbilane synthase	hydroxymethylbilane synthase [EC:2.5.1.61]
	PP_RS01000	PP_0187	4.34	4.17	4.1	4.75	4.73	4.77	4.72	4.4	4.34	4.43	4.81	4.69	4.15	4.44	4.38		4.2.1.75	uroporphyrinogen-III synthase	uroporphyrinogen-III synthase [EC:4.2.1.75]
	PP_RS01005	PP_0188	5.87	5.91	5.69	6.13	6.15	6.28	6.22	5.95	6.2	6.14	6.4	6.16	6.13	6.2	6.11		2.1.1.107	uroporphyrinogen-III C-methyltransferase	uroporphyrin-III C-methyltransferase [EC:2.1.1.107]
	PP_RS01010	PP_0189	6.17	6.35	6.03	6.91	6.97	6.99	6.67	6.6	6.7	6.72	7.04	6.75	6.43	6.44	6.32			heme biosynthesis protein HemY	HemY protein
	PP_RS01015	PP_0190	3.35	3.12	3.37	3.01	3.13	3.09	3.2	3.25	2.98	3.09	3.16	3.31	3.24	3.25	3.1			disulfide bond formation protein B	protein dithiol:quinone oxidoreductase [EC:1.8.5.9]
	PP_RS01020	PP_0191	9.76	9.87	10.08	9.14	9.11	9.17	9.23	9.69	9.37	9.69	9.45	9.48	8.98	9.25	9.21			Rsd/AlgQ family anti-sigma factor	regulator of sigma D
	PP_RS01025	PP_0192	7.32	7.47	7.48	6.98	6.99	7.05	7.01	7.22	7.11	7.33	7.15	7.14	7.13	7.1	7.16		5.2.1.8	FKBP-type peptidyl-prolyl cis-trans isomerase	FKBP-type peptidyl-prolyl cis-trans isomerase FklB [EC:5.2.1.8]
	PP_RS01030	PP_0194	8.86	9.29	8.94	9.03	8.98	8.91	8.74	8.82	9.02	9.13	9.01	8.86	9.15	8.85	9.12			AlgP family protein	no KO assigned
	PP_RS01035	PP_0195	4.42	4.19	4.2	4.21	4.11	4.17	3.78	3.86	3.84	4.24	4.45	4.28	3.62	3.92	3.83			TIGR02444 family protein	no KO assigned
	PP_RS01040	PP_0196	5.4	5.26	5.41	5.59	5.64	5.66	6.04	6.06	5.94	5.6	5.74	5.79	5.99	6.02	5.98			ATP-binding cassette domain-containing protein	ATP-binding cassette, subfamily F, member 3
	PP_RS01045	PP_0197	4.38	4.48	4.19	4.73	4.69	4.88	4.58	4.83	4.52	4.71	4.59	4.69	4.31	4.55	4.32			mechanosensitive ion channel family protein	no KO assigned
	PP_RS01050	PP_0198	7.46	7.17	7.5	6.95	7	6.96	6.94	6.86	7.14	7.22	7.2	7.19	6.95	7.08	6.96			LysE family transporter	homoserine/homoserine lactone efflux protein
	PP_RS01055	PP_0199	5.4	6.42	5.03	5.6	5.62	5.51	5.07	4.71	4.95	4.76	4.98	4.97	5.06	4.98	5.12			slipin family protein	no KO assigned
	PP_RS01060	PP_0200	5.93	6.34	5.45	6.78	6.65	6.48	5.6	5.31	5.23	5.66	6.04	5.93	5.55	5.1	5.41			nodulation protein NfeD	membrane-bound serine protease (ClpP class)
	PP_RS01065	PP_0201	6.87	7.49	6.72	7.34	7.36	7.4	6.48	6.57	6.73	6.94	7.08	6.87	7	6.65	6.74			YbaK/EbsC family protein	Ala-tRNA(Pro) deacylase [EC:3.1.1.-]
	PP_RS01070	PP_5432	6.22	7.12	6.45	6.74	6.74	6.73	6.42	6.33	6.67	6.69	6.69	6.56	6.71	6.54	6.6			DUF2789 domain-containing protein	no KO assigned
	PP_RS01075	PP_5433	8.18	9.15	7.84	8.86	8.82	8.86	7.82	8.1	7.95	7.95	8.13	7.88	7.86	7.39	7.72			hypothetical protein	no KO assigned
	PP_RS01080	PP_0202	8.05	8.62	7.8	8.38	8.31	8.24	7.63	7.41	7.75	7.87	7.95	7.87	7.89	7.55	7.59			CBS domain-containing protein	no KO assigned
	PP_RS01085	PP_0203	7.25	7.5	7.31	7.43	7.31	7.52	7.06	7.01	7.27	7.61	7.5	7.38	7.34	7.19	7.24		3.4.13.-	dipeptidase	no KO assigned
	PP_RS01090	PP_t74	0.72	-0.62	0.4	-0.19	-0.31	0.19	0.52	0.69	-0.76	-0.06	-0.32	0.31	0.02	-0.15	0.5			tRNA-Arg	no KO assigned
	PP_RS01095	PP_0204	2.12	2.15	2.18	2.69	2.43	2.36	2.75	2.57	2.46	2.24	2.4	2.38	2.45	2.72	2.53			GntR family transcriptional regulator	GntR family transcriptional regulator
	PP_RS01100	PP_0205	3.66	3.91	3.58	4.16	4.15	4.3	4.01	4.29	4.04	4.21	4.1	4.09	3.52	3.74	3.57			fumarate reductase/succinate dehydrogenase flavoprotein subunit	no KO assigned
	PP_RS01105	PP_0206	0.75	1.03	0.62	1.13	0.89	1.05	1.12	1.55	0.84	1.1	1.04	0.84	0.36	0.82	0.84			ferredoxin family protein	no KO assigned
	PP_RS01110	PP_0207	2.83	2.32	2.8	2.78	2.77	2.74	2.54	2.62	2.47	2.61	2.72	2.77	2.27	2.48	2.37			ABC transporter substrate-binding protein	sulfonate transport system substrate-binding protein
	PP_RS01115	PP_0208	1.03	0.8	1.21	1.15	1.03	1.09	1.1	0.38	0.7	1.29	0.97	0.97	0.4	0.49	0.18			ABC transporter permease	sulfonate transport system permease protein
	PP_RS01120	PP_0209	2.86	2.66	2.69	2.82	2.85	2.51	2.39	2.08	2.38	2.62	2.77	2.92	1.93	2.28	2.14		7.6.2.14	ABC transporter ATP-binding protein	sulfonate transport system ATP-binding protein [EC:7.6.2.14]
	PP_RS01125	PP_0210	-1.1	-0.99	-1.3	-0.58	-0.48	-0.89	-0.33	-3.23	-1	-2.08	-0.82	-0.65	-0.92	-1.82	-0.96			HEAT repeat domain-containing protein	no KO assigned
	PP_RS01130	PP_0211	2.18	2.24	2.2	2.43	2.39	2.28	2.01	2.05	1.95	2.37	2.17	2.36	1.9	1.88	2.01			gamma-butyrobetaine hydroxylase-like domain-containing protein	no KO assigned
	PP_RS01135	PP_0213	8.73	8.95	9.02	8.44	8.47	8.55	7.77	7.96	8.22	8.71	8.74	8.63	7.51	7.71	7.76	gabD		NADP-dependent succinate-semialdehyde dehydrogenase	succinate-semialdehyde dehydrogenase / glutarate-semialdehyde dehydrogenase [EC:1.2.1.16 1.2.
	PP_RS01140	PP_0214	7.4	7.59	7.8	7.19	7.29	7.38	6.73	7.01	7.09	7.46	7.35	7.15	6.62	6.52	6.56	gabT	2.6.1.19	4-aminobutyrate--2-oxoglutarate transaminase	5-aminovalerate/4-aminobutyrate aminotransferase [EC:2.6.1.48 2.6.1.19]
	PP_RS01145	PP_0215	7.52	7.72	7.17	7.94	7.88	7.77	7.1	6.88	7.1	7.43	7.68	7.44	7.22	7.02	6.94			response regulator	no KO assigned
	PP_RS01150	PP_0216	5.78	6.08	5.93	6.01	6.27	6.17	6.91	6.28	6.88	6.36	6.47	6.43	7.39	7.33	7.45		2.7.7.65	sensor domain-containing diguanylate cyclase	no KO assigned
	PP_RS01155	PP_0217	5.22	4.92	5.26	4.73	4.74	4.72	4.8	4.93	4.82	5.12	5.04	5.09	4.71	4.86	4.8	desA		delta-9 fatty acid desaturase DesA	no KO assigned
	PP_RS01160	PP_0218	5.89	5.55	5.88	5.66	5.73	5.71	5.86	5.87	5.72	5.9	5.89	6.02	5.66	6.02	5.79			EAL domain-containing protein	no KO assigned
	PP_RS01165	PP_0219	2.46	2.2	2.38	2.25	2.09	2.27	2.22	2.33	2.19	2.45	2.28	2.46	1.78	2.04	1.82		7.4.2.11	methionine ABC transporter permease	D-methionine transport system permease protein
	PP_RS01170	PP_0220	1.13	0.5	1.24	1.07	1.18	1.28	1.25	1.27	1.08	1.09	1.02	0.98	0.91	0.99	0.98			ATP-binding cassette domain-containing protein	D-methionine transport system ATP-binding protein
	PP_RS01175	PP_0221	2.54	2.61	2.42	2.67	2.57	2.47	2.32	2.05	1.95	2.45	2.43	2.54	2.16	1.88	1.95			MetQ/NlpA family ABC transporter substrate-binding protein	D-methionine transport system substrate-binding protein
	PP_RS01180	PP_0222	2.21	2.1	1.97	2.28	2.22	2.11	2.17	2.14	2.17	2.14	2.2	2.07	2.18	1.95	1.82		1.-.-.-	LLM class flavin-dependent oxidoreductase	long-chain alkane monooxygenase [EC:1.14.14.28]
	PP_RS01185	PP_0223	1.38	0.94	1	1.68	1.26	1.39	1.34	0.84	1.44	1.08	1.4	1.34	1.01	1.06	0.98		1.-.-.-	SfnB family sulfur acquisition oxidoreductase	no KO assigned
	PP_RS01190	PP_0224	2.49	2.25	2.39	2.6	2.67	2.4	2.58	2.45	2.66	2.26	2.29	2.42	2.14	2.95	2.54		1.-.-.-	SfnB family sulfur acquisition oxidoreductase	no KO assigned
	PP_RS01195	PP_0225	5.06	5.09	5.12	5.14	5.21	5.27	5.28	4.92	5.22	5.18	5.28	5.21	5.2	5.14	5.15	yecC	7.4.2.-	L-cystine ABC transporter ATP-binding protein TcyN	L-cystine transport system ATP-binding protein [EC:7.4.2.1]
	PP_RS01200	PP_0226	5.39	5.45	5.54	5.53	5.46	5.63	5.26	5.18	5.5	5.64	5.76	5.51	5.36	5.23	5.24	tcyL	7.4.2.-	cystine ABC transporter permease	L-cystine transport system permease protein
	PP_RS01205	PP_0227	7.9	8.02	8.21	7.6	7.56	7.65	7.5	7.52	7.97	7.96	7.86	7.68	7.93	7.73	7.72	tcyJ		cystine ABC transporter substrate-binding protein	L-cystine transport system substrate-binding protein
	PP_RS01210	PP_0228	5.63	5.51	5.69	5.25	5.26	5.4	5.09	5.22	5.23	5.49	5.42	5.37	4.97	5.08	4.99		2.3.1.30	serine O-acetyltransferase	serine O-acetyltransferase [EC:2.3.1.30]
	PP_RS01215	PP_0229	5.33	5.2	5.38	5.2	5.19	5.27	5.39	5.33	5.34	5.5	5.38	5.48	5.13	5.2	5.18	betT		choline transporter BetT	choline/glycine/proline betaine transport protein
	PP_RS01220	PP_0230	1.07	1.36	1.76	1.89	1.9	2.19	2.26	2.47	2.63	2.18	2.18	1.94	1.64	1.61	1.84	tauD	1.14.11.17	taurine dioxygenase	taurine dioxygenase [EC:1.14.11.17]
	PP_RS01225	PP_0231	1.92	1.36	1.24	1.83	1.63	1.42	2	2.06	2.33	1.77	1.95	1.85	1.3	1.43	1.1	tauC	7.2.2.-	taurine ABC transporter permease TauC	taurine transport system permease protein
	PP_RS01230	PP_0232	1.43	2.06	1.54	2.25	2.18	2.14	1.77	2.39	2.25	1.27	1.72	1.57	1.14	1.83	1.08	tauB		taurine ABC transporter ATP-binding subunit	taurine transport system ATP-binding protein [EC:7.6.2.7]
	PP_RS01235	PP_0233	2.72	2.2	3.17	2.7	2.59	2.58	3.46	3.63	3.58	2.94	3.14	3.04	2.81	3.97	3.31	tauA		taurine ABC transporter substrate-binding protein	taurine transport system substrate-binding protein
	PP_RS01240	PP_0234	8.38	8.38	8.67	7.81	7.68	7.83	7.94	8.79	8.59	8.7	8.44	8.36	8.08	8.31	8.02			OprD family porin	no KO assigned
	PP_RS01245	PP_0235	5.66	5.75	5.91	5.9	6	5.72	7.14	6.93	7.38	6.3	6.23	6.32	7.2	7.32	7.1		1.11.1.24	peroxiredoxin	thioredoxin-dependent peroxiredoxin [EC:1.11.1.24]
	PP_RS01250	PP_0236	3.96	3.98	4.3	3.5	3.42	3.34	5.46	4.96	5.2	3.31	3.03	3.3	4.46	6.44	5.75	ssuE	1.5.1.38	NADPH-dependent FMN reductase	FMN reductase [EC:1.5.1.38]
	PP_RS01255	PP_0237	2.99	3.35	2.96	3.53	3.48	3.31	3.28	3.02	3.06	2.96	3.03	2.88	2.47	3.11	2.56			sulfonate ABC transporter substrate-binding protein	sulfonate transport system substrate-binding protein
	PP_RS01260	PP_0238	2.16	2	2.24	1.94	2.3	2.05	2.4	2.22	2.56	2.08	2.18	2.22	1.99	2.24	2.12	ssuD		FMNH2-dependent alkanesulfonate monooxygenase	alkanesulfonate monooxygenase [EC:1.14.14.5 1.14.14.34]
	PP_RS01265	PP_0239	1.35	1.42	1.78	1.43	1.71	1.5	2.07	1.7	2.12	1.7	1.54	1.72	1.65	1.8	1.58	ssuC	7.6.2.-	aliphatic sulfonate ABC transporter permease SsuC	sulfonate transport system permease protein
	PP_RS01270	PP_0240	1.94	1.51	2.14	2.21	2.06	1.81	2.3	2.11	2.2	2.02	2.19	2.06	1.73	2.15	1.78	ssuB	7.6.2.-	aliphatic sulfonates ABC transporter ATP-binding protein	sulfonate transport system ATP-binding protein [EC:7.6.2.14]
	PP_RS01275	PP_0241	3.28	3.22	3.67	2.89	2.9	3.12	3.59	3.36	3.45	3.02	2.74	3.24	3.46	2.96	3.24			molybdopterin-binding protein	no KO assigned
	PP_RS01280	PP_0242	5.36	4.51	5.22	4.93	4.84	4.98	5.38	5.48	5.45	5.45	5.48	5.47	4.84	5.56	5.11			TetR/AcrR family transcriptional regulator	no KO assigned
	PP_RS01285	PP_0243	7.76	7.36	7.98	7.35	7.31	7.29	7.53	7.7	7.79	7.72	7.71	7.78	7.5	7.89	7.7	gshA	6.3.2.2	glutamate--cysteine ligase	glutamate--cysteine ligase [EC:6.3.2.2]
	PP_RS01290	PP_0244	3.65	3.4	3.54	3.76	3.78	3.72	3.43	3.56	3.36	3.6	3.57	3.55	2.87	3.41	3.08		3.1.2.-	PaaI family thioesterase	no KO assigned
	PP_RS01295	PP_0245	5.48	5.36	5.67	5.55	5.51	5.54	5.43	5.63	5.66	5.73	5.65	5.63	5.58	5.6	5.5			Tex family protein	protein Tex
	PP_RS01300	PP_0246	5.92	5.85	6.19	5.88	5.9	5.85	6.26	6.22	6.46	6.23	6.25	6.29	6.55	6.34	6.27	ompR		two-component system response regulator OmpR	two-component system, OmpR family, phosphate regulon response regulator OmpR
	PP_RS01305	PP_0247	5.92	5.96	6.01	6.34	6.36	6.37	6.62	6.51	6.54	6.42	6.54	6.46	6.43	6.49	6.36			ATP-binding protein	two-component system, OmpR family, osmolarity sensor histidine kinase EnvZ [EC:2.7.13.3]
	PP_RS01310	PP_0248	4.91	4.98	4.82	5.1	5.19	5.25	5.46	5.29	5.49	5.24	5.33	5.36	5.58	5.46	5.54	rimK	6.3.2.-	30S ribosomal protein S6--L-glutamate ligase	ribosomal protein S6--L-glutamate ligase [EC:6.3.2.-]
	PP_RS01315	PP_0249	3.86	3.62	3.79	4.16	4.24	4.11	4.19	4.29	4.33	4.01	4.37	4.28	4.25	4.34	4.08			ATP-dependent zinc protease	no KO assigned
	PP_RS01320	PP_0250	6.68	6.51	6.79	6.43	6.37	6.23	6	6.15	6.09	6.44	6.41	6.28	5.91	6.1	5.95			S4 domain-containing protein	ribosome-associated heat shock protein Hsp15
	PP_RS01325	PP_0251	9.72	10.21	9.89	9.9	9.91	9.85	8.47	9.15	8.78	9.53	9.31	9.34	7.74	8.35	8.19			phosphatase PAP2 family protein	no KO assigned
	PP_RS01330	PP_0252	8.88	8.88	9.11	8.52	8.51	8.44	8	8.31	8.21	8.64	8.58	8.56	7.83	8.03	8.04	hslO		Hsp33 family molecular chaperone HslO	molecular chaperone Hsp33
	PP_RS01340	PP_0254	3.91	4.13	3.82	3.94	3.87	3.96	3.82	3.46	3.86	4.05	4.09	3.83	4.04	3.81	3.82			thioesterase family protein	acyl-CoA thioester hydrolase [EC:3.1.2.-]
	PP_RS01345	PP_0255	5.38	5.46	5.48	5.76	5.88	5.74	6.21	5.96	6.19	5.58	5.76	5.82	6.01	6.04	5.94			glycine zipper domain-containing protein	no KO assigned
	PP_RS01350	PP_0256	6.06	5.59	5.92	5.88	5.89	5.85	6.01	5.82	5.95	5.78	6.04	5.9	5.98	5.94	5.96			FdhF/YdeP family oxidoreductase	no KO assigned
	PP_RS01355	PP_0257	4.5	4.77	4.35	4.95	4.73	4.44	4.3	3.63	4.12	3.99	4.26	4.16	4.22	4.13	3.94	fdhD		formate dehydrogenase accessory sulfurtransferase FdhD	FdhD protein
	PP_RS01360	PP_0258	9.87	10.5	9.91	10.97	11.12	10.97	10.58	10.33	10.76	11.06	10.99	10.84	11.06	10.41	10.8	lysM		peptidoglycan-binding protein LysM	no KO assigned
	PP_RS01365	PP_0259	4.17	4.08	4.14	4.09	4.25	4.05	4.16	4.07	4.25	4.32	4.3	4.32	4.42	4.22	4.48	yrfG	3.1.3.5	GMP/IMP nucleotidase	GMP/IMP 5'-nucleotidase [EC:3.1.3.-]
	PP_RS01370	PP_0260	4.86	4.62	5.04	4.39	4.39	4.16	4.56	4.66	4.5	4.59	4.68	4.57	4.64	4.7	4.48	nudE	3.6.1.-	ADP compounds hydrolase NudE	ADP-ribose diphosphatase [EC:3.6.1.-]
	PP_RS01375	PP_0261	4.16	3.72	4.13	4.14	4.06	4.23	4.26	4.24	4.11	4.24	4.4	4.25	4.02	4.06	3.97	cysQ	3.1.3.7	3'(2')5'-bisphosphate nucleotidase CysQ	3'(2'), 5'-bisphosphate nucleotidase [EC:3.1.3.7]
	PP_RS01380	PP_0262	2.94	3.2	3.2	3.46	3.38	3.43	3.13	3.2	3.48	3.17	3.25	2.99	3.36	3.3	3.22			YiiD C-terminal domain-containing protein	no KO assigned
	PP_RS01385	PP_0263	4.14	4.2	3.9	4.45	4.35	4.46	4.2	4.27	4.26	4.18	4.27	4.17	4.06	4.09	3.94			sigma-54 dependent transcriptional regulator	two-component system, NtrC family, C4-dicarboxylate transport response regulator DctD
	PP_RS01390	PP_0264	4.34	4.16	4.18	4.35	4.42	4.28	4.43	4.08	4.2	4.23	4.31	4.43	4.32	4.26	4.24			ATP-binding protein	two-component system, NtrC family, C4-dicarboxylate transport sensor histidine kinase DctB [E
	PP_RS01395	PP_0265	6.69	6.68	6.5	6.65	6.65	6.68	6.11	6.16	6.09	6.72	6.69	6.69	6.16	6.16	6.26	rfbC	5.1.3.13	dTDP-4-dehydrorhamnose 3	dTDP-4-dehydrorhamnose 3,5-epimerase [EC:5.1.3.13]
	PP_RS01400	PP_0266	5.48	5.33	5.58	5.28	5.37	5.29	5.36	5.36	5.55	5.58	5.6	5.51	5.49	5.4	5.48	aguA	3.5.3.12	agmatine deiminase	agmatine deiminase [EC:3.5.3.12]
	PP_RS28475		7.8	8.17	7.01	7.44	7.35	7.46	6.46	7.87	6.84	6.82	6.65	6.53	4.45	5.63	5.42			hypothetical protein	no KO assigned
	PP_RS01405	PP_0267	4.83	4.89	4.63	4.74	4.82	4.74	4.54	4.62	4.51	4.6	4.55	4.73	4.2	4.42	4.39			TonB-dependent siderophore receptor	iron complex outermembrane recepter protein
	PP_RS01410	PP_0268	7.83	8.08	8.22	7.53	7.56	7.74	7.46	7.22	7.84	8.1	7.86	7.99	7.65	7.6	7.55			OprD family porin	no KO assigned
	PP_RS01415	PP_0269	4.31	4.44	4.68	4.16	4.18	4.29	3.94	2.59	3.44	3.8	3.36	3.92	2.35	4.33	3.19		1.4.-.-	FMN-binding glutamate synthase family protein	no KO assigned
	PP_RS01420	PP_0270	2.8	3.01	2.73	3.37	3.48	3.41	2.84	2.67	2.87	2.99	2.9	3.01	2.98	3.18	2.97			ATP-binding protein	no KO assigned
	PP_RS01425	PP_0271	1.98	2.11	2.12	2.56	2.63	2.56	2.3	1.34	2.36	2.51	1.9	2.15	2.17	2.63	2.29			response regulator	no KO assigned
	PP_RS01430	PP_0272	3.46	3.34	3.35	4.01	3.91	4.03	3.91	3.96	3.96	4.01	3.92	3.85	4.88	4.06	4.23			TonB-dependent siderophore receptor	outer-membrane receptor for ferric coprogen and ferric-rhodotorulic acid
	PP_RS01435	PP_0273	2.11	2.35	2.25	3.12	2.68	3.31	4.23	4.2	4.68	3.24	3.07	3.34	5.86	4.72	4.99			DUF3079 domain-containing protein	no KO assigned
	PP_RS01440	PP_5435	4.94	5.05	5.17	4.32	4.33	4.39	5.08	5.19	4.91	4.91	4.59	4.8	4.63	5.43	5.43			type II toxin-antitoxin system HigB family toxin	mRNA interferase HigB [EC:3.1.-.-]
	PP_RS01445	PP_0274	5.67	5.99	5.89	5.3	5.25	5.31	5.47	5.61	5.58	5.55	5.39	5.34	5.54	5.79	5.75			transcriptional regulator	HTH-type transcriptional regulator / antitoxin HigA
	PP_RS01455	PP_0275	2.86	2.43	3.13	2.67	2.6	2.65	2.83	2.91	2.67	2.85	2.77	3.05	2.73	3.16	3.23			type II toxin-antitoxin system RelE/ParE family toxin	no KO assigned
	PP_RS01460	PP_0276	4.43	3.99	4.18	3.63	3.71	3.51	3.74	3.9	3.59	4.02	3.71	4.1	3.69	3.94	4.06			helix-turn-helix transcriptional regulator	no KO assigned
	PP_RS01465	PP_t73	0.88	-0.6	0.99	-1.14	-0.07	-0.48	0.33	0.11	-0.2	-0.18	-0.95	-0.12	0.3	0.55	0.45			tRNA-Thr	no KO assigned
	PP_RS01470	PP_0277	3.17	2.59	3.2	2.59	2.7	2.6	2.96	3.19	2.71	2.89	2.75	3.1	2.94	3.23	3.16			hypothetical protein	no KO assigned
	PP_RS01480	PP_0279	3.25	2.98	3.11	3.43	3.49	3.29	3.49	3.52	3.43	3.29	3.4	3.46	3.63	3.51	3.65			methyltransferase	no KO assigned
	PP_RS01485	PP_0280	5.14	4.66	4.94	5.07	5.14	5.12	5.48	5.63	5.52	5.15	5.29	5.35	5.32	5.34	5.36			ABC transporter permease	putative lysine/arginine/ornithine/histidine/octopine transport system permease protein
	PP_RS01490	PP_0281	3.79	3.44	3.83	3.55	3.65	3.59	4.19	4.44	4.5	3.89	4.04	4.01	4.19	4.22	4.14			ABC transporter permease	putative lysine/arginine/ornithine/histidine/octopine transport system permease protein
	PP_RS01495	PP_0282	8.2	8.68	8.51	7.98	7.88	7.93	8.39	8.65	8.98	8.47	8.3	8.12	8.94	8.56	8.62			ABC transporter substrate-binding protein	putative lysine/arginine/ornithine/histidine/octopine transport system substrate-binding prot
	PP_RS01500	PP_0283	6.83	6.75	6.87	6.42	6.49	6.31	6.78	7.02	6.99	6.74	6.64	6.71	7.01	7.01	7.04			ABC transporter ATP-binding protein	putative lysine/arginine/ornithine/histidine/octopine transport system ATP-binding protein [E
	PP_RS01505	PP_0284	5.44	5.31	5	5.4	5.53	5.44	5.83	5.89	5.67	5.51	6.01	5.75	5.44	5.37	5.5	gabP		GABA permease	GABA permease
	PP_RS01510	PP_5439	4.57	4.41	4.74	4.28	4.29	4.3	4.64	4.38	4.93	4.42	4.34	4.5	4.96	4.87	4.76			hypothetical protein	no KO assigned
	PP_RS01515	PP_5440	4.81	4.68	4.73	4.27	4.38	4.44	4.05	4.5	4.11	4.47	4.1	4.43	4.04	4.37	4.47			hypothetical protein	no KO assigned
	PP_RS01520	PP_t72	5.28	3.39	5.54	2.95	3.14	3.31	4.17	4.82	3.54	3.96	3.58	4.09	3.48	4.48	4.39			tRNA-Phe	no KO assigned
	PP_RS01525	PP_0285	4.97	4.99	5.18	4.53	4.52	4.31	4.8	5.18	5.13	4.75	4.37	4.75	5.14	5.26	5.18			oxidative damage protection protein	no KO assigned
	PP_RS01530	PP_0286	4.5	4.93	4.48	4.98	4.97	4.97	4.46	4.38	4.48	4.47	4.48	4.52	4.29	4.38	4.3	mutY	3.2.2.31	A/G-specific adenine glycosylase	A/G-specific adenine glycosylase [EC:3.2.2.31]
	PP_RS01535	PP_0287	6.27	6.74	6.49	6.5	6.44	6.44	6.08	6.14	6.17	6.39	6.47	6.29	6.25	6.25	6.19			AsmA family protein	AsmA protein
	PP_RS01540	PP_0288	4.91	4.71	4.68	4.88	4.86	4.87	5.99	6.41	5.79	4.86	4.9	4.93	5.85	5.93	6.02			OFA family MFS transporter	no KO assigned
	PP_RS01545	PP_0289	7.01	6.84	7.51	6.33	6.27	6.24	6.63	6.85	6.81	6.84	6.43	6.72	6.96	6.89	6.78	hisB	4.2.1.19	imidazoleglycerol-phosphate dehydratase HisB	imidazoleglycerol-phosphate dehydratase [EC:4.2.1.19]
	PP_RS01550	PP_0290	5.13	4.88	5.36	4.8	4.87	4.87	5.24	5.24	5.37	5.21	5.1	5.18	5.17	5.29	5.13	hisH	4.3.2.10	imidazole glycerol phosphate synthase subunit HisH	imidazole glycerol-phosphate synthase subunit HisH [EC:4.3.2.10]
	PP_RS01555	PP_0291	4.6	4.48	4.81	4.6	4.64	4.61	4.38	4.76	4.22	4.77	4.58	4.88	4.02	4.04	4.17			DUF2164 domain-containing protein	no KO assigned
	PP_RS01560	PP_0292	5.19	5.23	5.41	5.37	5.29	5.38	5.28	5.68	5.43	5.36	5.37	5.28	5.25	5.41	5.17	hisA	5.3.1.16	1-(5-phosphoribosyl)-5-[(5-phosphoribosylamino)methylideneamino]imidazole-4-carboxamide isomerase	phosphoribosylformimino-5-aminoimidazole carboxamide ribotide isomerase [EC:5.3.1.16]
	PP_RS01565	PP_0293	4.2	4.44	4.71	4.37	4.42	4.51	4.43	4.51	4.6	4.49	4.53	4.4	4.47	4.44	4.29	hisF	4.3.2.10	imidazole glycerol phosphate synthase subunit HisF	imidazole glycerol-phosphate synthase subunit HisF [EC:4.3.2.10]
	PP_RS01570	PP_0294	4.76	5.29	4.72	5.34	5.38	5.4	5.51	5.19	5.61	5.22	5.5	4.98	5.8	5.46	5.56	choV		choline ABC transporter ATP-binding protein	glycine betaine/proline transport system ATP-binding protein [EC:7.6.2.9]
	PP_RS01575	PP_0295	3.79	4.4	3.77	4.24	4.13	4.21	4.55	4.08	4.58	4.11	4.23	4.01	4.78	4.49	4.51	choW		choline ABC transporter permease subunit	glycine betaine/proline transport system permease protein
	PP_RS01580	PP_0296	6.3	6.76	6.2	6.32	6.37	6.35	6.49	6.47	6.68	6.31	6.33	6.07	7.02	6.49	6.69			choline ABC transporter substrate-binding protein	glycine betaine/proline transport system substrate-binding protein
	PP_RS01585	PP_0297	2.56	2.41	2.55	2.45	2.47	2.44	2.62	2.49	2.28	2.59	2.61	2.5	2.34	2.45	2.44		4.3.1.17	L-serine ammonia-lyase	L-serine dehydratase [EC:4.3.1.17]
	PP_RS01590	PP_0298	8.47	9.37	8.32	8.85	8.78	8.69	7.92	8.53	8.13	8.3	8.47	8.1	7.49	7.41	7.58			GlxA family transcriptional regulator	AraC family transcriptional regulator, glycine betaine-responsive activator
	PP_RS01595		6.06	6.08	5.98	5.52	5.51	5.32	5.28	5.54	5.44	5.46	5.59	5.26	5.3	5.24	5.18			hypothetical protein	no KO assigned
	PP_RS01600	PP_0300	5.38	5.37	5.52	4.87	4.8	4.93	4.83	4.99	5.06	5.15	4.93	5.01	4.97	5	5.14			zinc-dependent metalloprotease family protein	no KO assigned
	PP_RS01605	PP_0301	2.61	2.46	3.07	2.04	2.07	2.15	2.67	2.48	2.62	2.6	2.42	2.36	2.36	2.44	2.65			thioesterase family protein	acyl-CoA thioester hydrolase [EC:3.1.2.-]
	PP_RS01610	PP_0302	3.86	3.73	3.72	3.95	3.73	3.88	3.42	3.45	3.2	3.81	3.78	3.75	3.32	3.2	3.24		1.1.1.108	L-carnitine dehydrogenase	carnitine 3-dehydrogenase [EC:1.1.1.108]
	PP_RS01615	PP_0303	0.96	0.59	1.46	1.32	0.98	0.93	1.49	0.61	1.11	1.2	1.39	1.21	1.07	1.02	0.88			3-keto-5-aminohexanoate cleavage protein	no KO assigned
	PP_RS01620	PP_0304	1.72	2.25	1.89	2.16	2.05	1.97	2.43	2.05	2.1	2.24	2.21	2.02	2.1	2.17	2.4	choX		choline ABC transporter substrate-binding protein	glycine betaine/proline transport system substrate-binding protein
	PP_RS01625	PP_0305	5.14	5.32	5.02	5.3	5.34	5.43	5.26	5.14	5.44	5.35	5.39	5.29	5.6	5.28	5.4			GlxA family transcriptional regulator	AraC family transcriptional regulator, carnitine catabolism transcriptional activator
	PP_RS01630	PP_5442	4.52	4.19	4.4	4.01	4.03	4.09	3.77	4.01	3.74	4.26	3.92	4.15	3.83	3.91	4.17			hypothetical protein	no KO assigned
	PP_RS01635	PP_0306	4.48	4.69	4.79	4.24	4.3	4.37	4.48	4.6	4.64	4.71	4.51	4.47	4.61	4.8	4.81			hypothetical protein	no KO assigned
	PP_RS01640	PP_0307	5.7	5.45	6.13	5.1	5.04	5.02	5.55	5.68	5.76	5.76	5.42	5.54	5.83	5.85	5.79			DUF1311 domain-containing protein	no KO assigned
	PP_RS01645	PP_0308	5.43	5.55	5.01	4.48	4.2	4.38	4.44	4.46	4.49	4.43	4.38	4.32	4.68	4.21	4.54		3.4.13.19	dipeptidase	membrane dipeptidase [EC:3.4.13.19]
	PP_RS01650	PP_0309	2.67	2.61	2.6	2.25	2.11	2.07	2.38	2.17	2.35	2.31	2.23	2.24	2.63	2.37	2.34			DUF5943 domain-containing protein	no KO assigned
	PP_RS01655	PP_0310	4.2	4.05	4.05	3.92	3.86	3.87	4.17	3.8	4.05	4.06	3.96	3.91	4.23	4.11	4.1	dgcA		dimethylglycine demethylation protein DgcA	N,N-dimethylglycine/sarcosine dehydrogenase [EC:1.5.7.3]
	PP_RS01660	PP_0311	3.49	3.32	3.57	3.49	3.37	3.41	3.41	3.58	3.43	3.45	3.41	3.41	3.39	3.44	3.42	dgcB		dimethylglycine demethylation protein DgcB	N,N-dimethylglycine/sarcosine dehydrogenase ferredoxin subunit
	PP_RS01665	PP_0312	0.23	-0.05	0.08	0.01	0.47	0.28	0.71	-1.12	0.34	0.14	0.63	0.02	0.79	0.7	0.63			electron transfer flavoprotein subunit alpha/FixB family protein	N,N-dimethylglycine/sarcosine catabolism electron transfer flavoprotein subunit alpha
	PP_RS01670	PP_0313	0.72	0.74	0.34	0.85	0.72	0.67	1.15	0.17	0.96	0.44	0.61	0.79	0.9	0.89	0.73			electron transfer flavoprotein subunit beta	N,N-dimethylglycine/sarcosine catabolism electron transfer flavoprotein subunit beta
	PP_RS01675	PP_0314	5.86	5.91	5.8	5.46	5.33	5.45	5.24	5.59	5.27	5.68	5.41	5.57	5.12	5.33	5.38			RHS repeat-associated core domain-containing protein	no KO assigned
	PP_RS01680	PP_0315	5.06	5.05	5.01	4.82	4.7	4.78	4.82	4.87	4.86	4.87	4.81	4.78	4.91	4.76	4.91	gbcA		glycine-betaine demethylase subunit GbcA	glycine betaine monooxygenase A [EC:1.14.13.251]
	PP_RS01685	PP_0316	5.48	5.58	5.44	5.17	5.08	5.2	5.1	5	5.09	5.3	5.17	5.14	5.24	5.11	5.13	gbcB		glycine-betaine demethylase subunit GbcB	glycine betaine monooxygenase B [EC:1.14.13.251]
	PP_RS01690	PP_0317	3.67	3.38	3.48	3.63	3.53	3.47	3.62	3.71	3.44	3.59	3.48	3.55	3.49	3.6	3.59			methyl-accepting chemotaxis protein	methyl-accepting chemotaxis protein
	PP_RS01695	PP_0318	4.87	4.34	5.07	4.67	4.68	4.48	5.04	4.67	5.19	4.95	4.46	5	5.59	5.61	5.57			hypothetical protein	no KO assigned
	PP_RS01700	PP_0319	3.44	3.22	3.77	3.3	3.62	3.4	3.97	3.58	4.07	3.56	3.23	3.7	4.25	4.43	4.27			cell division protein ZapA	cell division protein ZapA
	PP_RS01705	PP_0320	3.8	3.57	3.54	3.52	3.62	3.53	3.62	3.59	3.56	3.51	3.5	3.46	3.95	3.72	3.74	mcpH		methyl-accepting chemotaxis protein McpH	methyl-accepting chemotaxis protein
	PP_RS01710	PP_0321	6.83	6.71	7.02	6.31	6.2	6.34	6.28	6.35	6.5	6.66	6.56	6.5	6.35	6.47	6.34			low specificity L-threonine aldolase	threonine aldolase [EC:4.1.2.48]
	PP_RS01715	PP_0322	4.95	5.03	5.11	4.53	4.44	4.38	4.54	4.71	4.58	4.69	4.61	4.59	4.73	4.54	4.59			serine hydroxymethyltransferase	glycine hydroxymethyltransferase [EC:2.1.2.1]
	PP_RS01720	PP_0323	3.1	3.2	3.05	3.34	3.15	3.13	3.25	3.25	3.1	3.09	3.13	2.99	3.2	3.15	3.06			sarcosine oxidase subunit beta family protein	sarcosine oxidase, subunit beta [EC:1.5.3.24 1.5.3.1]
	PP_RS01725	PP_0324	1.46	1.59	1.62	1.68	1.52	1.51	1.33	1.78	1.4	1.68	1.38	1.53	1.75	1.49	1.81			sarcosine oxidase subunit delta	sarcosine oxidase, subunit delta [EC:1.5.3.24 1.5.3.1]
	PP_RS01730	PP_0325	4.96	4.97	4.88	4.83	4.75	4.72	4.96	4.84	4.81	4.62	4.82	4.66	4.67	4.81	4.56			sarcosine oxidase subunit alpha	sarcosine oxidase, subunit alpha [EC:1.5.3.24 1.5.3.1]
	PP_RS01735	PP_0326	3.26	3.28	3.31	3.21	3.29	3.18	3.5	3.13	3.74	3.39	3.33	3.4	3.75	3.63	3.62	soxG		sarcosine oxidase subunit gamma family protein	sarcosine oxidase, subunit gamma [EC:1.5.3.24 1.5.3.1]
	PP_RS01740	PP_0327	4.51	5.04	4.68	4.63	4.65	4.8	5.12	5.02	5.29	4.76	4.81	4.68	5.49	5.12	5.32	purU	3.5.1.10	formyltetrahydrofolate deformylase	formyltetrahydrofolate deformylase [EC:3.5.1.10]
	PP_RS01745	PP_0328	4.07	4.35	3.8	4.01	3.97	4.05	4.57	4.33	4.49	3.87	4	3.79	4.74	4.37	4.48	fdhA	1.2.1.46	formaldehyde dehydrogenase	glutathione-independent formaldehyde dehydrogenase [EC:1.2.1.46]
	PP_RS01750	PP_0329	4.97	5.2	5.1	4.35	4.38	4.38	4.08	4.36	4.42	4.7	4.32	4.42	4.47	4.28	4.51			RHS repeat-associated core domain-containing protein	no KO assigned
	PP_RS01755	PP_0330	6.6	6.74	7.13	6.78	6.97	6.78	7.41	6.82	7.51	7.14	7.2	7.14	7.59	7.94	7.84			DUF2780 domain-containing protein	no KO assigned
	PP_RS01760	PP_0331	5.97	5.63	6.15	5.38	5.54	5.59	6.44	6.38	6.62	6.05	5.82	6.13	6.58	6.8	6.8			RHS repeat-associated core domain-containing protein	no KO assigned
	PP_RS01765	PP_0332	4.94	4.84	4.94	4.71	4.77	4.61	4.89	4.87	4.85	4.7	4.61	4.85	5.05	5	5.03		2.3.-.-	acyltransferase	no KO assigned
	PP_RS01770	PP_0333	6.53	6.46	6.72	6.23	6.26	6.2	6.36	6.42	6.67	6.46	6.4	6.47	6.64	6.69	6.76			ATP-dependent zinc protease	no KO assigned
	PP_RS01775	PP_0334	6.74	6.83	6.8	6.5	6.47	6.62	6.41	6.69	6.58	6.71	6.55	6.6	6.41	6.48	6.53			IS110-like element ISPpu11 family transposase	no KO assigned
	PP_RS01780	PP_0335	4.49	4.88	4.66	4.81	4.55	4.55	3.95	4.14	4.16	4.52	4.59	4.37	3.82	4.08	3.72			glutathione S-transferase	no KO assigned
	PP_RS01785	PP_0336	4.55	4.89	4.88	4.37	4.28	4.14	3.99	4.21	4.2	4.35	4.29	4.24	4.08	3.9	3.9	msrA	1.8.4.11	peptide-methionine (S)-S-oxide reductase MsrA	peptide-methionine (S)-S-oxide reductase [EC:1.8.4.11]
	PP_RS01790	PP_0337	7.04	6.72	7.11	6.67	6.71	6.65	6.81	6.72	6.81	6.86	6.94	6.92	6.77	6.84	6.72			EAL domain-containing protein	no KO assigned
	PP_RS01795	PP_0338	6.85	7.5	7.26	7.95	8.01	7.96	7.32	7.37	7.43	7.5	7.73	7.36	7.09	7.07	7.01	aceF	2.3.1.12	dihydrolipoyllysine-residue acetyltransferase	pyruvate dehydrogenase E2 component (dihydrolipoamide acetyltransferase) [EC:2.3.1.12]
	PP_RS01800	PP_0339	8.46	8.7	9.09	8.53	8.64	8.71	8.72	8.43	8.95	9.01	8.95	8.71	8.94	8.8	8.76	aceE	1.2.4.1	pyruvate dehydrogenase (acetyl-transferring)	pyruvate dehydrogenase E1 component [EC:1.2.4.1]
	PP_RS01805	PP_0340	6.87	6.81	6.92	6.99	7	7.03	6.82	6.92	6.81	6.79	6.87	6.76	6.63	6.79	6.66	glnE	2.7.7.89	bifunctional [glutamate--ammonia ligase]-adenylyl-L-tyrosine phosphorylase/[glutamate--ammonia-ligase] adenylyltransferase	[glutamine synthetase] adenylyltransferase / [glutamine synthetase]-adenylyl-L-tyrosine phosp
	PP_RS01810	PP_0341	5.11	4.97	5.13	5.3	5.36	5.2	5.38	5.11	5.33	5.21	5.34	5.35	5.39	5.24	5.15	waaF		lipopolysaccharide heptosyltransferase II	lipopolysaccharide heptosyltransferase II [EC:2.4.99.24]
	PP_RS01815	PP_0342	6.42	5.98	6.26	6.46	6.41	6.29	6.1	6.08	5.92	6.2	6.3	6.31	5.7	5.97	5.78	waaC		lipopolysaccharide heptosyltransferase I	lipopolysaccharide heptosyltransferase I [EC:2.4.99.23]
	PP_RS01820	PP_0343	5.8	5.76	5.91	5.79	5.83	5.78	5.66	5.69	5.87	5.87	5.91	5.81	5.72	5.64	5.57		2.4.-.-	glycosyltransferase family 4 protein	UDP-glucose:(heptosyl)LPS alpha-1,3-glucosyltransferase [EC:2.4.1.-]
	PP_RS01825	PP_0344	4.7	4.66	4.72	5.09	4.98	4.94	4.83	4.98	5.07	4.82	5.06	4.83	4.73	4.83	4.56	rfaP	2.7.1.-	lipopolysaccharide core heptose(I) kinase RfaP	lipopolysaccharide core heptose(I) kinase [EC:2.7.1.235]
	PP_RS01830	PP_0345	4.86	4.85	4.77	4.86	4.83	4.89	4.83	4.82	4.95	4.82	4.91	4.78	4.95	4.81	4.71			lipopolysaccharide kinase InaA family protein	no KO assigned
	PP_RS01835	PP_0346	4.35	4.51	4.56	4.86	4.92	4.84	4.86	4.8	4.96	4.74	4.9	4.66	5.01	4.77	4.66			lipopolysaccharide kinase InaA family protein	no KO assigned
	PP_RS01840	PP_0347	5.06	5.35	5.16	5.42	5.44	5.31	5.39	5.39	5.5	5.26	5.52	5.26	5.27	5.18	5.11			lipopolysaccharide kinase InaA family protein	no KO assigned
	PP_RS01845	PP_0348	5.65	5.45	5.48	5.43	5.4	5.46	5.31	5.41	5.37	5.45	5.33	5.5	5.23	5.36	5.39			hypothetical protein	no KO assigned
	PP_RS01850	PP_5443	-2.22	-2.6	-2.24	-1.07	-1.51	-1.32	-0.7	-2.36	-1.8	-1.52	-2.08	-1.14	-1.96	-1.41	-1.98			hypothetical protein	no KO assigned
	PP_RS01855	PP_0349	3.42	3.33	3.28	3.59	3.46	3.47	3.03	3.1	2.81	3.22	3.26	3.29	3.02	2.97	3.04			PepSY-associated TM helix domain-containing protein	no KO assigned
	PP_RS01860	PP_0350	3.83	4.18	3.98	3.9	3.89	3.91	3.89	3.71	3.74	4.08	3.92	3.89	3.86	3.82	3.85			TonB-dependent siderophore receptor	iron complex outermembrane recepter protein
	PP_RS01865	PP_0351	1.12	1.58	1.04	2.17	2.14	2.11	2.41	1.51	1.96	1.54	1.43	1.76	2.21	2.22	1.69			FecR family protein	transmembrane sensor
	PP_RS01870	PP_0352	0.74	0.6	0.59	1.58	1.44	1.02	1.92	1.01	1.49	0.64	0.64	0.67	1.28	0.8	0.75			RNA polymerase sigma factor	RNA polymerase sigma-19 factor, ECF subfamily
	PP_RS01875	PP_0353	4.63	4.72	3.91	4.6	4.73	4.36	3.2	5.35	3.26	4.29	4.45	4.18	2.11	3	2.48			3'-5' exonuclease	DNA polymerase III subunit epsilon [EC:2.7.7.7]
	PP_RS01880	PP_0354	5.73	6.45	5.8	6.29	6.41	6.2	4.49	5.74	4.49	5.97	6.07	5.71	3.32	4.32	4.21			putative nucleotidyltransferase substrate binding domain-containing protein	CBS domain-containing protein
	PP_RS01885	PP_0355	5.88	7	6.2	5.75	5.68	5.88	5.6	5.73	6.07	5.47	5.37	5.33	5.56	5.85	6.06			response regulator	no KO assigned
	PP_RS01890	PP_0356	7.58	7.94	7.98	7.55	7.41	7.59	7.02	7.36	7.17	7.62	7.54	7.31	7.17	7.21	7.06		2.3.3.9	malate synthase G	malate synthase [EC:2.3.3.9]
	PP_RS01895	PP_0357	7.72	8.06	7.52	8.25	8.24	8.1	7.97	7.54	7.94	7.85	8.09	7.85	8.28	8	8.03			ACT domain-containing protein	no KO assigned
	PP_RS01900	PP_0358	5.57	5.35	5.44	5.67	5.77	5.69	5.64	5.37	5.59	5.6	5.68	5.73	5.78	5.79	5.76	rarD		EamA family transporter RarD	chloramphenicol-sensitive protein RarD
	PP_RS01905	PP_0359	4.96	4.69	4.8	5.09	5.18	5.09	4.87	4.69	4.78	4.92	5.04	4.95	4.83	4.79	4.83		2.7.11.1	serine/threonine protein kinase	no KO assigned
	PP_RS01910	PP_0360	2.44	2.58	2.24	2.65	2.72	2.6	2.68	2.3	2.25	2.52	2.68	2.73	2.22	2.34	1.89			TOBE domain-containing protein	molybdate transport system regulatory protein
	PP_RS01915	PP_0361	3.52	3.4	3.21	3.76	3.72	3.58	3.68	3.36	3.51	3.59	3.83	3.68	3.43	3.46	3.47			ComF family protein	no KO assigned
	PP_RS01920	PP_0362	9.26	9.34	9.61	8.72	8.82	8.82	8.63	8.39	8.6	9.17	9.05	9.01	8.48	8.85	8.72	bioB	2.8.1.6	biotin synthase BioB	biotin synthase [EC:2.8.1.6]
	PP_RS01925	PP_0363	5.8	5.63	5.54	5.84	5.88	5.9	5.24	5.43	5.45	5.46	5.76	5.53	4.98	5.06	4.82	bioF	2.3.1.47	8-amino-7-oxononanoate synthase	8-amino-7-oxononanoate synthase [EC:2.3.1.47]
	PP_RS01930	PP_0364	5.99	6.07	5.79	6.12	6.13	5.94	5.37	5.47	5.46	5.48	5.82	5.55	5.3	5.24	5.03			alpha/beta fold hydrolase	pimeloyl-[acyl-carrier protein] methyl ester esterase [EC:3.1.1.85]
	PP_RS01935	PP_0365	5.96	6.18	5.84	6.14	6.16	5.97	5.5	5.56	5.59	5.47	5.78	5.54	5.52	5.19	5.22	bioC	2.1.1.197	malonyl-ACP O-methyltransferase BioC	malonyl-CoA O-methyltransferase [EC:2.1.1.197]
	PP_RS01940	PP_0366	7.08	7.34	6.93	7.25	7.25	7.15	6.79	6.91	6.89	6.8	7.09	6.83	6.97	6.64	6.66	bioD	6.3.3.3	dethiobiotin synthase	dethiobiotin synthetase [EC:6.3.3.3]
	PP_RS01945	PP_0367	8.77	8.87	8.59	8.92	8.82	8.53	8.35	8.58	8.23	8.52	8.7	8.65	8.01	8.39	8.13			hypothetical protein	no KO assigned
	PP_RS01950	PP_0368	10.23	10.73	10.68	11.24	11.29	11.43	10.6	10.03	10.87	11.41	11.52	11.37	10.82	10.98	11.01			phenylacyl-CoA dehydrogenase	3-(methylsulfanyl)propanoyl-CoA dehydrogenase [EC:1.3.99.41]
	PP_RS01955	PP_0369	5.76	5.53	5.41	5.43	5.38	5.47	4.93	5.03	4.84	5.42	5.33	5.61	4.76	5.03	4.88		2.7.7.65	GGDEF domain-containing protein	no KO assigned
	PP_RS01960	PP_0370	6.59	7.24	6.55	6.75	6.72	6.72	6.06	5.97	6.28	6.46	6.5	6.35	6.13	6.23	6.13			acyl-CoA dehydrogenase C-terminal domain-containing protein	3-(methylsulfanyl)propanoyl-CoA dehydrogenase [EC:1.3.99.41]
	PP_RS01965	PP_0371	4.37	4.24	4.67	3.87	3.76	3.91	3.91	3.87	3.67	4.02	3.72	4	3.57	4.28	4.04			LysR family transcriptional regulator	no KO assigned
	PP_RS01970	PP_0372	2.9	2.7	2.91	2.61	2.68	2.66	2.9	2.49	2.54	2.46	2.7	2.79	2.62	2.99	2.79			aminotransferase class III-fold pyridoxal phosphate-dependent enzyme	acetylornithine/N-succinyldiaminopimelate aminotransferase [EC:2.6.1.11 2.6.1.17]
	PP_RS01975	PP_0373	7.97	8.23	7.69	7.92	7.91	7.75	6.89	7.14	6.85	7.24	7.14	7.52	6.75	6.76	6.93			YqaE/Pmp3 family membrane protein	no KO assigned
	PP_RS01980	PP_5444	6.66	7.04	6.52	6.57	6.59	6.54	6.31	6.71	6.24	6.3	6.06	6.26	6.47	6.65	6.82			heparin lyase I family protein	no KO assigned
	PP_RS01985	PP_0375	6.07	6.1	5.68	5.92	5.97	5.82	7.16	7.51	6.72	5.69	5.85	5.72	7.04	7.26	7.1		3.4.-.-	S9 family peptidase	no KO assigned
	PP_RS01990	PP_0376	5.64	5.61	5.48	5.56	5.45	5.56	6.5	7	6.28	5.46	5.55	5.42	6.41	6.68	6.58	pqqE		pyrroloquinoline quinone biosynthesis protein PqqE	PqqA peptide cyclase [EC:1.21.98.4]
	PP_RS01995	PP_0377	4.09	4.33	4.29	4.02	3.86	4	4.46	5.19	4.58	4.36	4.17	4.07	4.33	4.72	4.8	pqqD		pyrroloquinoline quinone biosynthesis peptide chaperone PqqD	pyrroloquinoline quinone biosynthesis protein D
	PP_RS02000	PP_0378	4.32	4.12	3.92	4.21	4.08	4.14	5.54	6.31	5.36	3.94	3.98	3.91	5.34	5.6	5.53	pqqC	1.3.3.11	pyrroloquinoline-quinone synthase PqqC	pyrroloquinoline-quinone synthase [EC:1.3.3.11]
	PP_RS02005	PP_0379	4.68	4.15	4.16	4.42	4.27	4.14	6.28	7.6	6.26	4.31	4.5	4.45	5.75	5.97	6.15	pqqB		pyrroloquinoline quinone biosynthesis protein PqqB	pyrroloquinoline quinone biosynthesis protein B
	PP_RS02010	PP_0380	6.07	5.17	5.69	5.13	5.13	5.28	5.33	6.07	4.68	5.09	4.88	5.42	4.01	5.29	5.04	pqqA		pyrroloquinoline quinone precursor peptide PqqA	pyrroloquinoline quinone biosynthesis protein A
	PP_RS02015	PP_0381	6.47	6.56	6.13	6.63	6.62	6.64	6.22	6.26	6.05	6.28	6.43	6.38	6.02	6.08	5.99	pqqF	3.4.24.-	pyrroloquinoline quinone biosynthesis protein PqqF	no KO assigned
	PP_RS02020	PP_0382	5.57	5.81	5.53	5.6	5.69	5.69	5.52	5.34	5.51	5.66	5.9	5.7	5	5.55	5.26			carbon-nitrogen hydrolase family protein	5-aminopentanamidase [EC:3.5.1.30]
	PP_RS02025	PP_0383	7.13	7.34	7.1	6.83	6.9	6.9	6.6	5.93	6.58	6.99	7.18	7.06	6.52	6.84	6.78		1.-.-.-	NAD(P)/FAD-dependent oxidoreductase	lysine 2-monooxygenase [EC:1.13.12.2]
	PP_RS02030	PP_0384	4.22	3.88	4.37	3.78	3.87	3.69	3.81	3.93	3.92	3.97	3.88	3.93	3.78	4.45	4.18			Lrp/AsnC family transcriptional regulator	no KO assigned
	PP_RS02035	PP_0385	5.04	4.94	5.27	4.72	4.64	4.64	4.54	4.84	4.67	4.97	4.87	4.9	4.43	4.77	4.7			serine acetyltransferase	no KO assigned
	PP_RS02040	PP_t71	-0.4	-1.24	0	-1.46	-1.21	-1.35	-0.99	-0.01	-1.04	-0.64	-1.63	-0.65	-0.84	-0.15	-0.05			tRNA-Ile	no KO assigned
	PP_RS02045	PP_0386	8.23	8.45	7.7	8.5	8.51	8.42	8.12	8.14	8.02	8.1	8.31	8.21	8.07	8.05	8.15			bifunctional diguanylate cyclase/phosphodiesterase	no KO assigned
	PP_RS02050	PP_0387	10.77	11.12	11.1	10.73	10.76	10.72	10.52	10.68	10.83	10.88	10.81	10.75	10.7	10.61	10.65	rpoD		RNA polymerase sigma factor RpoD	RNA polymerase primary sigma factor
	PP_RS02055	PP_0388	9.05	9.47	8.95	9.13	9.16	9.22	8.19	8.75	8.37	8.86	8.69	8.77	7.98	8.12	8.17	dnaG		DNA primase	DNA primase [EC:2.7.7.101]
	PP_RS02060	PP_0389	10.35	9.72	10.58	9.52	9.59	9.56	10.32	10.61	10.26	10	9.47	10.03	9.99	10.52	10.37	rpsU		30S ribosomal protein S21	small subunit ribosomal protein S21
	PP_RS02065	PP_0390	6.19	5.81	6.06	6.03	6.06	5.99	6.24	6.36	6.17	6	6.03	6.06	6.34	6.35	6.4	tsaD	2.3.1.234	tRNA (adenosine(37)-N6)-threonylcarbamoyltransferase complex transferase subunit TsaD	tRNA N6-adenosine threonylcarbamoyltransferase [EC:2.3.1.234]
	PP_RS02070	PP_0391	5.79	5.3	5.52	5.53	5.45	5.42	5.39	5.2	5.17	5.26	5.43	5.36	4.89	5.31	4.98	plsY	2.3.1.15	glycerol-3-phosphate 1-O-acyltransferase PlsY	acyl phosphate:glycerol-3-phosphate acyltransferase [EC:2.3.1.275]
	PP_RS02075	PP_0392	4.27	4.27	4.35	4.32	4.36	4.28	4.62	4.14	4.54	4.24	4.3	4.37	4.73	4.65	4.64	folB	4.1.2.25	dihydroneopterin aldolase	7,8-dihydroneopterin aldolase/epimerase/oxygenase [EC:4.1.2.25 5.1.99.8 1.13.11.81]
	PP_RS02080	PP_0393	4.05	3.84	3.98	4.03	4.13	4.01	4.18	4.3	4.12	3.83	4.05	4.05	4.28	4.2	4.21	folK	2.7.6.3	2-amino-4-hydroxy-6-hydroxymethyldihydropteridine diphosphokinase	2-amino-4-hydroxy-6-hydroxymethyldihydropteridine diphosphokinase [EC:2.7.6.3]
	PP_RS02085	PP_0394	5.49	5.59	5.39	5.81	5.92	5.89	5.8	5.6	5.65	5.56	5.74	5.72	5.84	5.63	5.67		3.1.4.-	multifunctional CCA addition/repair protein	tRNA nucleotidyltransferase (CCA-adding enzyme) [EC:2.7.7.72 3.1.3.- 3.1.4.-]
	PP_RS02090	PP_0395	8.76	9.76	8.73	9.27	9.31	9.28	8.98	9.03	9.36	9.13	9.16	8.95	9.43	8.98	9.16			SpoVR family protein	no KO assigned
	PP_RS02095	PP_0396	8.38	9.27	8.24	8.57	8.67	8.59	8.24	8.09	8.48	8.24	8.32	8.13	8.62	8.24	8.35			YeaH/YhbH family protein	uncharacterized protein
	PP_RS02100	PP_0397	11.76	13	11.9	12.04	12.03	12.11	11.08	11.09	11.57	11.72	11.62	11.37	11.55	11.2	11.33			PrkA family serine protein kinase	serine protein kinase
	PP_RS02105	PP_0398	5.96	6.08	6.15	6.16	6.16	5.92	6.07	5.92	6.18	6.33	6.56	6.2	6.25	6.15	6.19	glpE	2.8.1.1	thiosulfate sulfurtransferase GlpE	thiosulfate sulfurtransferase [EC:2.8.1.1]
	PP_RS02110	PP_0399	5.32	5.34	5.24	5.44	5.57	5.38	5.65	5.22	5.7	5.41	5.66	5.38	5.9	5.73	5.62		3.6.1.41	symmetrical bis(5'-nucleosyl)-tetraphosphatase	bis(5'-nucleosyl)-tetraphosphatase (symmetrical) [EC:3.6.1.41]
	PP_RS02115	PP_0400	3.76	3.72	3.7	4.07	3.97	3.82	3.75	3.34	3.71	3.72	3.86	3.9	4.16	3.85	3.72	apaG		Co2+/Mg2+ efflux protein ApaG	ApaG protein
	PP_RS02120	PP_0401	4.84	4.93	4.81	5.04	5.02	4.78	5.12	5.2	5.23	4.77	4.93	4.75	5.3	5.21	5.08	rsmA	2.1.1.182	16S rRNA (adenine(1518)-N(6)/adenine(1519)-N(6))-dimethyltransferase RsmA	16S rRNA (adenine1518-N6/adenine1519-N6)-dimethyltransferase [EC:2.1.1.182]
	PP_RS02125	PP_0402	4.94	4.91	4.82	5.28	5.32	5.19	5.06	5.23	5.18	4.9	5.09	4.99	4.97	5.09	4.96	pdxA	1.1.1.262	4-hydroxythreonine-4-phosphate dehydrogenase PdxA	4-hydroxythreonine-4-phosphate dehydrogenase [EC:1.1.1.262]
	PP_RS02130	PP_0403	7.11	7.2	7.3	7.59	7.58	7.7	7.52	7.55	7.74	7.44	7.42	7.39	7.52	7.5	7.29	surA		peptidylprolyl isomerase SurA	peptidyl-prolyl cis-trans isomerase SurA [EC:5.2.1.8]
	PP_RS02135	PP_0404	8.87	8.89	9.12	8.74	8.72	8.85	9.24	9.43	9.43	9.32	9.14	9.24	9.25	9.36	9.37			LPS-assembly protein LptD	LPS-assembly protein
	PP_RS02140	PP_0405	5.62	5.61	5.5	5.73	5.59	5.62	5.54	5.56	5.47	5.7	5.86	5.75	5.43	5.47	5.37			phosphotransferase	N-acetylmuramate 1-kinase [EC:2.7.1.221]
	PP_RS02145	PP_0406	5.03	5.32	4.77	5.77	5.78	5.6	5.24	4.94	5.22	5.14	5.6	5.34	5.38	5.16	5.04			nucleotidyltransferase family protein	N-acetyl-alpha-D-muramate 1-phosphate uridylyltransferase [EC:2.7.7.99]
	PP_RS02150	PP_0407	4.84	5	4.45	5.28	5.38	5.18	5.2	4.9	5.08	4.78	5.15	4.96	5.07	4.93	4.88			TerB family tellurite resistance protein	DnaJ like chaperone protein
	PP_RS02155	PP_0408	4.36	4.1	4.18	4.25	4.23	4.34	4.48	4.35	4.32	4.18	4.3	4.48	4.41	4.32	4.45			alpha/beta hydrolase family protein	no KO assigned
	PP_RS02160	PP_0409	7.19	7.08	6.99	7.09	7.05	7.17	6.72	6.81	6.75	7.02	7.07	7.06	6.66	6.89	6.71			sensor histidine kinase	no KO assigned
	PP_RS02165	PP_0410	6.13	6.33	6.12	6.22	6.26	6.36	6.08	5.9	6.18	6.21	6.25	6.12	6.31	6.15	6.09			response regulator transcription factor	two-component system, NarL family, uhpT operon response regulator UhpA
	PP_RS02170	PP_0411	7.96	7.28	7.56	6.31	6.11	6.07	5.12	5.5	5.22	5.96	5.83	5.59	4.93	4.92	4.99			ABC transporter ATP-binding protein	putative spermidine/putrescine transport system ATP-binding protein
	PP_RS02175	PP_0412	7.8	7.81	7.59	6.43	6.27	6.42	6.62	6.39	7.07	6.3	6.51	6.03	7.18	6.71	6.88			ABC transporter substrate-binding protein	putative spermidine/putrescine transport system substrate-binding protein
	PP_RS02180	PP_0413	6.19	5.99	5.82	5.06	4.96	4.96	4.97	4.89	5.09	4.85	4.95	4.81	5.21	5.09	5.09		7.-.-.-	ABC transporter permease	putative spermidine/putrescine transport system permease protein
	PP_RS02185	PP_0414	6.25	5.88	5.6	5.59	5.62	5.72	5.6	5.29	5.54	5.28	5.45	5.49	5.75	5.48	5.65		7.-.-.-	ABC transporter permease	putative spermidine/putrescine transport system permease protein
	PP_RS02190	PP_0415	5.98	6.25	6.22	5.85	5.87	5.86	6.25	6.43	6.42	6.16	6.04	6.16	6.57	6.51	6.45	rpe	5.1.3.1	ribulose-phosphate 3-epimerase	ribulose-phosphate 3-epimerase [EC:5.1.3.1]
	PP_RS02195	PP_0416	6.31	5.08	6.2	5.49	5.44	5.44	5.75	6.22	5.39	5.85	5.74	5.99	5.17	5.77	5.72		3.1.3.18	phosphoglycolate phosphatase	phosphoglycolate phosphatase [EC:3.1.3.18]
	PP_RS02200	PP_0417	7.55	7.31	7.83	7.03	7.02	7.13	7.27	7.23	7.35	7.62	7.48	7.55	7.32	7.53	7.52	trpE	4.1.3.27	anthranilate synthase component I	anthranilate synthase component I [EC:4.1.3.27]
	PP_RS02205	PP_0418	4.55	4.65	4.7	4.73	4.66	4.76	4.77	4.7	4.89	4.73	4.93	4.62	5.02	4.9	4.9		3.1.1.1	esterase EstP	outer membrane lipase/esterase
	PP_RS02210	PP_0420	6.73	6.48	7.07	5.9	5.94	5.9	6.26	6.25	6.26	6.51	6.24	6.44	6.38	6.62	6.43			aminodeoxychorismate/anthranilate synthase component II	anthranilate synthase component II [EC:4.1.3.27]
	PP_RS02215	PP_0421	6.16	6.21	6.48	5.79	5.79	6	6.04	5.88	6.19	6.28	6.23	6.24	6.13	6.23	6.29	trpD	2.4.2.18	anthranilate phosphoribosyltransferase	anthranilate phosphoribosyltransferase [EC:2.4.2.18]
	PP_RS02220	PP_0422	6.16	6.21	6.51	6.09	6.06	6.23	6.05	6.01	6.33	6.53	6.39	6.25	6.23	6.28	6.08	trpC	4.1.1.48	indole-3-glycerol phosphate synthase TrpC	indole-3-glycerol phosphate synthase [EC:4.1.1.48]
	PP_RS02225	PP_0423	4.08	3.96	4	4.43	4.35	4.23	4.23	4.08	4.44	4.09	4.35	4.11	4.28	4.07	3.98			lipoate--protein ligase family protein	no KO assigned
	PP_RS02230	PP_0424	6.31	6.26	6.41	5.77	5.78	5.74	5.74	5.8	5.86	6	5.86	5.97	6.09	5.81	5.87	crp		cAMP-activated global transcriptional regulator CRP	CRP/FNR family transcriptional regulator, cyclic AMP receptor protein
	PP_RS02235	PP_0425	6.48	6.16	6.79	5.9	5.99	5.69	6.31	6.31	6.25	6.34	6.28	6.33	6.26	6.54	6.37			OsmC family protein	putative redox protein
	PP_RS02240	PP_0426	5.89	5.95	5.71	6.1	6.07	6.16	6.22	6.25	6.26	5.92	5.99	6.07	6.19	6.14	6.22			DUF2157 domain-containing protein	no KO assigned
	PP_RS02245	PP_0427	6.05	5.88	6.04	6.14	6.04	5.9	6.25	5.96	6.24	5.99	6.11	6.05	6.55	6.3	6.25	coq7		2-polyprenyl-3-methyl-6-methoxy-1	3-demethoxyubiquinol 3-hydroxylase [EC:1.14.99.60]
	PP_RS02250	PP_0428	7.78	7.65	7.9	7.15	6.95	6.72	6.91	7.15	7.2	7.14	6.77	7.13	7.32	6.98	6.94			histidine triad nucleotide-binding protein	histidine triad (HIT) family protein
	PP_RS02255	PP_0429	4.02	3.68	3.82	3.93	4.07	3.95	4.15	4.17	3.92	3.66	3.97	4	4.13	4.2	4.04		1.-.-.-	SDR family oxidoreductase	uncharacterized protein
	PP_RS02260	PP_0430	4.45	4.5	4.3	4.85	4.85	4.8	4.7	4.34	4.56	4.68	4.84	4.66	4.54	4.43	4.49		1.13.12.-	nitronate monooxygenase family protein	nitronate monooxygenase [EC:1.13.12.16]
	PP_RS02265	PP_0431	6.55	6.75	6.43	6.63	6.62	6.64	6.36	6.44	6.39	6.64	6.5	6.63	6.53	6.34	6.48	hemJ		protoporphyrinogen oxidase HemJ	protoporphyrinogen IX oxidase [EC:1.3.99.-]
	PP_RS02270	PP_0432	6.59	6.88	6.7	6.93	6.96	7.01	6.87	6.91	6.99	7.06	7.09	6.93	7.09	6.96	6.94	argC	1.2.1.38	N-acetyl-gamma-glutamyl-phosphate reductase	N-acetyl-gamma-glutamyl-phosphate reductase [EC:1.2.1.38]
	PP_RS02275	PP_0433	9.87	9.73	10.31	9.35	9.39	9.35	8.97	8.78	8.89	9.97	9.62	9.84	9.12	9.15	9.07	erpA		iron-sulfur cluster insertion protein ErpA	iron-sulfur cluster insertion protein
	PP_RS02280	PP_0434	5.18	4.93	4.87	5.59	5.55	5.48	6.08	5.82	5.85	5.38	5.78	5.61	5.81	5.78	5.7		2.7.1.170	anhydro-N-acetylmuramic acid kinase	anhydro-N-acetylmuramic acid kinase [EC:2.7.1.170]
	PP_RS02285	PP_0435	6.87	6.64	6.87	6.84	6.93	6.81	7.2	7.26	7.25	6.99	7	7.13	7.45	7.16	7.35			peptidoglycan DD-metalloendopeptidase family protein	no KO assigned
	PP_RS02290	PP_0436	7.48	7.6	7.63	7.48	7.5	7.49	7.93	7.85	7.98	7.65	7.49	7.6	8.04	8.06	8.11	tyrS	6.1.1.1	tyrosine--tRNA ligase	tyrosyl-tRNA synthetase [EC:6.1.1.1]
	PP_RS02295	PP_16SC	-2.58	-3.21	-3.53	-4.32	-2.53	-3.38	-4.07	-3.23	-4.25	-4.76	-4.02	-3.62	-3.68	-3.46	-3.14			16S ribosomal RNA	16S ribosomal RNA
	PP_RS02300	PP_23SC	-2.22	-3.37	-3.74	-3.23	-3.33	-2.93	-2.95	-2.06	-3.31	-2.83	-3.25	-2.42	-2.78	-2.73	-1.89			23S ribosomal RNA	23S ribosomal RNA
	PP_RS02305	PP_5SC	5.41	4.85	5.27	4.57	5.28	5.88	4.98	4.96	4.51	5.01	4.62	5.12	4.47	4.51	4.5	rrf		5S ribosomal RNA	no KO assigned
	PP_RS02310	PP_0437	6.31	6.08	6.49	5.57	5.68	5.69	6.3	6.39	6.38	6.09	5.94	6.14	6.42	6.64	6.59	birA	6.3.4.15	bifunctional biotin--[acetyl-CoA-carboxylase] ligase/biotin operon repressor BirA	BirA family transcriptional regulator, biotin operon repressor / biotin---[acetyl-CoA-carboxy
	PP_RS02315	PP_0438	5.85	5.89	5.96	5.73	5.67	5.89	6.17	6.26	6.29	6.1	5.96	6.06	6.23	6.21	6.21		2.7.1.33	pantothenate kinase	type III pantothenate kinase [EC:2.7.1.33]
	PP_RS02320	PP_0439	4.88	4.85	4.96	4.94	4.84	5.09	4.92	5.35	4.98	5.2	4.99	5.12	4.88	4.98	5			hypothetical protein	no KO assigned
	PP_RS02325	PP_t01	8.44	6.59	8.47	6.87	6.88	6.92	8.07	8.37	7.91	7.37	6.9	7.36	7.87	8.61	8.53			tRNA-Tyr	no KO assigned
	PP_RS02330	PP_t02	6.18	3.78	6.03	3.71	3.81	4.15	5.38	5.8	5.08	4.83	4.02	4.91	4.88	6.17	5.97			tRNA-Gly	no KO assigned
	PP_RS02335	PP_t03	5.71	3.88	6.08	3.16	3.19	3.4	4.93	5.25	4.91	4.81	3.9	4.61	4.51	5.98	5.87			tRNA-Thr	no KO assigned
	PP_RS02340	PP_0440	11.72	12.32	12.2	11.57	11.52	11.63	11.98	12.16	12.3	12.07	11.71	11.74	12.37	12.24	12.3	tuf		elongation factor Tu	elongation factor Tu
	PP_RS02345	PP_t04	7.85	6.76	8.19	6.64	6.63	6.67	7.46	7.79	7.42	7.48	6.81	7.42	7.23	8.04	8.01			tRNA-Trp	no KO assigned
	PP_RS02350	PP_0441	9.59	9.04	9.97	8.82	8.84	8.9	9.48	9.61	9.49	9.45	9.02	9.38	9.26	9.96	9.78	secE		preprotein translocase subunit SecE	preprotein translocase subunit SecE
	PP_RS02355	PP_0442	9.38	9.4	9.77	9.03	9.13	9.22	9.74	9.81	9.85	9.47	9.2	9.47	9.85	10.04	10.04	nusG		transcription termination/antitermination protein NusG	transcription termination/antitermination protein NusG
	PP_RS02360	PP_0443	9.09	9.6	9.68	8.96	8.99	9.14	9.29	9.33	9.69	9.37	8.96	9.21	9.64	9.73	9.55	rplK		50S ribosomal protein L11	large subunit ribosomal protein L11
	PP_RS02365	PP_0444	9.61	10.02	10.18	9.34	9.36	9.57	9.59	9.67	9.97	9.75	9.39	9.58	10	9.94	9.74	rplA		50S ribosomal protein L1	large subunit ribosomal protein L1
	PP_RS02370	PP_0445	10.6	11.28	11.27	9.99	9.92	10.08	9.86	10.32	10.36	10.23	9.61	9.79	10.23	10.33	10.09	rplJ		50S ribosomal protein L10	large subunit ribosomal protein L10
	PP_RS02375	PP_0446	11.15	11.74	11.7	10.68	10.57	10.77	10.5	10.94	10.72	10.72	10.13	10.4	10.74	10.76	10.65	rplL		50S ribosomal protein L7/L12	large subunit ribosomal protein L7/L12
	PP_RS02380	PP_0447	9.88	10.62	10.36	10.22	10.19	10.36	10.29	10.27	10.6	10.21	10.06	10.02	10.64	10.39	10.37	rpoB	2.7.7.6	DNA-directed RNA polymerase subunit beta	DNA-directed RNA polymerase subunit beta [EC:2.7.7.6]
	PP_RS02385	PP_0448	9.77	10.7	10.2	10.07	10.02	10.24	10.01	9.97	10.22	10.02	9.93	9.82	10.23	10.04	9.97	rpoC	2.7.7.6	DNA-directed RNA polymerase subunit beta'	DNA-directed RNA polymerase subunit beta' [EC:2.7.7.6]
	PP_RS02390	PP_0449	9.44	9.66	9.98	9.19	9.24	9.38	9.71	9.87	9.97	9.59	9.19	9.44	9.9	10.05	9.92	rpsL		30S ribosomal protein S12	small subunit ribosomal protein S12
	PP_RS02395	PP_0450	9.28	9.69	9.87	9.07	9.08	9.28	9.47	9.57	9.82	9.51	9.18	9.28	9.62	9.82	9.64	rpsG		30S ribosomal protein S7	small subunit ribosomal protein S7
	PP_RS02400	PP_0451	11.3	11.86	11.98	11.17	11.09	11.39	11.23	11.37	11.67	11.56	11.18	11.26	11.58	11.53	11.34	fusA		elongation factor G	elongation factor G
	PP_RS02405	PP_0452	11.73	12.56	12.37	11.51	11.36	11.55	11.38	11.54	11.71	11.79	11.43	11.36	11.89	11.64	11.57	tuf		elongation factor Tu	elongation factor Tu
	PP_RS02410	PP_0453	9.88	9.72	10.1	9.45	9.62	9.59	10.26	10.21	10.52	9.91	9.71	9.96	10.56	10.68	10.48	rpsJ		30S ribosomal protein S10	small subunit ribosomal protein S10
	PP_RS02415	PP_0454	9.7	9.89	10.1	9.52	9.57	9.75	10.22	10.19	10.58	9.93	9.77	9.97	10.4	10.57	10.41	rplC		50S ribosomal protein L3	large subunit ribosomal protein L3
	PP_RS02420	PP_0455	8.56	8.94	9.1	8.6	8.62	8.81	9.17	9.13	9.57	9.01	8.78	8.95	9.34	9.39	9.26	rplD		50S ribosomal protein L4	large subunit ribosomal protein L4
	PP_RS02425	PP_0456	7.1	7.63	7.76	7.17	7.15	7.48	7.52	7.73	8.04	7.59	7.29	7.5	7.81	7.62	7.63	rplW		50S ribosomal protein L23	large subunit ribosomal protein L23
	PP_RS02430	PP_0457	9.11	9.56	9.64	9.33	9.31	9.67	9.46	9.48	9.99	9.43	9.16	9.35	9.8	9.63	9.47	rplB		50S ribosomal protein L2	large subunit ribosomal protein L2
	PP_RS02435	PP_0458	7.47	8.07	8.18	7.8	7.78	8.12	7.72	7.78	8.15	7.83	7.5	7.7	7.91	7.93	7.68	rpsS		30S ribosomal protein S19	small subunit ribosomal protein S19
	PP_RS02440	PP_0459	8.04	8.62	8.74	8.37	8.37	8.61	8.19	8.34	8.62	8.37	8.04	8.2	8.46	8.44	8.26	rplV		50S ribosomal protein L22	large subunit ribosomal protein L22
	PP_RS02445	PP_0460	9.51	10.26	10.23	9.59	9.58	9.81	9.62	9.78	9.93	9.71	9.39	9.48	10.08	9.82	9.77	rpsC		30S ribosomal protein S3	small subunit ribosomal protein S3
	PP_RS02450	PP_0461	8.75	9.41	9.34	8.76	8.76	8.96	8.73	8.92	9.04	8.87	8.6	8.67	9.07	9.08	8.92	rplP		50S ribosomal protein L16	large subunit ribosomal protein L16
	PP_RS02455	PP_0462	7.51	8.21	8.08	7.4	7.37	7.55	7.32	7.55	7.72	7.6	7.21	7.3	7.75	7.68	7.59	rpmC		50S ribosomal protein L29	large subunit ribosomal protein L29
	PP_RS02460	PP_0463	8.17	9.01	8.81	8.1	8.1	8.32	7.98	8.28	8.38	8.29	7.97	7.99	8.33	8.37	8.18	rpsQ		30S ribosomal protein S17	small subunit ribosomal protein S17
	PP_RS02465	PP_0464	9.11	10	9.81	9	8.96	9.13	8.89	9.11	9.25	9.26	8.93	8.92	9.41	9.31	9.13	rplN		50S ribosomal protein L14	large subunit ribosomal protein L14
	PP_RS02470	PP_0465	8.42	9.26	9	8.11	8.05	8.31	8.03	8.26	8.47	8.38	7.98	8.01	8.63	8.5	8.34	rplX		50S ribosomal protein L24	large subunit ribosomal protein L24
	PP_RS02475	PP_0466	10.28	11.14	10.87	10.05	9.99	10.23	9.89	10.16	10.25	10.31	9.97	9.95	10.33	10.37	10.16	rplE		50S ribosomal protein L5	large subunit ribosomal protein L5
	PP_RS02480	PP_0467	9.51	10.05	9.81	9.24	9.26	9.4	9.11	9.27	9.22	9.33	9.22	9.11	9.49	9.33	9.14	rpsN		30S ribosomal protein S14	small subunit ribosomal protein S14
	PP_RS02485	PP_0468	9.56	9.69	10.02	9.29	9.37	9.42	9.81	9.67	10.05	9.65	9.3	9.59	10.25	10.11	10.05	rpsH		30S ribosomal protein S8	small subunit ribosomal protein S8
	PP_RS02490	PP_0469	9.05	9.42	9.65	8.95	9.02	9.15	9.6	9.44	10.01	9.37	9.06	9.24	10.04	9.89	9.92	rplF		50S ribosomal protein L6	large subunit ribosomal protein L6
	PP_RS02495	PP_0470	7.76	8.14	8.22	7.78	7.85	8.14	8.2	8.16	8.64	8.15	7.92	8	8.47	8.4	8.39	rplR		50S ribosomal protein L18	large subunit ribosomal protein L18
	PP_RS02500	PP_0471	8.28	8.7	8.68	8.42	8.43	8.76	8.61	8.56	9.06	8.63	8.39	8.52	8.96	8.8	8.66	rpsE		30S ribosomal protein S5	small subunit ribosomal protein S5
	PP_RS02505	PP_0472	5.92	6.56	6.58	6	5.94	6.31	6.18	6.2	6.71	6.22	5.98	6.07	6.5	6.5	6.24	rpmD		50S ribosomal protein L30	large subunit ribosomal protein L30
	PP_RS02510	PP_0473	8.28	8.88	8.73	8.55	8.58	8.84	8.49	8.41	8.9	8.5	8.29	8.37	8.84	8.73	8.46	rplO		50S ribosomal protein L15	large subunit ribosomal protein L15
	PP_RS02515	PP_0474	10.19	10.78	10.59	10.45	10.42	10.63	10.2	10.31	10.52	10.22	9.98	10.24	10.63	10.36	10.23	secY		preprotein translocase subunit SecY	preprotein translocase subunit SecY
	PP_RS02520	PP_0475	8.41	8.67	8.6	8.3	8.31	8.41	8.02	8.46	8.22	8.21	7.93	8.21	8.36	8.2	8.15	rpmJ		50S ribosomal protein L36	large subunit ribosomal protein L36
	PP_RS02525	PP_0476	9.06	9.35	9.58	8.82	8.84	8.86	9.08	9.22	9.39	9.12	8.81	9.01	9.52	9.49	9.42	rpsM		30S ribosomal protein S13	small subunit ribosomal protein S13
	PP_RS02530	PP_0477	8.8	9.28	9.32	8.62	8.62	8.64	9.08	9.12	9.36	8.93	8.66	8.78	9.41	9.42	9.32	rpsK		30S ribosomal protein S11	small subunit ribosomal protein S11
	PP_RS02535	PP_0478	9.27	9.87	9.77	9.15	9.11	9.25	9.42	9.51	9.77	9.51	9.25	9.37	9.74	9.66	9.62	rpsD		30S ribosomal protein S4	small subunit ribosomal protein S4
	PP_RS02540	PP_0479	10.28	10.99	10.83	10.28	10.24	10.47	10.33	10.51	10.82	10.68	10.41	10.41	10.74	10.65	10.52	rpoA	2.7.7.6	DNA-directed RNA polymerase subunit alpha	DNA-directed RNA polymerase subunit alpha [EC:2.7.7.6]
	PP_RS02545	PP_0480	9.85	10.36	10.12	9.82	9.71	10.02	9.51	9.91	9.85	9.87	9.66	9.69	9.77	9.87	9.67	rplQ		50S ribosomal protein L17	large subunit ribosomal protein L17
	PP_RS02550	PP_0481	5.71	5.56	5.73	5.71	5.54	5.64	5.52	5.79	5.58	5.9	5.77	5.78	5.62	5.66	5.81		1.11.1.6	catalase	catalase [EC:1.11.1.6]
	PP_RS02555	PP_0482	10.55	10.96	10.78	10.09	10.16	10.11	10.18	10.48	10.42	10.39	10.18	10.26	10.43	10.48	10.46	bfr	1.16.3.1	bacterioferritin	bacterioferritin [EC:1.16.3.1]
	PP_RS02560	PP_0483	7	7.12	7.29	7.22	7.31	7.4	7.36	7.34	7.65	7.53	7.48	7.35	7.46	7.52	7.4	uvrA	3.1.25.-	excinuclease ABC subunit UvrA	excinuclease ABC subunit A
	PP_RS02565	PP_0484	7.96	7.91	7.77	8.08	8.05	8.04	7.78	7.77	7.67	7.88	7.85	7.95	7.85	7.75	7.72			MFS transporter	no KO assigned
	PP_RS02570	PP_0485	7.26	7.48	7.64	7.7	7.65	7.52	7.77	7.45	7.94	7.75	7.71	7.67	8.17	7.88	7.79			single-stranded DNA-binding protein	single-strand DNA-binding protein
	PP_RS02575	PP_0486	4.66	4.67	5.05	4.91	4.96	4.74	5.09	4.76	4.99	4.99	4.94	4.99	5.11	5.25	5.22			PLP-dependent aminotransferase family protein	no KO assigned
	PP_RS02580	PP_0487	3.62	3.94	4.2	3.43	3.49	3.56	3.39	3.25	3.19	3.59	3.36	3.38	3.11	3.52	3.54			TSUP family transporter	uncharacterized protein
	PP_RS02585	PP_0488	3.86	4.16	4.18	3.93	3.86	4.1	3.63	3.49	3.69	3.98	3.85	3.82	3.6	3.75	3.65			SDR family NAD(P)-dependent oxidoreductase	3-hydroxy acid dehydrogenase / malonic semialdehyde reductase [EC:1.1.1.381 1.1.1.-]
	PP_RS02590	PP_0489	7.51	7.82	7.46	7.92	7.98	7.91	7.74	7.58	7.8	7.71	7.95	7.63	7.9	7.64	7.67	fdnG	1.17.5.3	formate dehydrogenase-N subunit alpha	formate dehydrogenase major subunit [EC:1.17.1.9]
	PP_RS02595	PP_0490	4.09	4.6	3.93	4.39	4.53	4.38	4.38	4.42	4.42	4.29	4.46	4.28	4.09	4.03	4.08	fdxH	1.17.1.9	formate dehydrogenase subunit beta	formate dehydrogenase iron-sulfur subunit
	PP_RS02600	PP_0491	4.87	4.96	4.73	5.1	5.2	5.15	5.07	5.28	5.1	4.99	5.1	5.04	4.98	4.84	4.94		1.17.1.9	formate dehydrogenase subunit gamma	formate dehydrogenase subunit gamma
	PP_RS02605	PP_0492	4.16	4.49	3.96	4.6	4.65	4.62	4.58	4.69	4.58	4.45	4.74	4.44	4.52	4.22	4.38	fdhE		formate dehydrogenase accessory protein FdhE	FdhE protein
	PP_RS02610	PP_0493	4.44	4.56	4.34	4.83	4.91	4.69	4.88	4.53	4.81	4.65	5.02	4.76	4.92	4.88	4.69	selA	2.9.1.1	L-seryl-tRNA(Sec) selenium transferase	L-seryl-tRNA(Ser) seleniumtransferase [EC:2.9.1.1]
	PP_RS02615	PP_0494	5.93	5.56	5.79	6.22	6.21	6.31	6.27	6.18	6.13	6.22	6.36	6.25	5.83	5.98	5.83	selB		selenocysteine-specific translation elongation factor	selenocysteine-specific elongation factor
	PP_RS02620	PP_t75	3.4	2.56	3.28	3.18	3.47	3.16	2.97	3.26	2.59	3.43	3.27	3.26	2.1	2.44	2.51			tRNA-Sec	no KO assigned
	PP_RS02625	PP_0495	3.21	3.45	3.53	3.51	3.66	3.49	3.53	3.4	3.69	3.58	3.53	3.6	3.77	3.9	3.62			asparaginase	L-asparaginase [EC:3.5.1.1]
	PP_RS02630	PP_0496	5.47	5.12	5.34	5.14	5.16	5.23	5.14	5.54	5.18	5.29	5.1	5.15	5.14	5.26	5.25			alanine/glycine:cation symporter family protein	alanine or glycine:cation symporter, AGCS family
	PP_RS02635	PP_0497	4.79	4.74	4.89	4.65	4.62	4.56	4.86	4.6	4.85	4.89	4.78	4.81	5.01	4.95	5.09			helix-turn-helix transcriptional regulator	no KO assigned
	PP_RS02640	PP_0498	6.77	6.34	6.8	6.27	6.31	6.32	6.21	6.33	6.15	6.62	6.36	6.57	6.22	6.4	6.49			alpha/beta fold hydrolase	no KO assigned
	PP_RS02650		3.06	2.76	2.97	2.5	2.46	2.41	2.47	2.8	2.41	2.68	2.54	2.85	2.45	2.74	2.82			hypothetical protein	no KO assigned
	PP_RS02655	PP_0500	6.01	5.66	6.06	5.79	5.85	5.7	5.97	5.79	5.94	5.83	5.89	6	6.06	6.17	5.96			sugar nucleotide-binding protein	dTDP-4-dehydrorhamnose reductase [EC:1.1.1.133]
	PP_RS02660	PP_0501	5.6	5.54	5.69	5.55	5.55	5.62	5.87	5.87	5.95	5.85	5.76	5.73	5.97	5.93	5.82			NAD-dependent epimerase/dehydratase family protein	UDP-glucose 4-epimerase [EC:5.1.3.2]
	PP_RS02665	PP_0502	4.09	4.13	3.88	3.64	3.67	3.65	3.26	3.41	3.3	3.56	3.28	3.5	3.22	3.19	3.33			helix-turn-helix domain-containing protein	no KO assigned
	PP_RS02670	PP_0503	2.63	1.92	2.31	2.75	2.59	2.64	2.61	2.54	2.71	2.62	2.71	2.48	3.2	2.86	2.85			MFS transporter	no KO assigned
	PP_RS02675	PP_0504	6.53	6.72	6.53	7.68	7.27	7.42	8.52	8.48	9.01	7.58	7.66	7.6	9.62	9.23	9.02			OmpW family outer membrane protein	outer membrane protein
	PP_RS02680	PP_0505	3.37	2.99	3.22	3.53	3.35	3.45	3.62	3.74	3.52	3.72	3.6	3.58	3.71	3.59	3.62			DUF3299 domain-containing protein	uncharacterized protein
	PP_RS02685	PP_0506	3.88	3.62	3.75	3.82	3.77	3.81	3.82	4.22	3.77	3.86	3.77	3.9	3.69	3.81	3.77			ABC transporter permease	putative ABC transport system permease protein
	PP_RS02690	PP_0507	1.74	1.26	1.32	1.94	1.6	1.3	1.7	2.3	1.43	1.45	1.66	1.83	1.59	1.69	1.44			ABC transporter ATP-binding protein	putative ABC transport system ATP-binding protein
	PP_RS02695	PP_0508	2.81	2.75	3.1	2.67	2.45	2.49	2.78	2.84	2.91	2.9	2.42	2.69	3.02	3.03	2.95			DUF2796 domain-containing protein	no KO assigned
	PP_RS02700	PP_0509	3.49	3.61	3.62	3.25	3.2	3.26	3.11	3.31	3.26	3.36	3.39	3.33	3.13	3.08	2.98			hypothetical protein	no KO assigned
	PP_RS02705	PP_0510	7.29	7.44	7.56	6.94	6.86	6.96	6.8	6.7	6.93	7.17	7.17	7.16	6.87	6.84	6.76	trxA		thioredoxin	putative thioredoxin
	PP_RS02710	PP_0511	4.29	4.06	4.15	4.36	4.29	4.17	4.12	3.93	4.09	4.11	4.35	4.22	4.24	4.07	3.99			50S ribosomal protein L11 methyltransferase	no KO assigned
	PP_RS02715	PP_0512	2.78	2.72	2.53	2.76	2.88	2.62	2.6	2.11	2.17	2.29	2.54	2.61	2.22	2.23	1.75			YbaY family lipoprotein	no KO assigned
	PP_RS02720	PP_0513	4.21	3.72	4.37	4.1	4.1	3.91	4.45	4.28	4.35	4.14	4.26	4.38	4.33	4.67	4.44	nrdR		transcriptional regulator NrdR	transcriptional repressor NrdR
	PP_RS02725	PP_0514	4.85	4.62	4.76	5.02	5.09	5.02	5.33	5.11	5.12	4.97	5.3	5.26	5	5.14	5	ribD	3.5.4.26	bifunctional diaminohydroxyphosphoribosylaminopyrimidine deaminase/5-amino-6-(5-phosphoribosylamino)uracil reductase RibD	diaminohydroxyphosphoribosylaminopyrimidine deaminase / 5-amino-6-(5-phosphoribosylamino)urac
	PP_RS02730	PP_0515	5.56	5.33	5.82	5.47	5.52	5.47	5.79	5.85	5.92	5.97	5.86	5.81	5.81	5.99	5.8		2.5.1.9	riboflavin synthase	riboflavin synthase [EC:2.5.1.9]
	PP_RS02735	PP_0516	5.34	5.49	5.48	5.7	5.61	5.7	5.73	5.79	5.93	5.82	5.88	5.65	5.78	5.7	5.61	ribBA	4.1.99.12	bifunctional 3,4-dihydroxy-2-butanone-4-phosphate synthase/GTP cyclohydrolase II	3,4-dihydroxy 2-butanone 4-phosphate synthase / GTP cyclohydrolase II [EC:4.1.99.12 3.5.4.25]
	PP_RS02740	PP_0517	7.85	8.19	7.68	8.24	8.19	8.13	7.59	7.63	7.56	7.68	7.84	7.64	7.7	7.49	7.48	ribE	2.5.1.78	6,7-dimethyl-8-ribityllumazine synthase	6,7-dimethyl-8-ribityllumazine synthase [EC:2.5.1.78]
	PP_RS02745	PP_0518	6.14	6.66	6.48	6.59	6.53	6.54	6.52	6.52	6.75	6.6	6.64	6.41	6.78	6.67	6.65	nusB		transcription antitermination factor NusB	transcription antitermination protein NusB
	PP_RS02750	PP_0519	4.45	4.49	4.36	4.91	4.94	4.98	4.96	4.72	4.81	4.39	4.87	4.71	4.68	4.8	4.65	thiL	2.7.4.16	thiamine-phosphate kinase	thiamine-monophosphate kinase [EC:2.7.4.16]
	PP_RS02755	PP_0520	5.2	5.14	5.24	5.05	5.11	5.14	5.29	5.28	5.34	5.2	5.17	5.3	5.09	5.31	5.3			phosphatidylglycerophosphatase A	phosphatidylglycerophosphatase A [EC:3.1.3.27]
	PP_RS02760	PP_0521	6.59	6.68	6.6	6.63	6.6	6.66	6.69	6.74	6.76	6.8	6.72	6.79	6.57	6.76	6.66			transporter substrate-binding domain-containing protein	polar amino acid transport system substrate-binding protein
	PP_RS02765	PP_0522	5.18	5.19	5.25	4.93	4.97	4.83	5.18	5.06	5.2	5.05	5.12	5.17	5.31	5.42	5.24	ribA	3.5.4.25	GTP cyclohydrolase II	GTP cyclohydrolase II [EC:3.5.4.25]
	PP_RS02770	PP_0523	3.37	3.24	3.45	3.4	3.43	3.49	3.72	3.67	3.59	3.24	3.51	3.57	3.36	3.65	3.5			hypothetical protein	no KO assigned
	PP_RS02775	PP_0524	3.25	2.23	2.71	3.03	3.09	2.92	3.17	3.06	2.96	2.81	3.06	3.12	2.92	3.31	3.27			cobalamin-binding protein	glucose-6-phosphate isomerase, archaeal [EC:5.3.1.9]
	PP_RS02780	PP_0525	7.24	7.35	7.1	7.06	7	7.03	6.57	6.8	6.58	7.01	6.9	6.99	6.58	6.5	6.55			TonB-dependent receptor	vitamin B12 transporter
	PP_RS02785	PP_0526	8.06	8.48	8.11	8.16	8.18	8.13	7.8	7.84	7.8	8.1	7.99	8.07	7.92	7.72	7.79			IS110-like element ISPpu10 family transposase	no KO assigned
	PP_RS02790	PP_0527	8.1	7.49	7.75	7.88	7.95	7.81	7.93	8.02	7.7	7.77	7.86	7.96	7.78	7.9	7.81	dxs	2.2.1.7	1-deoxy-D-xylulose-5-phosphate synthase	1-deoxy-D-xylulose-5-phosphate synthase [EC:2.2.1.7]
	PP_RS02795	PP_0528	4.61	4.15	4.44	4.32	4.42	4.24	4.89	4.81	4.77	4.47	4.59	4.68	4.72	4.92	4.92	ispA	2.5.1.10	(2E,6E)-farnesyl diphosphate synthase	geranylgeranyl diphosphate synthase, type II [EC:2.5.1.1 2.5.1.10 2.5.1.29]
	PP_RS02800	PP_0529	2.93	2.21	2.86	2.56	2.59	2.03	3.11	3.29	2.87	2.6	2.5	2.81	3.38	3.27	3.05		3.1.11.6	exodeoxyribonuclease VII small subunit	exodeoxyribonuclease VII small subunit [EC:3.1.11.6]
	PP_RS02805	PP_0530	3.67	3.41	3.82	3.36	3.43	3.37	3.38	4.07	3.7	3.74	3.57	3.7	3.45	3.47	3.45	ribB	4.1.99.12	3,4-dihydroxy-2-butanone-4-phosphate synthase	3,4-dihydroxy 2-butanone 4-phosphate synthase [EC:4.1.99.12]
	PP_RS02810	PP_0531	5.6	6.03	5.59	5.6	5.54	5.63	5.1	5.38	5.23	5.68	5.53	5.53	5.28	5.21	5.36			zeta toxin family protein	no KO assigned
	PP_RS02815	PP_0532	3.23	3.12	3.22	3.1	3.02	3.24	3.35	3.29	3.23	3.28	3.2	3.35	3.2	3.5	3.29			alpha/beta hydrolase	iron(III)-enterobactin esterase [EC:3.1.1.108]
	PP_RS02820	PP_0533	4.15	3.58	3.85	4.19	4.15	4.05	3.69	3.45	3.69	3.78	3.98	4.07	3.49	3.69	3.49			sensor histidine kinase	two-component system, OmpR family, sensor histidine kinase PfeS [EC:2.7.13.3]
	PP_RS02825	PP_0534	1.83	1.63	1.76	1.59	1.97	1.77	1.7	1.85	1.72	1.74	1.75	1.81	1.38	1.86	1.74			response regulator transcription factor	two-component system, OmpR family, response regulator PfeR
	PP_RS02830	PP_0535	4.94	4.96	4.87	5.24	5.26	5.17	5.01	4.96	4.75	5.03	4.9	5.09	5.16	5.01	5.27			TonB-dependent siderophore receptor	outer-membrane receptor for ferric coprogen and ferric-rhodotorulic acid
	PP_RS02835	PP_0536	8.12	9.1	7.74	8.51	8.44	8.5	7.51	7.82	7.28	7.8	7.8	7.76	8.06	7.49	7.99			hemerythrin domain-containing protein	no KO assigned
	PP_RS02840	PP_0537	3.09	2.92	2.98	3.44	3.29	3.29	3.12	2.76	2.9	3.09	3.02	2.95	3.1	3.09	3.17			XRE family transcriptional regulator	no KO assigned
	PP_RS02845	PP_0538	9.21	9.52	9.75	9.01	8.93	8.9	9.04	9.35	9.33	9.46	9.17	9.1	9.23	9.27	9.1	ppa	3.6.1.1	inorganic diphosphatase	inorganic pyrophosphatase [EC:3.6.1.1]
	PP_RS02850	PP_0539	4.45	4.06	4.37	4.54	4.56	4.48	4.67	4.56	4.65	4.48	4.67	4.61	4.55	4.77	4.68			zinc-dependent peptidase	MtfA peptidase
	PP_RS02855	PP_0540	5.21	4.88	5.17	4.92	4.92	4.74	5.11	4.92	5.04	4.97	4.95	5.16	5.17	5.24	5.15			DedA family protein	membrane-associated protein
	PP_RS02860	PP_0541	8.18	8.62	8.35	7.89	7.86	7.81	7.83	8.05	8.09	8.23	8.03	7.95	8.06	7.77	7.91			GNAT family N-acetyltransferase	no KO assigned
	PP_RS02865	PP_0542	5.82	6.34	5.67	5.89	5.88	5.81	5.48	5.59	5.67	5.81	5.73	5.59	5.42	5.42	5.44	eutC	4.3.1.7	ethanolamine ammonia-lyase subunit EutC	ethanolamine ammonia-lyase small subunit [EC:4.3.1.7]
	PP_RS02870	PP_0543	5.63	5.48	5.64	5.64	5.68	5.62	5.72	5.72	5.52	5.69	5.89	5.7	5.54	5.5	5.46			ethanolamine ammonia-lyase subunit EutB	ethanolamine ammonia-lyase large subunit [EC:4.3.1.7]
	PP_RS02875	PP_0544	5.02	4.76	4.59	4.79	4.76	4.68	4.85	4.79	4.67	4.66	4.75	4.64	4.63	4.72	4.74	eat		ethanolamine permease	ethanolamine permease
	PP_RS02880	PP_0545	7.66	8.14	7.55	8.62	8.67	8.58	8.26	8.42	8.52	8.58	8.74	8.29	8.67	8.2	8.4		1.2.1.-	aldehyde dehydrogenase family protein	aldehyde dehydrogenase [EC:1.2.1.-]
	PP_RS02885	PP_0546	6.53	6.45	6.45	6.42	6.33	6.37	5.99	6.06	5.92	6.28	6.35	6.18	5.79	5.89	5.72			sigma-54-dependent Fis family transcriptional regulator	sigma-54 dependent transcriptional regulator, acetoin dehydrogenase operon transcriptional ac
	PP_RS02890	PP_0547	5.68	5.61	5.86	5.81	5.88	5.87	6.02	5.94	6	5.98	6	5.9	6.04	5.95	5.92	mpl	6.3.2.45	UDP-N-acetylmuramate:L-alanyl-gamma-D-glutamyl-meso-diaminopimelate ligase	UDP-N-acetylmuramate: L-alanyl-gamma-D-glutamyl-meso-diaminopimelate ligase [EC:6.3.2.45]
	PP_RS02895	PP_0548	4.43	4.58	4.42	4.96	4.87	4.91	4.89	4.67	4.9	4.83	4.9	4.78	4.94	4.8	4.75	ubiX	2.5.1.129	flavin prenyltransferase UbiX	flavin prenyltransferase [EC:2.5.1.129]
	PP_RS02900	PP_0549	4.34	5.01	4.08	5.18	5.2	5.16	4.03	3.87	4.09	4.48	4.51	4.54	4.76	3.99	4.05			YceK/YidQ family lipoprotein	no KO assigned
	PP_RS02905	PP_0550	8.12	9.12	7.83	9	8.91	9.01	7.73	7.86	7.99	8.05	8.36	8.02	8.11	7.5	7.55			oxidoreductase	no KO assigned
	PP_RS02910	PP_0551	6.35	6.31	6.02	6.49	6.39	6.4	5.91	5.88	5.88	6	6.19	6.14	6.03	5.88	5.89			C13 family peptidase	no KO assigned
	PP_RS02915	PP_0552	4.43	4.73	4.15	4.84	4.83	4.58	4.21	4.03	4.18	4.16	4.4	4.17	4.21	4.17	4.12			2,3-butanediol dehydrogenase	(R,R)-butanediol dehydrogenase / meso-butanediol dehydrogenase / diacetyl reductase [EC:1.1.1
	PP_RS02920	PP_0553	1.22	1.42	1.27	1.5	1.65	1.48	2.19	1.81	1.48	1.34	1.85	1.26	1.69	1.85	1.82		2.3.1.12	acetoin dehydrogenase dihydrolipoyllysine-residue acetyltransferase subunit	pyruvate dehydrogenase E2 component (dihydrolipoamide acetyltransferase) [EC:2.3.1.12]
	PP_RS02925	PP_0554	2.2	1.85	2.19	2.32	2.31	2.2	2.59	2.65	2.15	2.27	2.31	2.26	2.19	2.56	2.29		1.2.4.-	alpha-ketoacid dehydrogenase subunit beta	acetoin:2,6-dichlorophenolindophenol oxidoreductase subunit beta [EC:1.1.1.-]
	PP_RS02930	PP_0555	1.5	1.21	1.23	1.88	1.36	1.64	2.1	1.85	1.87	1.67	1.77	1.43	2.01	1.96	2.07			thiamine pyrophosphate-dependent dehydrogenase E1 component subunit alpha	acetoin:2,6-dichlorophenolindophenol oxidoreductase subunit alpha [EC:1.1.1.-]
	PP_RS02935	PP_0556	-0.87	-0.78	-1.18	-0.7	-0.94	-1.17	0.34	-0.01	-0.51	-0.89	-0.85	-0.75	-0.99	-0.74	-1.01			NAD(+)/NADH kinase	no KO assigned
	PP_RS02940	PP_0557	5.09	5.23	4.96	5.14	5.17	4.84	5.09	5.06	4.93	4.79	5.18	4.84	5.1	4.89	4.77			sigma-54-dependent Fis family transcriptional regulator	sigma-54 dependent transcriptional regulator, acetoin dehydrogenase operon transcriptional ac
	PP_RS02945	PP_0558	8.2	8.56	8.49	8.46	8.47	8.63	8.65	8.74	8.95	8.78	8.71	8.5	8.73	8.59	8.66	accC	6.3.4.14	acetyl-CoA carboxylase biotin carboxylase subunit	acetyl-CoA carboxylase, biotin carboxylase subunit [EC:6.4.1.2 6.3.4.14]
	PP_RS02950	PP_0559	5.39	5.65	5.89	5.48	5.54	5.36	6.21	6.02	6.41	5.81	5.66	5.65	6.43	6.23	6.23	accB	6.4.1.2	acetyl-CoA carboxylase biotin carboxyl carrier protein	acetyl-CoA carboxylase biotin carboxyl carrier protein
	PP_RS02955	PP_0560	7.29	6.54	7.29	6.72	6.78	6.78	7.22	7.5	7.25	7.09	6.92	7.14	7.35	7.56	7.45	aroQ	4.2.1.10	type II 3-dehydroquinate dehydratase	3-dehydroquinate dehydratase II [EC:4.2.1.10]
	PP_RS02960	PP_0561	5.18	4.62	5.14	4.82	4.86	4.93	5.07	5.15	5.11	5.2	5.13	5.32	4.89	5.16	4.97		1.8.1.8	protein-disulfide reductase DsbD	thioredoxin:protein disulfide reductase [EC:1.8.4.16]
	PP_RS02965	PP_0562	5.49	5.41	5.32	5.9	5.81	5.81	5.71	5.54	5.59	5.56	5.78	5.66	5.64	5.57	5.45			methyl-accepting chemotaxis protein	no KO assigned
	PP_RS02970	PP_0563	6.79	6.78	6.6	7.22	7.12	7.04	7.11	7.1	6.97	7.06	7.24	7.19	7.44	7.36	7.21		2.7.7.65	diguanylate cyclase	no KO assigned
	PP_RS02975	PP_0564	6.37	6.3	6.59	6.24	6.21	6.24	6.29	6.25	6.45	6.52	6.59	6.5	6.44	6.28	6.26			DUF2333 family protein	no KO assigned
	PP_RS02980	PP_0565	5.93	6.22	5.76	6.47	6.44	6.58	6.1	6.35	6.12	6.14	6.2	6.19	5.98	5.99	5.97			NUDIX hydrolase	no KO assigned
	PP_RS02985	PP_0566	3.65	3.16	3.64	3.73	3.83	3.55	4.06	4.08	4.1	3.65	3.56	3.78	4.29	4.08	4.04			translation initiation factor Sui1	translation initiation factor 1
	PP_RS02990	PP_0567	6.64	6.92	6.83	7.11	7.1	7.25	7.12	7.19	7.33	7.31	7.29	7.2	7.23	7.03	7.16	speA	4.1.1.19	arginine decarboxylase	arginine decarboxylase [EC:4.1.1.19]
	PP_RS02995	PP_0568	3.1	3.13	3.07	3.58	3.48	3.66	3.63	3.51	3.7	3.67	3.65	3.81	3.98	3.59	3.65			transposase	no KO assigned
	PP_RS03000	PP_0569	2.66	2.2	2.29	2.49	2.51	2.5	2.48	1.97	2.45	2.42	2.64	2.61	2.54	2.5	2.23			MATE family efflux transporter	multidrug resistance protein, MATE family
	PP_RS03005	PP_0570	6.87	6.98	6.78	7.74	7.76	7.69	7.93	7.71	7.8	7.49	7.74	7.55	7.91	7.72	7.75			alpha-2-macroglobulin	alpha-2-macroglobulin
	PP_RS03010	PP_0571	5.03	5.36	5.34	5.1	5.14	5	5.11	5.1	5.25	5.33	5.15	5.28	5.38	5.34	5.28			hypothetical protein	no KO assigned
	PP_RS03015	PP_0572	4.57	4.38	4.04	5.08	5.13	5.05	5.15	5.13	4.93	4.66	4.91	4.84	4.92	4.91	4.9	pbpC	2.4.1.129	peptidoglycan glycosyltransferase PbpC	penicillin-binding protein 1C [EC:2.4.1.129]
	PP_RS03020	PP_0573	7.43	7.95	6.81	7.79	7.69	7.63	6.6	6.59	6.6	6.69	6.99	6.76	6.57	6.38	6.56			POTRA domain-containing protein	no KO assigned
	PP_RS03025	PP_0574	9.4	9.95	9.4	9.46	9.48	9.51	9.07	8.92	9.37	9.58	9.49	9.39	9.67	9.28	9.47			response regulator transcription factor	no KO assigned
	PP_RS03030	PP_0575	7.88	8.34	7.56	8.27	8.17	8.2	6.97	7	7.14	7.52	7.62	7.55	7.2	7.03	7.12		3.4.23.-	A24 family peptidase	prepilin peptidase CpaA [EC:3.4.23.43]
	PP_RS03035	PP_0576	7.24	8.09	6.99	7.64	7.62	7.57	6.32	6.52	6.73	6.83	7.03	6.64	6.64	6.21	6.38			DUF4136 domain-containing protein	no KO assigned
	PP_RS03040	PP_0577	2.93	2.83	2.64	3.13	3.06	2.9	2.68	2.41	2.78	2.61	2.99	2.58	2.63	2.71	2.36			DUF4136 domain-containing protein	no KO assigned
	PP_RS03045	PP_0578	4.22	4.45	3.97	4.32	4.33	4.18	3.89	4.01	3.83	3.97	4.19	4.06	3.79	3.67	3.64			methyltransferase domain-containing protein	tRNA 5-carboxymethoxyuridine methyltransferase [EC:2.1.1.-]
	PP_RS03050	PP_0579	3.35	3.59	3.26	3.47	3.38	3.32	3.29	2.78	3.23	3.25	3.32	3.37	3.29	3.36	3.25			MazG-like family protein	no KO assigned
	PP_RS03055	PP_0580	3.08	3.17	2.89	3.88	3.77	3.77	3.82	3.34	3.7	3.52	3.93	3.67	3.86	3.57	3.79			MaoC/PaaZ C-terminal domain-containing protein	no KO assigned
	PP_RS03060	PP_0581	3.75	3.86	3.85	4.49	4.55	4.47	4.47	3.72	4.42	4.41	4.68	4.41	4.33	4.34	4.28		1.1.1.100	3-oxoacyl-ACP reductase	3-oxoacyl-[acyl-carrier protein] reductase [EC:1.1.1.100]
	PP_RS03065	PP_0582	5.06	5	4.85	5.52	5.51	5.46	5.44	5.22	5.41	5.35	5.72	5.45	5.49	5.3	5.4		2.3.1.9	acetyl-CoA C-acetyltransferase	acetyl-CoA C-acetyltransferase [EC:2.3.1.9]
	PP_RS03070	PP_0583	4.09	4.21	3.79	4.37	4.35	4.32	4.33	3.97	4.14	4.2	4.39	4.07	4.15	4.26	4.21			helix-turn-helix transcriptional regulator	no KO assigned
	PP_RS03075	PP_0584	7.19	7.35	7.22	7.24	7.45	7.25	7.33	7.48	7.15	7.35	7.35	7.25	6.72	6.96	6.93			methyl-accepting chemotaxis protein	methyl-accepting chemotaxis protein
	PP_RS03080	PP_0585	6.25	7.01	6.34	7.13	7.37	7.11	6.58	6.83	6.69	6.87	7.05	6.6	5.15	6.15	5.54	cueR		Cu(I)-responsive transcriptional regulator	MerR family transcriptional regulator, copper efflux regulator
	PP_RS03085	PP_0586	8.45	8.8	8.5	9.25	9.37	9.19	8.68	8.63	8.52	9.03	9.43	9.08	8.08	8.5	8.24		7.2.2.-	heavy metal translocating P-type ATPase	P-type Cu+ transporter [EC:7.2.2.8]
	PP_RS03090	PP_0587	5.77	5.71	5.91	6.04	6.08	6.03	6.01	5.57	6.11	6.19	6.17	6.18	6.09	6.08	5.95			hypothetical protein	no KO assigned
	PP_RS03095	PP_0588	11.32	11.75	11.58	11.66	11.78	11.7	10.87	11.04	10.79	11.88	11.87	11.79	10.42	10.91	10.61			cation transporter	copper chaperone
	PP_RS03100	PP_0589	7.42	7.88	7.65	8.43	8.53	8.54	8.08	7.65	7.88	8.66	8.73	8.63	7.99	8.35	8.2			multidrug effflux MFS transporter	MFS transporter, DHA1 family, multidrug resistance protein
	PP_RS28485		3.37	2.88	3.01	3.96	4.04	3.86	4.67	4.14	4.19	3.59	3.82	3.97	4.69	4.17	4.31			hypothetical protein	no KO assigned
	PP_RS03105	PP_0590	4.51	4.61	4.5	4.6	4.6	4.72	4.62	4.69	4.73	4.64	4.55	4.55	4.69	4.51	4.51			helix-turn-helix transcriptional regulator	no KO assigned
	PP_RS03110	PP_0591	5.44	5.57	5.71	5.14	5.17	5.28	5.46	5.37	5.59	5.51	5.41	5.45	5.5	5.46	5.44		3.5.4.4	adenosine deaminase	adenine deaminase [EC:3.5.4.2]
	PP_RS03115	PP_0592	5.36	5.76	5.72	5.66	5.69	5.52	5.65	5.51	5.91	5.71	5.66	5.49	5.96	5.51	5.67			SDR family oxidoreductase	no KO assigned
	PP_RS03120	PP_0593	4.12	4.25	4.09	3.96	4	3.96	4.06	4	4.07	3.94	4.04	3.98	3.87	3.9	4			YigZ family protein	no KO assigned
	PP_RS03125	PP_0594	5.71	5.39	5.99	5.19	5.28	5.2	5.48	5.58	5.61	5.62	5.44	5.63	5.66	5.66	5.65			TetR/AcrR family transcriptional regulator	TetR/AcrR family transcriptional regulator
	PP_RS03130	PP_0595	5.03	5.06	5.2	4.83	4.79	4.67	4.64	4.61	4.67	4.86	4.84	4.88	4.89	4.73	4.76			LysR family transcriptional regulator	LysR family transcriptional regulator, transcriptional activator for bauABCD operon
	PP_RS03135	PP_0596	7.82	8.68	7.84	7.55	7.46	7.32	6.84	7.09	7.05	6.89	6.87	6.63	7.33	6.65	6.94			aspartate aminotransferase family protein	beta-alanine--pyruvate transaminase [EC:2.6.1.18]
	PP_RS03140	PP_0597	7.3	8	7.3	6.88	6.79	6.83	6.78	7	6.89	6.78	6.82	6.73	6.54	6.48	6.59		1.2.1.-	CoA-acylating methylmalonate-semialdehyde dehydrogenase	malonate-semialdehyde dehydrogenase (acetylating) / methylmalonate-semialdehyde dehydrogenase
	PP_RS03150	PP_t05	-3.18	-3.75	-4.62	-4.57	-4.94	-4.51	-4.45	-2.36	-4.25	-5.81	-4.18	-4.24	-3.83	-3.01	-5.24			tRNA-Ile	no KO assigned
	PP_RS03155	PP_t06	1.1	-1.44	0.46	-1.56	-1.74	-1.59	0.01	1.49	-0.35	-1.14	-1.97	-0.5	-1.32	0.97	0.59			tRNA-Ala	no KO assigned
	PP_RS03160	PP_23SD	-3.04	-4.27	-4.26	-4.88	-4	-4.25	-3.77	-4.01	-3.52	-3.57	-4.35	-3.1	-3.99	-3.09	-3.25			23S ribosomal RNA	23S ribosomal RNA
	PP_RS03165	PP_5SD	5.43	4.68	5.16	4.43	5.01	5.83	4.98	4.29	3.34	4.65	4.5	5.01	4.24	3.47	3.56	rrf		5S ribosomal RNA	no KO assigned
	PP_RS03170	PP_0598	5.41	5.37	5.56	4.94	4.94	5.03	5.25	5.4	5.42	5.35	5.21	5.25	5.46	5.57	5.48			paraquat-inducible protein A	paraquat-inducible protein A
	PP_RS03175	PP_5745	5.33	5.09	5.4	4.78	4.79	4.92	5.01	5.28	5.08	5.27	5.14	5.27	5.02	5.09	5.21			paraquat-inducible protein A	paraquat-inducible protein A
	PP_RS03180	PP_0599	7.27	7.32	7.34	7.38	7.37	7.55	7.36	7.51	7.57	7.52	7.52	7.4	7.55	7.43	7.46			MlaD family protein	paraquat-inducible protein B
	PP_RS03185	PP_0600	10.54	9.39	10.53	9.3	9.39	9.5	10.21	10.47	10.21	9.99	9.4	10.07	9.22	10.61	10.32	rpsT		30S ribosomal protein S20	small subunit ribosomal protein S20
	PP_RS03190	PP_0601	6.51	6.24	6.49	6.18	6.24	6.32	6.19	6.36	6.08	6.27	6.19	6.36	6.12	6.27	6.2	murJ		murein biosynthesis integral membrane protein MurJ	putative peptidoglycan lipid II flippase
	PP_RS03195	PP_0602	5.73	5.16	5.62	5.47	5.62	5.4	5.89	5.77	5.7	5.6	5.73	5.71	5.7	5.84	5.67	ribF	2.7.7.2	bifunctional riboflavin kinase/FAD synthetase	riboflavin kinase / FMN adenylyltransferase [EC:2.7.1.26 2.7.7.2]
	PP_RS03200	PP_0603	6.94	7.26	7.32	7.49	7.41	7.53	7.33	7.37	7.57	7.54	7.61	7.32	7.33	7.33	7.21	ileS	6.1.1.5	isoleucine--tRNA ligase	isoleucyl-tRNA synthetase [EC:6.1.1.5]
	PP_RS03205	PP_0604	4.44	4.98	4.66	5.12	5.12	5.19	4.47	4.49	4.71	4.5	4.58	4.45	4.64	4.63	4.47	lspA	3.4.23.36	signal peptidase II	signal peptidase II [EC:3.4.23.36]
	PP_RS03210	PP_0605	5.05	5.75	5.56	5.63	5.61	5.62	5.32	5.19	5.61	5.35	5.22	5.13	5.68	5.5	5.52	fkpB	5.2.1.8	FKBP-type peptidyl-prolyl cis-trans isomerase	FKBP-type peptidyl-prolyl cis-trans isomerase SlpA [EC:5.2.1.8]
	PP_RS03215	PP_0606	5.83	6.29	6.21	6.25	6.23	6.16	6.06	5.99	6.21	6.01	6.07	5.87	6.25	6.08	6.05	ispH	1.17.7.4	4-hydroxy-3-methylbut-2-enyl diphosphate reductase	4-hydroxy-3-methylbut-2-en-1-yl diphosphate reductase [EC:1.17.7.4]
	PP_RS03220	PP_0607	1.83	2.18	2.03	1.97	1.94	2.03	1.67	1.85	1.76	1.59	1.82	1.74	1.85	1.71	1.83			GspH/FimT family protein	type IV fimbrial biogenesis protein FimT
	PP_RS03225		0.74	0.28	0.86	1.02	1.04	1.26	1.58	1.21	1.34	1.24	1.23	1.09	1.55	1.06	1.26			prepilin-type N-terminal cleavage/methylation domain-containing protein	no KO assigned
	PP_RS03230	PP_0609	2.87	2.64	2.89	2.58	2.73	2.9	2.61	3.06	2.58	2.91	2.87	2.78	2.6	2.67	2.64			prepilin-type N-terminal cleavage/methylation domain-containing protein	type IV pilus assembly protein PilW
	PP_RS03235	PP_0610	2.13	1.4	1.57	1.91	1.73	1.85	1.92	2.08	1.64	1.89	1.87	1.91	1.63	1.8	1.81			hypothetical protein	type IV pilus assembly protein PilX
	PP_RS03240	PP_0611	3.01	2.16	3.15	3.05	2.76	2.32	2.86	3.1	2.71	2.94	3.06	2.94	2.72	2.8	2.72			type IV pilin protein	type IV pilus assembly protein PilE
	PP_RS03245	PP_0612	5.19	5.12	5.2	5.45	5.52	5.51	5.57	5.26	5.35	5.4	5.52	5.53	5.49	5.3	5.31	thiO	1.4.3.19	glycine oxidase ThiO	glycine oxidase [EC:1.4.3.19]
	PP_RS03250	PP_0613	3.91	3.97	3.92	4.13	4.1	4.23	3.67	3.54	3.71	3.87	3.92	3.88	3.55	3.54	3.53		3.5.1.4	amidase	aspartyl-tRNA(Asn)/glutamyl-tRNA(Gln) amidotransferase subunit A [EC:6.3.5.6 6.3.5.7]
	PP_RS03255	PP_0614	4.11	3.97	3.95	4.23	4.2	4.15	3.94	3.8	3.48	3.94	4.07	4	3.52	3.68	3.63			Zn-dependent hydrolase	beta-ureidopropionase / N-carbamoyl-L-amino-acid hydrolase [EC:3.5.1.6 3.5.1.87]
	PP_RS03260	PP_0615	2.47	2.88	2.61	2.82	2.94	2.94	2.54	2.61	2.74	2.85	2.65	2.86	2.56	2.49	2.6			ABC transporter ATP-binding protein	branched-chain amino acid transport system ATP-binding protein
	PP_RS03265	PP_0616	2.08	2.56	2.08	2.31	2.37	2.34	2.04	1.39	1.87	2.27	2.43	2.21	1.82	1.88	1.91			ABC transporter ATP-binding protein	branched-chain amino acid transport system ATP-binding protein
	PP_RS03270	PP_0617	1.9	2.27	1.27	2.13	2.16	2.15	1.84	1.53	1.6	1.83	1.37	1.62	1.77	1.66	1.47			branched-chain amino acid ABC transporter permease	branched-chain amino acid transport system permease protein
	PP_RS03275	PP_0618	1.82	2.02	1.64	1.47	1.56	1.33	1.4	1.04	1.42	1.53	1.1	1.38	1.83	1.46	1.55			branched-chain amino acid ABC transporter permease	branched-chain amino acid transport system permease protein
	PP_RS03280	PP_0619	4.17	4.66	4.4	4.16	4.06	4.21	3.73	3.42	3.6	3.92	3.6	3.66	3.58	3.59	3.49			ABC transporter substrate-binding protein	branched-chain amino acid transport system substrate-binding protein
	PP_RS03285	PP_0620	3.72	3.76	4.08	3.69	3.22	3.42	2.76	2	2.55	3.17	2.54	2.97	3.11	3.02	2.87			FCD domain-containing protein	no KO assigned
	PP_RS03290	PP_0621	6.19	5.58	5.95	5.91	5.95	5.83	5.65	5.82	5.55	5.87	5.98	5.93	5.45	5.78	5.69			PP0621 family protein	uncharacterized protein
	PP_RS03295	PP_0622	6.89	6.17	6.97	6.25	6.29	6.14	6.91	6.99	6.75	6.61	6.41	6.74	6.77	7.02	7			outer membrane protein assembly factor BamD	outer membrane protein assembly factor BamD
	PP_RS03300	PP_0623	6.48	6.12	6.83	6.09	6.22	6	6.4	6.43	6.4	6.53	6.32	6.46	6.43	6.55	6.49	rluD	5.4.99.23	23S rRNA pseudouridine(1911/1915/1917) synthase RluD	23S rRNA pseudouridine1911/1915/1917 synthase [EC:5.4.99.23]
	PP_RS03305	PP_0624	4.71	4.28	4.43	4.65	4.78	4.84	4.79	4.79	4.61	4.54	4.61	4.75	4.51	4.66	4.62	pgeF		peptidoglycan editing factor PgeF	purine-nucleoside/S-methyl-5'-thioadenosine phosphorylase / adenosine deaminase [EC:2.4.2.1 2
	PP_RS03310	PP_0625	10.89	11.46	11.16	10.97	10.89	10.94	9.85	10.46	10.39	10.69	10.71	10.42	10.04	9.9	9.98	clpB		ATP-dependent chaperone ClpB	ATP-dependent Clp protease ATP-binding subunit ClpB
	PP_RS03315	PP_t07	9.27	7.39	9.07	7.49	7.59	7.77	8.76	9.27	8.61	8.43	7.8	8.26	8.43	9.41	9.44			tRNA-Asn	no KO assigned
	PP_RS03320	PP_t08	-1.71	-4.63	-3.05	-3.75	-4	-2.67	-3.52	-2.36	-2.96	-3.03	-3.88	-3.62	-3.43	-2.4	-1.98			tRNA-Pro	no KO assigned
	PP_RS03325	PP_t09	-0.49	-2.18	-0.25	-1.49	-0.98	-0.73	-0.21	-2.73	-0.96	-1.11	-1.71	-0.5	-0.99	-0.38	-0.47			tRNA-Lys	no KO assigned
	PP_RS03330	PP_t10	-2.01	-3.37	-1.72	-3.92	-3.23	-3.51	-2.14	-4.01	-2.56	-2.73	-3.53	-1.96	-2.45	-2.12	-2.14			tRNA-Pro	no KO assigned
	PP_RS03335	PP_t11	-2.08	-3.75	-1.72	-3.13	-3.56	-3.25	-2.14	-1.82	-3.64	-2.34	-3.01	-2.48	-3.12	-3.09	-2.84			tRNA-Lys	no KO assigned
	PP_RS03340	PP_0626	6.17	5.95	5.95	6.33	6.39	6.34	6.2	5.91	6.15	6.3	6.3	6.29	6.32	6.25	6.25		1.6.5.-	NAD(P)/FAD-dependent oxidoreductase	NADH:quinone reductase (non-electrogenic) [EC:1.6.5.9]
	PP_RS03345	PP_0627	4.72	4.8	4.73	4.93	4.93	4.66	4.76	4.68	4.39	4.44	4.74	4.65	4.37	4.66	4.51			DUF3094 domain-containing protein	no KO assigned
	PP_RS03350	PP_0628	6.22	6.37	5.64	6.59	6.43	6.33	5.46	5.5	5.55	5.74	5.93	5.87	5.64	5.42	5.49			DUF1780 domain-containing protein	no KO assigned
	PP_RS03355	PP_5447	4.36	3.74	4.21	3.79	3.7	3.75	3.81	4.1	3.61	4.02	3.85	4.23	3.5	3.61	3.59			hypothetical protein	no KO assigned
	PP_RS03360	PP_0629	5.36	5.47	5.22	5.59	5.64	5.56	5.22	5.33	5.18	5.44	5.49	5.59	5.2	5.28	5.25			energy-coupling factor ABC transporter permease	no KO assigned
	PP_RS03365	PP_0630	4.61	4.71	4.72	4.54	4.53	4.59	4.52	4.39	4.57	4.75	4.68	4.67	4.65	4.72	4.71	yacG		DNA gyrase inhibitor YacG	uncharacterized protein
	PP_RS03370	PP_0631	4.51	4.53	4.52	4.55	4.55	4.49	4.55	4.25	4.66	4.58	4.75	4.65	4.7	4.57	4.55	coaE	2.7.1.24	dephospho-CoA kinase	dephospho-CoA kinase [EC:2.7.1.24]
	PP_RS03375	PP_0632	4.23	4.19	3.79	4.42	4.58	4.55	4.26	4.09	4.16	4.13	4.39	4.34	4.32	4.1	4.14		3.4.23.-	A24 family peptidase	leader peptidase (prepilin peptidase) / N-methyltransferase [EC:3.4.23.43 2.1.1.-]
	PP_RS03380	PP_0633	3.68	3.75	3.19	3.9	3.97	3.92	3.56	3.21	3.48	3.23	3.69	3.62	3.4	3.4	3.12			type II secretion system F family protein	type IV pilus assembly protein PilC
	PP_RS03385	PP_0634	4.51	4.63	4.39	4.69	4.67	4.67	4.07	3.81	4.32	4.24	4.49	4.23	4.37	4.12	4.19			pilin	type IV pilus assembly protein PilA
	PP_RS03390	PP_t12	4.55	3.61	4.22	3.71	3.85	3.93	4.09	4.21	3.12	3.59	3.48	4.13	3.01	3.81	3.65			tRNA-Thr	no KO assigned
	PP_RS03395	PP_0635	6.26	6.42	6.24	6.39	6.4	6.45	6.55	6.51	6.58	6.41	6.33	6.44	6.65	6.47	6.59	ltrA	2.7.7.49	group II intron reverse transcriptase/maturase	no KO assigned
	PP_RS03400	PP_0636	5.25	5.52	5.8	4.79	4.63	4.73	4.98	5.26	5.16	5.23	4.89	5.06	5.06	5.27	5.3			cold shock domain-containing protein	no KO assigned
	PP_RS03405		4.63	4.39	4.87	3.66	3.58	3.85	3.82	4.34	4.13	4.37	4.03	4.19	3.98	4.29	4.31			hypothetical protein	no KO assigned
	PP_RS03410	PP_0637	8.55	8.51	8.68	8.17	8.15	8.25	8.48	8.51	8.59	8.57	8.38	8.52	8.52	8.73	8.69			IS66-like element ISPpu15 family transposase	no KO assigned
	PP_RS03415	PP_0638	3.98	3.7	4.16	3.29	3.22	3.37	3.65	3.94	3.43	3.64	3.5	3.76	3.44	3.7	3.88	tnpB		IS66 family insertion sequence element accessory protein TnpB	no KO assigned
	PP_RS03420	PP_5449	6.27	6.14	6.64	5.55	5.37	5.62	5.53	5.84	5.78	6.09	5.79	5.94	5.56	5.94	5.77			hypothetical protein	no KO assigned
	PP_RS03425	PP_0639	8.05	7.92	8.28	7.34	7.35	7.63	7.45	7.92	7.99	7.83	7.53	7.69	7.33	7.82	7.71			DUF4276 family protein	no KO assigned
	PP_RS03430	PP_0640	10.08	10.03	10.24	9.35	9.36	9.56	9.61	9.99	10.04	9.89	9.64	9.73	9.77	9.82	9.91			ATP-binding protein	no KO assigned
	PP_RS03435	PP_0641	11.84	12.61	12.22	12.35	12.45	12.5	11.91	12	11.86	12.44	12.35	12.47	11.78	12.16	12.18			helix-turn-helix domain-containing protein	no KO assigned
	PP_RS03440	PP_5452	-0.36	-0.67	-0.66	-1.52	-1.77	-1.67	-1.45	-4.01	-1.98	-1.08	-0.44	-0.77	-2.09	-2.25	-1.71			hypothetical protein	no KO assigned
	PP_RS03445	PP_0642	1.97	1.38	1.59	1.6	1.58	1.23	1.67	1.21	1.2	1.64	1.92	1.74	1.26	1.35	1.54			YitT family protein	no KO assigned
	PP_RS03450	PP_0643	1.92	1.2	1.54	1.74	1.92	1.62	1.66	1.27	1.49	1.63	1.94	1.74	1.6	1.65	1.69			hypothetical protein	no KO assigned
	PP_RS03455	PP_0645	5.51	5.67	5.52	5.29	5.24	5.28	5	5.18	5.02	5.41	5.21	5.28	5.04	5.09	5.15			hypothetical protein	no KO assigned
	PP_RS03460	PP_0646	5.58	5.52	5.52	5.4	5.31	5.32	5.18	5.32	5.09	5.41	5.32	5.39	5.08	5.17	5.32			PAAR domain-containing protein	no KO assigned
	PP_RS03465	PP_0647	5.21	5.06	5.25	4.34	4.35	4.34	4.61	4.92	4.66	4.69	4.38	4.61	4.63	4.83	4.86			hypothetical protein	no KO assigned
	PP_RS03470	PP_0648	6.13	6.23	6.46	5.52	5.45	5.66	6.06	6.1	6.05	5.9	5.78	5.83	6.16	6.28	6.36			GFA family protein	no KO assigned
	PP_RS03475	PP_0649	6.06	6.23	6.25	5.62	5.48	5.7	5.87	6.19	6.08	6.01	5.87	5.79	6.16	6.18	6.31			NUDIX domain-containing protein	no KO assigned
	PP_RS03485	PP_0651	6.42	6.91	6.23	6.3	6.28	6.24	5.66	6.04	5.75	6.07	5.99	5.93	5.86	5.74	5.94		2.3.1.-	GNAT family N-acetyltransferase	no KO assigned
	PP_RS03490	PP_5453	0.16	0.79	0.9	0.14	0.51	0.3	0.62	0.76	0.63	0.79	0.68	0.91	0.48	0.82	0.62			hypothetical protein	no KO assigned
	PP_RS03495	PP_0652	4.9	4.82	4.76	4.87	4.85	4.64	4.08	4.35	4.14	4.46	4.52	4.53	3.55	3.89	3.99			gluconate:H+ symporter	gluconate:H+ symporter, GntP family
	PP_RS03500	PP_0654	6.97	7.92	6.66	7.45	7.43	7.37	6.28	6.24	6.49	6.28	6.64	6.21	6.68	6.21	6.33			malate dehydrogenase	malate dehydrogenase [EC:1.1.1.37]
	PP_RS03505	PP_0655	4.56	5.48	4.53	4.7	4.84	4.78	4.5	3.91	4.51	4.49	4.33	4.42	5.08	4.83	4.98			type VI secretion system tube protein Hcp	no KO assigned
	PP_RS03510	PP_5454	5.08	5.36	4.84	5.04	5.07	5.06	4.9	5.2	5.06	5.01	4.87	5.02	4.95	5.29	5.09			hypothetical protein	no KO assigned
	PP_RS03515	PP_0656	4.02	3.68	3.91	4.05	3.94	3.89	4.71	4.95	4.59	4.22	4.2	4.36	3.91	4.69	4.08			amino acid ABC transporter permease	polar amino acid transport system permease protein
	PP_RS03520	PP_0657	5.1	4.63	5.26	4.53	4.34	4.24	5.32	5.73	5.04	5.06	4.8	4.97	4.35	5.58	5.18			ABC transporter substrate-binding protein	polar amino acid transport system substrate-binding protein
	PP_RS03525	PP_0658	4.68	4.58	4.87	4.73	4.65	4.54	4.34	4.43	4.63	4.76	4.78	4.75	4.16	4.44	4.19			homocysteine S-methyltransferase family protein	no KO assigned
	PP_RS03530	PP_0659	4.45	3.98	4.29	4.34	4.21	4.29	3.94	3.95	3.88	4.34	4.42	4.4	3.67	4	3.9			cystathionine gamma-synthase family protein	cystathionine gamma-synthase [EC:2.5.1.48]
	PP_RS03535	PP_0660	3.73	3.57	3.61	3.51	3.46	3.64	3.54	3.88	3.29	3.53	3.46	3.67	3.24	3.35	3.43			amino acid permease	S-methylmethionine transporter
	PP_RS03540	PP_0661	2.26	1.91	2.12	2.07	2.04	2.18	1.75	2.3	1.95	2.08	1.9	2.32	1.84	1.77	1.62			LysR substrate-binding domain-containing protein	LysR family transcriptional regulator, glycine cleavage system transcriptional activator
	PP_RS03545	PP_0662	3.14	2.96	3	3.04	3.04	3.2	2.91	3.25	2.95	3.09	3.1	3.22	2.88	3.11	3.07		4.2.3.1	threonine synthase	threonine synthase [EC:4.2.3.1]
	PP_RS03550	PP_0663	2.44	1.76	1.91	2.12	2.21	2.34	2.23	2.55	1.98	2.04	1.96	1.98	2.32	2.16	1.78			Lrp/AsnC family transcriptional regulator	no KO assigned
	PP_RS03555	PP_0664	2.35	2.12	1.97	2.33	2.45	2.33	2.31	1.62	2.02	2.17	2.17	2.02	2.18	2.07	1.95		1.1.1.3	homoserine dehydrogenase	homoserine dehydrogenase [EC:1.1.1.3]
	PP_RS03560	PP_0665	3.07	2.94	3.06	3.12	3.39	3.33	3.33	3.17	3.24	3.19	3.23	3.2	3.33	3.15	3.27			aldehyde dehydrogenase family protein	glyceraldehyde-3-phosphate dehydrogenase (NADP+) [EC:1.2.1.9]
	PP_RS03565	PP_0666	2.52	2.43	2.16	2.44	2.24	2.4	2.08	2.23	2.07	2.28	2.11	2.2	1.8	1.84	1.74			RidA family protein	no KO assigned
	PP_RS03570	PP_0667	3.28	3.34	3.36	3.61	3.66	3.67	3.56	3.23	3.77	3.66	3.53	3.55	3.66	3.74	3.71			sigma-70 family RNA polymerase sigma factor	no KO assigned
	PP_RS03575	PP_0668	2.97	2.82	2.76	3.18	3.26	3.18	3.18	2.55	2.92	2.95	3	3.07	3.1	3.34	3.01			FecR family protein	no KO assigned
	PP_RS03580	PP_0669	5.03	4.91	4.91	4.88	4.87	4.84	4.68	4.78	4.53	4.92	4.76	4.89	4.53	4.83	4.86			TonB-dependent receptor	outer-membrane receptor for ferric coprogen and ferric-rhodotorulic acid
	PP_RS03585	PP_0670	2.6	2.59	2.5	2.69	2.66	2.7	2.59	2.97	2.43	2.64	2.56	2.61	2.45	2.39	2.36			bile acid:sodium symporter	arsenite transporter
	PP_RS03590	PP_0671	7.92	8.1	8.27	8.21	8.18	8.25	8.05	8.51	8.23	8.62	8.39	8.37	7.9	8.08	7.89		2.1.2.1	serine hydroxymethyltransferase	glycine hydroxymethyltransferase [EC:2.1.2.1]
	PP_RS03595	PP_0672	6.65	6.24	6.56	6.67	6.68	6.63	6.81	6.89	6.78	6.75	6.67	6.81	6.64	6.81	6.65			EAL domain-containing protein	no KO assigned
	PP_RS03600	PP_0673	3.42	2.9	3.38	3.21	3.33	2.98	3.47	3.29	3.28	3.16	3.38	3.39	3.23	3.67	3.16			hypothetical protein	no KO assigned
	PP_RS03605	PP_0674	7.09	7.24	7.58	7.01	6.92	7.1	7.19	7.54	7.63	7.66	7.37	7.31	7.34	7.34	7.4	ettA		energy-dependent translational throttle protein EttA	energy-dependent translational throttle protein EttA
	PP_RS03610	PP_0675	6.61	6.67	7.27	6.51	6.3	6.55	5.81	5.51	5.82	6.57	6.15	6.28	5.88	5.8	5.75	gdhA	1.4.1.4	NADP-specific glutamate dehydrogenase	glutamate dehydrogenase (NADP+) [EC:1.4.1.4]
	PP_RS03615	PP_0676	3.85	3.88	3.76	3.97	4.03	3.89	3.63	3.4	3.68	3.61	3.85	3.59	3.74	3.53	3.58			GreA/GreB family elongation factor	no KO assigned
	PP_RS03620	PP_0677	6.06	6.2	5.66	6.11	6.04	6.11	5.32	5.59	5.58	5.68	5.7	5.61	5.4	5.25	5.38			lipoprotein	no KO assigned
	PP_RS03625	PP_0678	6.03	6.08	5.7	6.14	6.22	6.22	6.41	6.3	6.57	6.24	6.42	6.3	6.44	6.32	6.28			DUF4105 domain-containing protein	no KO assigned
	PP_RS03630	PP_0679	10.13	10.81	10.1	11.2	11.3	11.34	11.24	10.9	11.64	10.95	11.12	10.92	11.79	11.29	11.43			DUF3015 domain-containing protein	no KO assigned
	PP_RS03635	PP_0680	7.7	8.01	7.85	7.79	7.71	7.85	7.3	7.25	7.42	7.74	7.77	7.59	7.32	7.31	7.18			ATP-binding protein	no KO assigned
	PP_RS03640	PP_0681	6.02	6.99	5.88	6.9	6.87	6.87	5.83	5.96	5.88	5.77	6.07	5.86	5.64	5.62	5.73			hypothetical protein	no KO assigned
	PP_RS03645	PP_0682	6.31	6.23	6.6	5.77	5.97	5.81	6.67	6.81	6.7	6.29	5.87	6.3	6.61	6.94	6.88			TIGR00645 family protein	no KO assigned
	PP_RS03650	PP_0683	5.95	6.4	5.79	6.14	6.09	5.91	6.32	6.6	6.32	6.14	6.14	6.01	6.37	6.02	6.35			DUF6482 family protein	no KO assigned
	PP_RS03655	PP_0684	5.26	5.56	5.6	5.39	5.38	5.3	5.58	5.36	5.75	5.41	5.43	5.3	5.63	5.66	5.48		5.2.1.8	FKBP-type peptidyl-prolyl cis-trans isomerase	FKBP-type peptidyl-prolyl cis-trans isomerase FklB [EC:5.2.1.8]
	PP_RS03660	PP_0685	3.39	3.76	3.72	3.95	3.98	3.85	3.87	3.66	4.2	4.03	3.55	3.8	4.2	4.46	3.99			hypothetical protein	no KO assigned
	PP_RS03665	PP_0686	4.89	4.62	5.09	4.64	4.63	4.27	4.5	4.38	4.36	4.79	4.37	4.9	4.93	4.79	4.69			zinc ribbon domain-containing protein YjdM	protein PhnA
	PP_RS03670	PP_0687	6.54	6.35	6.42	6.42	6.56	6.37	7.13	7.11	7.06	6.43	6.53	6.69	7.35	7.28	7.23			polyprenyl synthetase family protein	octaprenyl-diphosphate synthase [EC:2.5.1.90]
	PP_RS03675		9.45	9.84	10.19	9.3	9.35	9.27	9.72	9.95	10.01	9.86	9.23	9.43	9.88	10.13	10	rplU		50S ribosomal protein L21	no KO assigned
	PP_RS03680	PP_0689	9.85	10.18	10.31	9.86	9.87	9.87	10.1	10.34	10.19	10.1	9.54	9.91	10.57	10.16	10.3	rpmA		50S ribosomal protein L27	large subunit ribosomal protein L27
	PP_RS03685	PP_0690	5.92	6.13	6.06	6.31	6.39	6.38	6.91	7.05	6.92	6.37	6.23	6.36	6.86	6.79	6.82	cgtA		Obg family GTPase CgtA	GTPase [EC:3.6.5.-]
	PP_RS03690	PP_0691	5.02	4.95	5.21	5.07	5.02	4.91	5.18	5.18	5.21	5.24	5.36	5.17	5.15	5.23	5.12	proB	2.7.2.11	glutamate 5-kinase	glutamate 5-kinase [EC:2.7.2.11]
	PP_RS03695	PP_0692	4.99	4.98	5.13	5.06	5.09	5.32	5.05	5.24	5.22	5.41	5.24	5.24	5.12	4.85	4.96			CreA family protein	CreA protein
	PP_RS03700	PP_0693	5.54	5.77	5.91	5.95	5.88	5.96	5.42	5.55	5.47	5.6	5.46	5.42	5.44	5.48	5.28	mksF		Mks condensin complex protein MksF	no KO assigned
	PP_RS03705	PP_0694	1.74	2.27	2.15	2.25	2.26	2.28	2.43	2.18	2.5	2.44	2.56	2.12	2.38	2.28	2.22	mksE		Mks condensin complex protein MksE	no KO assigned
	PP_RS03710	PP_0695	4.06	3.7	4.19	3.87	3.93	3.68	4.25	4.24	4.24	3.92	3.88	3.98	4.19	4.36	4.25	mksB		Mks condensin complex protein MksB	no KO assigned
	PP_RS03715	PP_0696	3.44	3.24	3.17	3.78	3.96	3.69	3.85	3.05	3.77	3.26	3.53	3.67	3.72	3.76	3.53			hypothetical protein	no KO assigned
	PP_RS03720	PP_0697	5.69	5.5	5.71	5.59	5.64	5.76	5.58	5.7	5.69	5.73	5.59	5.84	5.72	5.86	5.9	rimI	2.3.1.266	ribosomal protein S18-alanine N-acetyltransferase	[ribosomal protein S18]-alanine N-acetyltransferase [EC:2.3.1.266]
	PP_RS03725	PP_5455	4.87	5.05	4.8	5.2	5.16	5.11	5.16	4.99	5.19	5.12	5.17	5.16	5.37	5.15	5.3			D-Ala-D-Ala carboxypeptidase family metallohydrolase	no KO assigned
	PP_RS03730	PP_0698	2.2	1.97	2	2.42	2.49	2.41	2.49	1.6	2.45	2.06	2.53	2.41	2.27	2.45	2.39			LysR substrate-binding domain-containing protein	no KO assigned
	PP_RS03735	PP_0699	4.46	4.2	3.98	4.23	4.24	4.02	3.61	3.99	3.24	3.65	3.59	3.88	2.97	3.21	3.42			LysE family transporter	no KO assigned
	PP_RS03740	PP_t70	-0.36	-1.36	-1.11	-0.69	-1.09	-0.98	-0.87	-1.43	-2.5	-1.23	-1.22	-1.12	-2.09	-1.29	-1.56			tRNA-Met	no KO assigned
	PP_RS03745	PP_0700	4.68	4.17	4.22	4.91	4.83	4.62	4.09	4.28	3.87	4.26	4.19	4.52	3.83	4.02	4.04			FecR domain-containing protein	no KO assigned
	PP_RS03750	PP_0701	6.32	6.27	6.49	6.17	6.15	6.18	6.02	6	5.96	6.32	6.1	6.25	6.03	6	6.06			MFS transporter	MFS transporter, FSR family, fosmidomycin resistance protein
	PP_RS28255		1.09	0.66	0.84	0.46	0.42	0.62	0.67	0.61	0.68	0.7	0.72	0.68	0.8	0.87	1.04			hypothetical protein	no KO assigned
	PP_RS03755	PP_0702	1.55	1.29	1.36	1.33	1.29	0.99	1.69	0.84	1.27	1.09	1.27	1.36	1.18	1.38	1.24			MFS transporter	no KO assigned
	PP_RS03760	PP_0703	2.08	1.81	1.85	2.41	2.45	2.41	2.78	1.64	2.46	2.35	1.97	2.3	2.48	2.66	2.31			DUF4880 domain-containing protein	transmembrane sensor
	PP_RS03765	PP_0704	4.18	3.9	4.05	3.98	3.9	4	3.71	3.64	3.9	3.95	3.69	3.84	3.67	3.75	3.7			sigma-70 family RNA polymerase sigma factor	no KO assigned
	PP_RS03770	PP_0705	4.58	4.58	4.51	4.57	4.63	4.59	4.47	4.31	4.38	4.48	4.64	4.56	4.52	4.36	4.29			DNA-3-methyladenine glycosylase	DNA-3-methyladenine glycosylase II [EC:3.2.2.21]
	PP_RS03775	PP_0706	3.61	3.81	3.53	4.1	4.12	3.97	3.78	3.7	3.75	3.71	4.16	3.84	3.9	3.63	3.64	ada	2.1.1.-	bifunctional DNA-binding transcriptional regulator/O6-methylguanine-DNA methyltransferase Ada	AraC family transcriptional regulator, regulatory protein of adaptative response / methylated
	PP_RS03780	PP_0707	5.24	5.01	5.18	5.47	5.4	5.46	5.66	5.77	5.62	5.39	5.46	5.42	5.66	5.64	5.55			DUF3772 domain-containing protein	potassium-dependent mechanosensitive channel
	PP_RS03785	PP_0708	3.29	3.57	3.31	4.12	4.03	4.18	3.97	4.02	3.88	3.71	3.7	3.62	3.99	3.87	3.96			aldehyde dehydrogenase family protein	betaine-aldehyde dehydrogenase [EC:1.2.1.8]
	PP_RS03790	PP_0709	2.93	2.67	2.61	3.23	3.28	3.16	3.14	2.83	2.77	3.12	3.15	3.23	3.04	2.77	2.93			cytosine permease	no KO assigned
	PP_RS03795	PP_0710	0.92	1.14	0.47	1.1	1.04	0.76	0.95	0.47	0.51	0.58	0.31	0.61	0.75	0.29	0.65			nuclear transport factor 2 family protein	no KO assigned
	PP_RS03800	PP_0711	5.2	5.86	5.11	6.27	6.43	6.06	6.75	6.6	6.65	6.11	6.2	6.02	7.06	6.2	6.73			isochorismate family cysteine hydrolase YcaC	no KO assigned
	PP_RS03805	PP_0712	8.56	8.97	8.17	8.83	8.84	8.7	8.14	7.96	8.26	8.45	8.55	8.37	8.56	8.07	8.32	ppk2	2.7.4.1	polyphosphate kinase 2	polyphosphate kinase [EC:2.7.4.34]
	PP_RS03810	PP_0713	6.86	7.27	6.24	7.22	7.25	7.15	6.77	6.39	6.58	6.58	6.93	6.73	6.7	6.52	6.7			monovalent cation:proton antiporter-2 (CPA2) family protein	glutathione-regulated potassium-efflux system protein KefB
	PP_RS03815	PP_0714	5.94	6.43	5.43	6.36	6.5	6.46	6.38	6.07	6.32	6.03	6.42	6.1	6.51	6.18	6.29			AI-2E family transporter	no KO assigned
	PP_RS03820	PP_0715	4.26	4.52	3.88	4.91	5.03	4.79	4.92	4.64	4.86	4.45	4.86	4.68	4.78	4.75	4.72			TolC family protein	no KO assigned
	PP_RS03825	PP_0716	3.05	3.37	2.54	3.77	3.89	3.9	4.06	4.33	4.28	3.72	3.85	3.72	4.03	3.77	3.86			HlyD family secretion protein	no KO assigned
	PP_RS03830	PP_0717	3.87	3.92	3.55	4.32	4.41	4.41	4.01	4.52	4.27	3.97	4.16	4.11	4.15	4.17	4.13			DUF2955 domain-containing protein	no KO assigned
	PP_RS03835	PP_0718	5.64	5.86	5.21	5.98	6.03	5.98	5.41	5.44	5.35	5.45	5.81	5.63	5.4	5.32	5.43	sulP		sulfate permease	no KO assigned
	PP_RS03840	PP_0719	6.77	6.9	7.04	6.82	6.81	6.87	7.11	7.4	7.42	7.06	6.77	6.9	7.17	7.15	7.02	ychF		redox-regulated ATPase YchF	ribosome-binding ATPase
	PP_RS03845	PP_0720	5.99	6.44	6.65	5.65	5.67	5.77	5.83	5.7	5.93	5.91	5.66	5.85	6.34	5.83	5.73	pth	3.1.1.29	aminoacyl-tRNA hydrolase	peptidyl-tRNA hydrolase, PTH1 family [EC:3.1.1.29]
	PP_RS03850	PP_0721	8.78	9.65	9.5	8.64	8.66	8.85	8.77	8.8	9.32	8.9	8.49	8.68	9.24	9.24	9			50S ribosomal protein L25/general stress protein Ctc	large subunit ribosomal protein L25
	PP_RS03855	PP_0722	8.14	8.28	8.54	7.85	8.13	7.85	8.81	8.58	8.82	8.31	8	8.32	9.09	9.28	9.18		2.7.6.1	ribose-phosphate pyrophosphokinase	ribose-phosphate pyrophosphokinase [EC:2.7.6.1]
	PP_RS03860	PP_t69	5.96	4.46	5.84	4.67	4.93	4.81	5.39	5.65	5.3	5.43	4.8	5.32	5.82	6.31	6.44			tRNA-Gln	no KO assigned
	PP_RS03865	PP_0723	9.73	8.11	9.72	8.28	8.36	8.4	9.56	9.77	9.42	8.93	8.44	8.87	9.51	10.13	10.16	ispE	2.7.1.148	4-(cytidine 5'-diphospho)-2-C-methyl-D-erythritol kinase	4-diphosphocytidyl-2-C-methyl-D-erythritol kinase [EC:2.7.1.148]
	PP_RS03870	PP_0724	3.31	2.64	3.29	3.38	3.32	3.4	3.34	3.47	3.43	3.46	3.63	3.63	3.07	3.29	2.96	lolB		lipoprotein insertase outer membrane protein LolB	outer membrane lipoprotein LolB
	PP_RS03875	PP_0725	6.35	5.84	6.45	6.09	6.05	5.86	6.13	6.21	6.09	6.13	6.15	6.26	6.01	6.24	6.11			tetratricopeptide repeat protein	no KO assigned
	PP_RS03885	PP_0726	5.66	5.49	5.69	5.24	5.16	5.29	5.32	5.63	5.42	5.49	5.32	5.5	5.22	5.46	5.62			phosphocholine cytidylyltransferase family protein	L-glutamine-phosphate cytidylyltransferase [EC:2.7.7.103]
	PP_RS03890	PP_0727	4.54	4.49	4.62	4.17	4.04	4.17	4.29	4.34	4.23	4.47	4.16	4.33	4.2	4.56	4.57			type 1 glutamine amidotransferase	N5-(cytidine 5'-diphosphoramidyl)-L-glutamine hydrolase [EC:3.5.1.129]
	PP_RS28375	PP_0728	4.65	4.44	4.87	4.17	4.12	4.17	4.59	4.57	4.6	4.47	4.23	4.37	4.66	4.78	4.82			PEP-utilizing enzyme	glutamine kinase [EC:2.7.3.13]
	PP_RS28380	PP_0729	5.37	5.27	5.51	4.93	4.9	5	5.37	5.54	5.45	5.4	5.11	5.22	5.47	5.52	5.63			PEP/pyruvate-binding domain-containing protein	no KO assigned
	PP_RS03900	PP_0730	6.01	5.88	6.06	5.57	5.53	5.54	5.61	5.89	5.55	5.92	5.62	5.81	5.59	5.72	5.8			ATP-grasp domain-containing protein	no KO assigned
	PP_RS28490	PP_0731	4.56	4.31	4.6	4.37	4.31	4.26	4.67	4.52	4.35	4.69	4.42	4.5	4.67	4.59	5			CDP-alcohol phosphatidyltransferase family protein	CDP-diacylglycerol---serine O-phosphatidyltransferase [EC:2.7.8.8]
	PP_RS03915	PP_0732	5.29	4.94	5.36	5.18	5.27	5.02	5.47	5.08	5.37	5.17	5.26	5.41	5.64	5.71	5.46	hemA	1.2.1.70	glutamyl-tRNA reductase	glutamyl-tRNA reductase [EC:1.2.1.70]
	PP_RS03920	PP_0733	7.17	7.86	6.95	7.58	7.59	7.61	6.4	6.72	6.63	6.85	6.83	6.7	6.59	6.29	6.32	prfA		peptide chain release factor 1	peptide chain release factor 1
	PP_RS03925	PP_0734	4.69	5.34	4.63	5.37	5.33	5.28	4.6	4.81	4.84	4.86	4.89	4.63	4.73	4.56	4.46	prmC	2.1.1.297	peptide chain release factor N(5)-glutamine methyltransferase	release factor glutamine methyltransferase [EC:2.1.1.297]
	PP_RS03930	PP_0735	4.77	5.27	4.66	5.34	5.34	5.27	4.82	4.49	4.87	4.71	4.92	4.77	4.79	4.7	4.54		2.7.7.80	molybdopterin-synthase adenylyltransferase MoeB	molybdopterin-synthase adenylyltransferase [EC:2.7.7.80]
	PP_RS03935	PP_0736	4.99	5.24	4.75	5.18	5.14	5.09	4.9	4.8	4.89	4.7	4.8	4.75	4.71	4.75	4.77	murI	5.1.1.3	glutamate racemase	glutamate racemase [EC:5.1.1.3]
	PP_RS03940	PP_0737	7.56	7.91	7.87	7.76	7.91	7.98	7.68	7.62	8.19	8.06	7.95	7.95	8.2	8.07	8.16			acyloxyacyl hydrolase	lipid A 3-O-deacylase [EC:3.1.1.-]
	PP_RS03945	PP_0738	7.58	8.13	7.78	7.73	7.8	7.79	7.85	8.13	8.35	8.07	7.98	7.96	7.73	7.65	7.7		1.-.-.-	SDR family oxidoreductase	no KO assigned
	PP_RS03950	PP_0739	7.16	7.69	7.19	7.52	7.58	7.41	7.53	7.61	7.95	7.53	7.65	7.62	7.28	7.11	7.31	phrB	4.1.99.3	deoxyribodipyrimidine photo-lyase	deoxyribodipyrimidine photo-lyase [EC:4.1.99.3]
	PP_RS03955	PP_0740	6.48	6.69	6.25	7.05	7.13	6.76	6.86	6.35	7.06	6.72	7.14	7.03	6.53	6.39	6.56			MerR family transcriptional regulator	MerR family transcriptional regulator, light-induced transcriptional regulator
	PP_RS03960	PP_0741	8.4	8.61	8.3	8.69	8.5	8.32	7.85	7.3	8.04	8.55	8.69	8.54	8.03	7.46	7.65			DUF523 and DUF1722 domain-containing protein	no KO assigned
	PP_RS03965	PP_0742	8.65	9.24	8.48	9.11	9	8.79	8.18	7.89	8.23	8.5	8.72	8.52	8.06	7.82	7.93			NAD(P)/FAD-dependent oxidoreductase	renalase [EC:1.6.3.5]
	PP_RS03970	PP_0743	8.65	9.03	8.59	8.92	8.8	8.73	8.2	7.74	8.42	8.79	8.84	8.81	8.33	7.9	8.06			TIGR01777 family oxidoreductase	uncharacterized protein
	PP_RS03975	PP_0744	6.22	6.44	6.01	6.17	6.31	6.24	6.38	5.79	6.59	6.27	6.52	6.64	6.22	6.07	6.31	hemH	4.98.1.1	ferrochelatase	protoporphyrin/coproporphyrin ferrochelatase [EC:4.98.1.1 4.99.1.9]
	PP_RS03980	PP_0745	5.98	6.05	5.77	6.07	6.13	6.17	6.09	5.91	6.11	5.99	6.13	6.11	5.9	5.91	5.98			uracil-xanthine permease family protein	uracil permease
	PP_RS03985	PP_0746	6.21	6.07	6.15	5.89	5.77	5.78	5.76	6.04	5.78	5.96	5.81	6.14	5.81	5.81	5.81	upp	2.4.2.9	uracil phosphoribosyltransferase	uracil phosphoribosyltransferase [EC:2.4.2.9]
	PP_RS03990	PP_0747	5.9	5.92	6.17	5.57	5.54	5.59	5.58	5.58	5.74	6.02	5.74	5.85	5.98	5.89	5.94		2.4.2.8	hypoxanthine-guanine phosphoribosyltransferase	hypoxanthine phosphoribosyltransferase [EC:2.4.2.8]
	PP_RS03995	PP_0748	3.99	3.82	3.75	4.02	3.96	3.9	3.94	3.62	3.97	3.82	3.94	3.92	4.19	3.92	4.1			WbuC family cupin fold metalloprotein	no KO assigned
	PP_RS04000	PP_0749	6.06	6.02	6.39	5.58	5.51	5.47	5.28	5.44	5.55	6.02	5.8	5.87	5.52	5.7	5.54			hypothetical protein	no KO assigned
	PP_RS04005	PP_0750	7.57	7.04	7.64	6.83	6.9	6.95	7.3	7.09	7.32	7.22	6.93	7.28	7.25	7.43	7.21			PA4642 family protein	no KO assigned
	PP_RS04010	PP_0751	7.98	8.46	8.06	8.38	8.4	8.29	8.27	8.81	8.37	8.22	8.3	8.13	8.27	8.24	8.28	mqo	1.1.5.4	malate dehydrogenase (quinone)	malate dehydrogenase (quinone) [EC:1.1.5.4]
	PP_RS04015	PP_5456	3.17	3.05	2.83	3.33	3.16	3.01	2.67	2.85	2.79	2.97	3.11	3.13	3.05	2.8	2.82			hypothetical protein	no KO assigned
	PP_RS04020	PP_0753	6.61	6.39	6.79	6.49	6.49	6.4	6.49	6.38	6.8	6.59	6.76	6.69	6.7	6.62	6.45			YajG family lipoprotein	uncharacterized lipoprotein
	PP_RS04025	PP_0754	1.59	1.74	1.63	1.12	1.25	1.34	1.35	1.44	1.45	1.78	1.57	1.55	1.25	1.19	1.62			hypothetical protein	no KO assigned
	PP_RS04030	PP_0755	4.78	4.15	4.88	4.57	4.73	4.3	5.5	5.2	5.16	4.67	4.74	4.97	5.15	5.36	5.31			hypothetical protein	no KO assigned
	PP_RS04035	PP_0756	6.18	6.08	6.38	5.93	5.95	5.91	6.49	6.48	6.49	6.22	6.15	6.26	6.73	6.64	6.71			1-acyl-sn-glycerol-3-phosphate acyltransferase	no KO assigned
	PP_RS04040	PP_0757	6.59	7.65	6.41	7.12	6.99	7.07	5.59	5.98	5.71	6.2	6.12	6.07	5.54	5.2	5.39			CPXCG motif-containing cysteine-rich protein	no KO assigned
	PP_RS04045	PP_5457	4.16	5.13	3.91	4.86	4.72	4.59	3.32	3.59	3.56	3.96	4.2	3.8	3.51	3.18	3.21			DUF2007 domain-containing protein	no KO assigned
	PP_RS04050	PP_0758	3.95	3.85	3.61	4.23	4.16	3.89	3.84	3.62	3.7	3.63	3.85	3.74	3.92	3.77	3.67			SOS response-associated peptidase	no KO assigned
	PP_RS04055	PP_0759	7.28	7.11	7.27	6.97	7.01	6.93	7.32	7.4	7.41	7.17	7.14	7.27	7.38	7.33	7.3			M48 family metallopeptidase	no KO assigned
	PP_RS04060	PP_0760	4.91	4.44	4.89	4.4	4.42	4.41	4.69	4.81	4.7	4.59	4.4	4.67	4.26	4.76	4.79			TMEM165/GDT1 family protein	no KO assigned
	PP_RS04065	PP_0761	3.86	3.69	3.65	3.76	3.82	3.61	4.14	4.16	4.02	3.9	3.89	3.9	4.06	4.08	4.18		2.1.1.174	class I SAM-dependent methyltransferase	16S rRNA (guanine1207-N2)-methyltransferase [EC:2.1.1.172]
	PP_RS04070	PP_0762	2.44	2.46	2.59	2.69	2.73	2.48	2.54	2.51	2.2	2.46	2.86	2.7	1.94	2.21	2.01			2-hydroxyacid dehydrogenase	glycerate dehydrogenase [EC:1.1.1.29]
	PP_RS04075	PP_0763	6.97	7.64	6.8	7.16	6.95	7.01	5.78	5.71	5.97	6.41	6.52	6.19	5.98	5.64	5.79			fatty acid--CoA ligase	no KO assigned
	PP_RS04080	PP_0765	9.13	9.95	8.93	9.1	9.03	9.12	8.24	8.11	8.54	8.84	8.89	8.59	8.53	8.27	8.36			DUF1302 domain-containing protein	no KO assigned
	PP_RS04085	PP_0766	8.55	9.23	8.32	8.61	8.54	8.61	8.6	8.23	8.81	8.36	8.59	8.36	8.92	8.53	8.75			DUF1329 domain-containing protein	no KO assigned
	PP_RS04090	PP_0767	6.52	6.44	6.4	6.56	6.51	6.53	6.62	6.58	6.42	6.51	6.66	6.55	6.36	6.36	6.32			LuxR C-terminal-related transcriptional regulator	LuxR family transcriptional regulator, maltose regulon positive regulatory protein
	PP_RS04095	PP_0768	8.16	8.13	8.25	7.87	7.88	7.88	7.92	8	7.85	8.12	8.11	8.03	7.82	7.84	7.83			response regulator	no KO assigned
	PP_RS04100	PP_0769	6.48	6.75	6.63	6.45	6.41	6.63	6.54	6.82	6.71	6.88	6.77	6.57	6.56	6.44	6.41			HAMP domain-containing sensor histidine kinase	no KO assigned
	PP_RS04105	PP_0770	5.64	5.93	5.98	5.71	5.67	5.82	5.55	5.82	5.68	6.17	5.82	5.9	5.7	5.57	5.65			AbrB/MazE/SpoVT family DNA-binding domain-containing protein	antitoxin ChpS
	PP_RS04110	PP_0771	5.04	5.07	5.21	5.14	5.08	5.17	5.14	5.21	5.2	5.3	5.1	5.22	5.35	5.17	5.28			type II toxin-antitoxin system ChpB family toxin	mRNA interferase ChpB [EC:3.1.-.-]
	PP_RS04115	PP_0772	4.67	4.69	4.82	4.77	4.94	4.82	5.29	4.95	5.24	4.86	4.86	4.95	5.33	5.28	5.27			MBL fold metallo-hydrolase	hydroxyacylglutathione hydrolase [EC:3.1.2.6]
	PP_RS04120	PP_0773	6.32	6.64	6.75	6.79	6.92	6.93	7.33	6.97	7.68	7.08	7.24	7.16	7.64	7.61	7.63			OmpA family protein	no KO assigned
	PP_RS04125	PP_0774	5.86	5.9	5.87	6.08	6.14	6.17	6.21	6.1	6.45	6.25	6.45	6.28	6.17	6.12	6.19	pta	2.3.1.8	phosphate acetyltransferase	phosphate acetyltransferase [EC:2.3.1.8]
	PP_RS04130	PP_0775	5.26	4.89	5.1	5.04	5.07	5.12	4.67	4.63	4.44	5.19	5.14	5.12	4.08	4.51	4.44			DUF3565 domain-containing protein	no KO assigned
	PP_RS04135	PP_0776	8.79	8.71	9.13	8.73	8.76	8.77	9.01	8.81	9.15	9.05	8.94	9	9.14	9.03	9.01			peptidylprolyl isomerase	FKBP-type peptidyl-prolyl cis-trans isomerase SlyD [EC:5.2.1.8]
	PP_RS04140	PP_0777	4.98	5.51	5.37	5.64	5.71	5.66	5.63	5.33	5.89	5.77	5.74	5.63	6.16	5.63	5.89		1.11.1.-	glutathione peroxidase	glutathione peroxidase [EC:1.11.1.9]
	PP_RS04145	PP_0778	3.88	3.94	3.84	4.55	4.5	4.24	4.3	3.93	4.08	3.83	4.2	4.19	4.34	4.13	4.22		2.4.-.-	glycosyltransferase family 1 protein	no KO assigned
	PP_RS04150	PP_0779	5.53	5.7	5.65	4.92	5.03	5.07	5.98	6.04	5.89	5.57	5.31	5.49	5.9	5.76	6.06			PAS domain-containing methyl-accepting chemotaxis protein	methyl-accepting chemotaxis protein
	PP_RS04160	PP_0782	3.12	3.06	3.13	2.68	2.57	2.8	2.71	2.47	2.61	2.86	2.71	2.95	2.4	2.87	2.85			GAD-like domain-containing protein	no KO assigned
	PP_RS04165	PP_0784	3.47	3.02	3.34	2.58	2.59	2.75	3.15	3.1	2.9	3.1	2.71	3.23	2.38	3.13	3.05			GAD-like domain-containing protein	no KO assigned
	PP_RS04170	PP_0785	4.96	4.79	5.01	4.99	4.92	4.95	5.22	5.03	5.32	4.98	4.88	5.15	5.27	5.3	5.24	cysZ		sulfate transporter CysZ	CysZ protein
	PP_RS04175	PP_0786	5.74	5.73	6.12	5.74	5.75	5.65	6.2	6.24	6.42	6.01	5.84	5.87	6.44	6.25	6.21	trxB	1.8.1.9	thioredoxin-disulfide reductase	glucosaminate ammonia-lyase [EC:4.3.1.9]
	PP_RS04180	PP_0787	4.84	4.63	4.72	4.59	4.77	4.77	5.35	5.12	5.21	4.9	5.09	5.08	5.25	5.21	5.12	nadC	2.4.2.19	carboxylating nicotinate-nucleotide diphosphorylase	nicotinate-nucleotide pyrophosphorylase (carboxylating) [EC:2.4.2.19]
	PP_RS04185	PP_0788	6.54	6.79	6.56	6.71	6.77	6.76	6.29	6.23	6.22	6.44	6.62	6.53	6.25	6.4	6.3			DUF1631 domain-containing protein	no KO assigned
	PP_RS04190	PP_0789	5.36	5.54	5.47	5.06	5.05	5.13	4.84	4.92	4.98	5.28	5.14	5.26	4.84	4.88	4.85	ampD	3.5.1.28	1,6-anhydro-N-acetylmuramyl-L-alanine amidase AmpD	N-acetyl-anhydromuramoyl-L-alanine amidase [EC:3.5.1.28]
	PP_RS04195	PP_0790	5.8	5.86	5.58	5.89	5.94	5.94	5.57	5.43	5.6	5.65	5.81	5.75	5.55	5.43	5.27	ampE		regulatory signaling modulator protein AmpE	AmpE protein
	PP_RS04200	PP_0791	4.49	4.73	4.16	4.71	4.78	4.83	4.42	4.26	4.25	4.4	4.66	4.49	3.99	4.2	3.96			TatD family hydrolase	TatD DNase family protein [EC:3.1.21.-]
	PP_RS04205	PP_0792	5.1	4.94	5.03	4.88	4.91	4.81	4.58	4.65	4.52	4.97	4.96	4.93	4.47	4.52	4.53	cra		catabolite repressor/activator	LacI family transcriptional regulator, fructose operon transcriptional repressor
	PP_RS04210	PP_0793	4.79	4.8	4.71	5.13	5.09	5.06	4.81	4.67	4.67	5	5.17	4.97	4.82	4.68	4.77	ptsP	2.7.3.9	phosphoenolpyruvate--protein phosphotransferase	multiphosphoryl transfer protein [EC:2.7.3.9 2.7.1.202]
	PP_RS04215	PP_0794	2.47	2.67	2.3	2.82	2.81	2.59	2.5	2.25	2.49	2.37	2.63	2.44	2.45	2.3	2.52	pfkB	2.7.1.56	1-phosphofructokinase	1-phosphofructokinase [EC:2.7.1.56]
	PP_RS04220	PP_0795	4.54	4.53	4.17	4.65	4.7	4.68	4.43	4.23	4.34	4.24	4.31	4.29	4.45	4.23	4.26		2.7.1.202	PTS fructose-like transporter subunit IIB	fructose PTS system EIIBC or EIIC component [EC:2.7.1.202]
	PP_RS04225	PP_0796	3.79	3.22	3.59	3.19	3.5	3.34	3.58	3.4	3.63	3.36	3.38	3.61	3.91	4	3.81			DUF3820 family protein	uncharacterized protein
	PP_RS04230	PP_0797	4.65	4.62	4.72	4.21	4.03	4.4	4.57	4.28	4.35	4.1	4.07	3.78	5.19	4.76	5.07			PA2169 family four-helix-bundle protein	no KO assigned
	PP_RS04235	PP_0798	5.14	4.51	4.8	5.03	5.15	4.98	5.74	5.72	5.35	4.82	4.94	5.15	5.59	5.86	5.76		2.7.7.65	sensor domain-containing diguanylate cyclase	no KO assigned
	PP_RS04240	PP_0799	6.59	6.9	6.87	6.32	6.37	6.41	5.71	5.05	5.63	6.26	5.56	6.28	4.79	5.9	5.18			OprD family porin	no KO assigned
	PP_RS04245	PP_5458	8.89	8.77	8.91	8.72	8.55	8.41	6.75	5.55	6.37	8.13	6.48	8.32	3.12	7.87	7.05			hypothetical protein	no KO assigned
	PP_RS04250	PP_0800	4.58	4.51	4.38	4.74	4.81	4.82	5.13	4.91	4.88	4.68	4.86	4.81	4.84	4.83	4.92			YkgJ family cysteine cluster protein	no KO assigned
	PP_RS04255	PP_0801	3.95	3.98	3.99	3.96	4	3.8	4.26	4.35	4.14	4.09	4.08	4.07	4.04	4.33	4.34			hypothetical protein	no KO assigned
	PP_RS04260	PP_0802	5.02	5.1	4.9	4.97	5.24	4.74	4.94	5.12	4.75	4.81	5.02	4.83	4.96	4.78	4.9			chemotaxis protein	two-component system, chemotaxis family, chemotaxis protein CheV
	PP_RS04265	PP_0803	4.42	5.04	4.22	5.86	6.15	5.82	5.48	5.45	5.39	5.48	5.58	5.33	5.68	5.15	5.4			HlyD family type I secretion periplasmic adaptor subunit	membrane fusion protein, adhesin transport system
	PP_RS04270	PP_0804	4.75	4.99	4.37	6.14	6.39	6.05	5.87	5.68	5.52	5.73	6.19	5.78	5.69	5.36	5.53			type I secretion system permease/ATPase	ATP-binding cassette, subfamily C, bacterial LapB
	PP_RS04275	PP_0805	4.97	5.58	4.62	5.99	6.17	5.93	5.23	5.31	5.08	5.32	5.47	5.3	5	4.92	5.06			TolC family outer membrane protein	outer membrane protein, adhesin transport system
	PP_RS04280	PP_0806	8.38	8.97	7.99	10.19	10.49	10.11	9.59	9.78	9.14	9.53	10.05	9.53	9.29	9.08	9.26			Ig-like domain-containing protein	large repetitive protein
	PP_RS04285	PP_0807	4.2	3.91	4.21	4.21	4.14	4.11	4.39	4.46	4.17	4.1	4.25	4.26	4.62	4.35	4.41	norR		nitric oxide reductase transcriptional regulator NorR	anaerobic nitric oxide reductase transcription regulator
	PP_RS04290	PP_0808	8.97	9.34	9.12	9.43	9.56	9.57	7.58	7.39	6.89	9.53	9.57	9.54	6.29	7.76	7.72	hmpA	1.14.12.17	NO-inducible flavohemoprotein	nitric oxide dioxygenase [EC:1.14.12.17]
	PP_RS04295	PP_0809	6.04	5.83	6.2	6.21	6.33	6.16	6.73	6.59	6.69	6.39	6.48	6.46	6.95	7.13	7.1			disulfide bond formation protein B	protein dithiol:quinone oxidoreductase [EC:1.8.5.9]
	PP_RS04300	PP_0812	8.15	8.48	8.77	7.9	8	7.88	8.46	8.39	8.69	8.47	8.13	8.4	8.72	8.77	8.8	cyoA		ubiquinol oxidase subunit II	cytochrome o ubiquinol oxidase subunit II [EC:7.1.1.3]
	PP_RS04305	PP_0813	8.44	8.88	8.86	8.83	8.76	9.06	8.63	8.79	9.15	9.33	9.13	9.1	8.83	8.69	8.65	cyoB		cytochrome o ubiquinol oxidase subunit I	cytochrome o ubiquinol oxidase subunit I [EC:7.1.1.3]
	PP_RS04310	PP_0814	6.91	7.71	7.39	7.63	7.53	7.84	6.59	6.88	7.07	7.62	7.37	7.32	7.1	6.83	6.79	cyoC		cytochrome o ubiquinol oxidase subunit III	cytochrome o ubiquinol oxidase subunit III
	PP_RS04315	PP_0815	6.59	7.46	7.04	7.09	6.99	7.24	5.84	6.33	6.4	7.03	6.73	6.65	6.43	6.17	6.2	cyoD		cytochrome o ubiquinol oxidase subunit IV	cytochrome o ubiquinol oxidase subunit IV
	PP_RS04320	PP_0816	7.76	8.41	7.99	8.42	8.42	8.56	7.51	7.78	7.86	8.11	8.06	8.05	7.74	7.65	7.6	cyoE	2.5.1.141	heme o synthase	heme o synthase [EC:2.5.1.141]
	PP_RS04325	PP_0817	6.21	6.25	6.71	6.04	5.87	6.15	5.91	6.38	6.06	6.52	6.27	6.27	6.01	6.08	5.85	alaC	2.6.1.2	alanine transaminase	alanine-synthesizing transaminase [EC:2.6.1.-]
	PP_RS04330	PP_0818	5.21	5.49	5.06	5.57	5.44	5.54	4.68	4.96	4.62	5.26	5.19	5.16	4.82	4.59	4.73			hypothetical protein	no KO assigned
	PP_RS04335	PP_0819	4.21	3.4	4.53	4.03	4.11	3.85	4.9	4.86	4.94	4.23	4	4.29	5.14	5.29	5.22			YkgJ family cysteine cluster protein	uncharacterized protein
	PP_RS04340	PP_0820	4.77	4.94	4.93	4.9	4.97	4.78	5.31	5.06	5.5	4.9	5.14	4.99	5.5	5.12	5.14			GNAT family N-acetyltransferase	no KO assigned
	PP_RS04345	PP_5460	4.59	4.47	4.78	4.18	4.3	4.27	4.34	3.96	4.41	4.46	4.5	4.58	4.41	4.49	4.29			hypothetical protein	no KO assigned
	PP_RS04350	PP_0821	4.67	4.83	4.79	4.49	4.5	4.65	4.49	4.29	4.65	4.71	4.85	4.75	4.58	4.5	4.4			lysozyme inhibitor LprI family protein	no KO assigned
	PP_RS04355	PP_0822	4.3	4.44	4.39	4.73	4.69	4.86	4.65	4.86	4.61	4.67	4.68	4.69	4.61	4.71	4.72	mnmH	2.5.1.-	tRNA 2-selenouridine(34) synthase MnmH	tRNA 2-selenouridine synthase [EC:2.9.1.3]
	PP_RS04360	PP_0823	4.88	4.65	4.81	4.74	4.79	4.71	4.86	4.86	4.81	4.94	4.95	4.79	4.91	4.83	4.78	selD	2.7.9.3	selenide	selenide, water dikinase [EC:2.7.9.3]
	PP_RS04365	PP_0824	5.96	6.13	6.07	6.27	6.29	6.15	6.38	6.19	6.46	6.37	6.52	6.24	6.45	6.28	6.33			putative selenate ABC transporter substrate-binding protein	phosphonate transport system substrate-binding protein
	PP_RS04370	PP_0825	3.4	3.36	3.26	4.27	4.27	4.26	4.17	3.95	3.97	3.92	4.23	3.98	4.09	3.75	3.91			ATP-binding cassette domain-containing protein	phosphonate transport system ATP-binding protein [EC:7.3.2.2]
	PP_RS04375	PP_0826	3.43	2.91	3.12	3.68	3.66	3.68	3.83	3.39	3.74	3.46	3.82	3.72	3.76	3.77	3.65			ABC transporter permease subunit	phosphonate transport system permease protein
	PP_RS04380	PP_0827	3.72	3.5	3.87	4.19	4.14	4.11	4.36	4.2	4.28	4.15	4.22	4.33	4.1	4.15	4.17	phnE	7.3.2.2	phosphonate ABC transporter	phosphonate transport system permease protein
	PP_RS04385	PP_0828	4.1	3.7	4.01	3.88	3.82	3.91	3.99	3.86	3.83	4.01	4.13	4.36	4.04	4.19	4.2			bestrophin family ion channel	ion channel-forming bestrophin family protein
	PP_RS04390	PP_0829	5.14	5.1	5.3	4.56	4.4	4.55	4.72	4.91	4.57	5.05	4.73	4.92	4.73	4.65	4.82			putative addiction module antidote protein	no KO assigned
	PP_RS04395	PP_0830	3.35	3.34	3.37	3.24	3.27	3.12	3.51	3.28	3.43	3.57	3.51	3.44	3.67	3.42	3.44			GNAT family N-acetyltransferase	no KO assigned
	PP_RS04400	PP_0831	3.74	3.25	3.81	3.27	3.12	3.38	3.98	4.14	3.95	3.59	3.39	3.59	3.74	3.87	3.82			trypsin-like peptidase domain-containing protein	no KO assigned
	PP_RS04405	PP_t68	1.18	-0.55	0.81	-0.78	-0.67	-0.15	0.85	1.01	-0.74	-0.38	-0.64	-0.1	-0.86	0.4	0.51			tRNA-Leu	no KO assigned
	PP_RS04410	PP_0832	4.46	3.84	4.28	4.35	4.6	4.33	5.19	4.93	4.95	4.33	4.48	4.55	5.16	5.22	5.15	queA	2.4.99.17	tRNA preQ1(34) S-adenosylmethionine ribosyltransferase-isomerase QueA	S-adenosylmethionine:tRNA ribosyltransferase-isomerase [EC:2.4.99.17]
	PP_RS04415	PP_0833	5.7	5.95	5.91	5.76	5.74	5.88	6.26	6.3	6.33	6.18	5.9	6.03	6.18	6.15	6.17	tgt	2.4.2.29	tRNA guanosine(34) transglycosylase Tgt	queuine tRNA-ribosyltransferase [EC:2.4.2.29]
	PP_RS04420	PP_0834	6.82	7	7.12	6.63	6.58	6.52	6.82	7.08	7.05	6.93	6.57	6.79	7.17	6.91	6.88	yajC		preprotein translocase subunit YajC	preprotein translocase subunit YajC
	PP_RS04425	PP_0835	6.87	6.89	7.08	6.88	6.87	6.95	7.33	7.35	7.46	7.14	6.98	7.08	7.3	7.36	7.25	secD		protein translocase subunit SecD	preprotein translocase subunit SecD
	PP_RS04430	PP_0836	7	7.19	7.17	7.03	6.94	7.2	7.1	7.2	7.34	7.14	6.84	7.03	7.36	7.13	7.03	secF		protein translocase subunit SecF	preprotein translocase subunit SecF
	PP_RS04435	PP_0837	9.36	9.98	9.78	9.73	9.96	10.08	9.88	9.6	10.28	10.14	10.04	10.03	10.25	10.26	10.32			glycine zipper 2TM domain-containing protein	no KO assigned
	PP_RS04440	PP_0838	6.72	6.41	6.93	6.66	6.89	6.65	7.29	6.91	7.33	6.97	6.79	7.03	7.6	7.55	7.54	suhB	3.1.3.25	inositol-phosphate phosphatase	myo-inositol-1(or 4)-monophosphatase [EC:3.1.3.25]
	PP_RS04445	PP_0839	6.02	5.76	6.19	5.52	5.5	5.56	5.71	5.84	5.77	5.75	5.65	5.84	5.6	5.9	5.71	trmJ	2.1.1.200	tRNA (cytosine(32)/uridine(32)-2'-O)-methyltransferase TrmJ	tRNA (cytidine32/uridine32-2'-O)-methyltransferase [EC:2.1.1.200]
	PP_RS04450	PP_0840	6.03	5.97	5.93	6.01	6.05	6.23	5.97	5.86	6.07	6.09	6.12	6.11	5.8	5.83	5.72	cysE	2.3.1.30	serine O-acetyltransferase	serine O-acetyltransferase [EC:2.3.1.30]
	PP_RS04455	PP_0841	8.39	8.53	8.85	8.78	8.87	8.54	6.86	6.53	6.75	8.93	8.97	8.88	7.04	7.08	6.91	iscR		Fe-S cluster assembly transcriptional regulator IscR	Rrf2 family transcriptional regulator, iron-sulfur cluster assembly transcription factor
	PP_RS04460	PP_0842	10.02	10.47	10.39	10.01	10.21	10.22	8.67	8.49	8.75	10.33	10.43	10.37	8.85	8.79	9.01		2.8.1.7	IscS subfamily cysteine desulfurase	cysteine desulfurase [EC:2.8.1.7]
	PP_RS04465	PP_0843	8.73	9.26	9.15	9.09	9.2	9.31	7.76	7.56	7.9	9.13	9.1	8.94	8	7.76	7.85	iscU		Fe-S cluster assembly scaffold IscU	nitrogen fixation protein NifU and related proteins
	PP_RS04470	PP_0844	8.18	8.78	8.47	8.76	8.84	8.88	7.16	7.16	7.26	8.39	8.39	8.18	7.31	7.25	7.24	iscA		iron-sulfur cluster assembly protein IscA	iron-sulfur cluster assembly protein
	PP_RS04475	PP_0845	6.74	7.1	7.13	7.25	7.34	7.36	6.02	5.77	6.03	6.93	6.98	6.96	6.05	6.1	6.03	hscB		co-chaperone HscB	molecular chaperone HscB
	PP_RS04480	PP_0846	7.56	7.75	7.61	7.92	7.99	7.83	7.12	6.55	6.99	7.46	7.71	7.7	7.07	7.06	6.94	hscA	3.6.4.-	Fe-S protein assembly chaperone HscA	molecular chaperone HscA
	PP_RS04485	PP_0847	7.1	7.41	7.42	7.04	7.09	7.14	6.21	6	6.39	7.08	6.81	6.97	6.14	6.31	6.17	fdx		ISC system 2Fe-2S type ferredoxin	ferredoxin, 2Fe-2S
	PP_RS04490	PP_0848	7.83	8.29	7.82	7.61	7.68	7.72	6.35	6.6	6.48	7.44	7.19	7.4	5.81	6.49	6.33	iscX		Fe-S cluster assembly protein IscX	no KO assigned
	PP_RS04495	PP_0849	9.79	9.78	10.14	9.3	9.24	9.35	9.58	10.04	10	9.83	9.4	9.68	9.91	9.92	9.78	ndk	2.7.4.6	nucleoside-diphosphate kinase	nucleoside-diphosphate kinase [EC:2.7.4.6]
	PP_RS04500	PP_0850	8.27	8.36	8.37	8.08	8.14	8.22	8.25	8.38	8.28	8.37	8.25	8.39	8.36	8.21	8.31	rlmN	2.1.1.192	23S rRNA (adenine(2503)-C(2))-methyltransferase RlmN	23S rRNA (adenine2503-C2)-methyltransferase [EC:2.1.1.192]
	PP_RS04505	PP_0851	6.58	6.09	6.71	6.3	6.33	6.44	6.57	6.96	6.56	6.75	6.5	6.74	6.2	6.64	6.71	pilW		type IV pilus biogenesis/stability protein PilW	type IV pilus assembly protein PilF
	PP_RS04510	PP_0852	6.45	6.37	6.55	6.64	6.72	6.67	6.76	6.84	6.76	6.65	6.61	6.66	6.7	6.73	6.6			DUF4115 domain-containing protein	cytoskeleton protein RodZ
	PP_RS04515	PP_0853	6.93	7.07	7.1	7.19	7.22	7.21	7.34	7.5	7.55	7.35	7.39	7.27	7.3	7.32	7.24	ispG	1.17.7.1	flavodoxin-dependent (E)-4-hydroxy-3-methylbut-2-enyl-diphosphate synthase	(E)-4-hydroxy-3-methylbut-2-enyl-diphosphate synthase [EC:1.17.7.1 1.17.7.3]
	PP_RS04520	PP_0854	7.03	7.36	7.26	7.52	7.49	7.59	7.47	7.61	7.64	7.53	7.51	7.36	7.5	7.39	7.38	hisS	6.1.1.21	histidine--tRNA ligase	histidyl-tRNA synthetase [EC:6.1.1.21]
	PP_RS04525	PP_0855	6.42	6.68	6.48	6.78	6.77	6.84	6.6	6.77	6.71	6.56	6.5	6.42	6.71	6.5	6.4			tetratricopeptide repeat protein	no KO assigned
	PP_RS04530	PP_0856	6.96	7.46	7.14	7.25	7.22	7.34	7.05	7.14	7.15	7.1	7.03	7.02	7.08	6.99	6.97	bamB		outer membrane protein assembly factor BamB	outer membrane protein assembly factor BamB
	PP_RS04535	PP_0857	6.91	7.16	7.03	7.19	7.21	7.25	7.33	7.24	7.43	7.3	7.33	7.27	7.63	7.36	7.48	der	3.6.5.-	ribosome biogenesis GTPase Der	GTPase
	PP_RS04540	PP_0858	6.52	6.17	6.63	6.09	6.11	6.25	6.3	6.12	6.4	6.4	6.31	6.42	6.56	6.48	6.41			pyridoxal phosphate-dependent aminotransferase	methionine transaminase [EC:2.6.1.88]
	PP_RS04545	PP_0859	5.73	5.6	5.83	5.83	5.81	5.98	5.76	5.58	5.91	6.11	6.09	5.97	5.9	5.78	5.67			amidohydrolase	omega-amidase [EC:3.5.1.3]
	PP_RS04550	PP_0860	5.03	4.83	4.91	5.22	5.38	5.25	5.31	5.32	5.24	5.11	5.16	5.19	5.29	5.32	5.19			sulfite reductase flavoprotein subunit alpha	sulfite reductase (NADPH) flavoprotein alpha-component [EC:1.8.1.2]
	PP_RS04555	PP_0861	4.35	4.18	4.02	4.48	4.52	4.49	4.17	4.07	3.93	4.32	4.13	4.21	4.05	3.9	4.05			TonB-dependent siderophore receptor	catecholate siderophore receptor
	PP_RS04560	PP_0862	2.33	2.12	2.24	2.58	2.93	2.51	3.2	2.23	3.12	2.49	2.21	2.35	2.89	2.96	2.7			Fe2+-dependent dioxygenase	PKHD-type hydroxylase [EC:1.14.11.-]
	PP_RS04565	PP_0863	2.78	2.55	2.38	3.49	3.58	3.44	3.76	3.23	3.54	3.07	3.04	3.21	3.78	3.73	3.45			tetratricopeptide repeat protein	uncharacterized protein
	PP_RS04570	PP_0864	6.97	6.83	7.14	6.55	6.66	6.59	7.34	7.45	7.53	6.79	6.51	6.8	7.69	7.62	7.7			type III PLP-dependent enzyme	ornithine decarboxylase [EC:4.1.1.17]
	PP_RS04575	PP_0865	2	1.57	2.05	2.13	2.15	1.92	1.92	2.03	2	1.79	2.01	2.18	2.02	2.17	2.26			sigma-70 family RNA polymerase sigma factor	no KO assigned
	PP_RS04580	PP_0866	2.32	1.92	2.08	2.63	2.74	2.49	3.23	2.68	3.09	2.5	2.66	2.62	3.16	3.11	3.1			FecR family protein	transmembrane sensor
	PP_RS04585	PP_0867	5.03	4.75	4.83	5	5.08	5	4.93	4.79	4.8	4.99	4.96	5.07	4.81	5.03	5.02			TonB-dependent siderophore receptor	Fe(3+) dicitrate transport protein
	PP_RS04590	PP_0868	3.63	3.59	3.83	3.51	3.44	3.34	3.29	3.62	3.47	3.38	3.33	3.27	3.25	3.33	3.53			ABC transporter ATP-binding protein	osmoprotectant transport system ATP-binding protein [EC:7.6.2.9]
	PP_RS04595	PP_0869	1.53	1.1	1.57	1.44	1.33	1.47	1.2	1.53	1.44	1.43	1.71	1.31	0.99	1.38	1.33			ABC transporter permease	osmoprotectant transport system permease protein
	PP_RS04600	PP_0870	3.86	3.51	3.73	3.72	3.79	3.73	3.81	3.91	3.45	3.78	3.74	3.89	3.57	3.55	3.62			glycine betaine ABC transporter substrate-binding protein	osmoprotectant transport system substrate-binding protein
	PP_RS04605	PP_0871	4.05	3.89	4.31	4.16	4.22	4.18	3.74	3.48	3.71	3.77	3.8	3.86	3.69	3.7	3.59			ABC transporter permease	osmoprotectant transport system permease protein
	PP_RS04610	PP_0872	6.22	6.15	6.18	6.23	6.31	6.39	6.73	6.84	6.72	6.27	6.25	6.41	6.71	6.62	6.69			peptide chain release factor 3	peptide chain release factor 3
	PP_RS04615	PP_0873	4.35	4.66	4.51	4.14	4.21	4.16	3.64	4.27	3.73	4.17	4.05	4.18	3.61	3.67	3.62			polyamine ABC transporter substrate-binding protein	putrescine transport system substrate-binding protein
	PP_RS04620	PP_0874	1	1.37	1.49	0.9	0.98	0.6	1.08	0.94	0.99	1.09	1.04	0.82	1.26	1.03	0.96			cupin domain-containing protein	uncharacterized protein
	PP_RS04625	PP_0875	2	1.83	1.82	1.94	2.21	1.64	1.96	1.39	1.76	1.86	2.01	2	1.77	1.7	1.99		1.-.-.-	FAD-dependent oxidoreductase	no KO assigned
	PP_RS04630	PP_0876	2.66	2.58	2.66	2.67	2.66	2.7	2.74	2.41	2.65	2.59	2.58	2.56	2.75	2.79	2.88			nuclear transport factor 2 family protein	no KO assigned
	PP_RS04635	PP_0878	4.16	4.68	4.23	5.23	5.28	5.16	4.96	4.74	5.35	4.76	5.02	4.75	5.18	4.85	4.97		7.4.2.-	peptide ABC transporter ATP-binding protein	dipeptide transport system ATP-binding protein
	PP_RS04640	PP_0879	4.81	5.19	4.63	5.47	5.51	5.51	4.87	5.09	5.09	5.19	5.37	5.16	4.98	4.69	4.84			ABC transporter ATP-binding protein	dipeptide transport system ATP-binding protein
	PP_RS04645	PP_0880	3.09	3.41	3.21	4.06	4.16	3.96	3.78	4.13	4.21	3.7	4.11	3.64	4.01	3.57	3.65			ABC transporter permease subunit	dipeptide transport system permease protein
	PP_RS04650	PP_0881	4.42	4.64	4.4	5	4.99	4.99	4.83	4.75	5.25	4.82	5.01	4.81	5.18	4.71	4.82			ABC transporter permease subunit	dipeptide transport system permease protein
	PP_RS04655	PP_0882	5.15	5.4	5.03	5.95	5.88	5.91	5.77	5.85	6.28	5.84	6.02	5.75	6.12	5.72	5.87			ABC transporter substrate-binding protein	dipeptide transport system substrate-binding protein
	PP_RS04660	PP_0883	3.58	3.8	3.46	4.42	4.44	4.43	4.95	4.96	5.41	4.52	4.75	4.57	5.25	4.86	4.94			OprD family porin	no KO assigned
	PP_RS04665	PP_0884	5.79	5.97	5.48	6.37	6.36	6.33	6.82	6.82	7.09	6.47	6.64	6.46	6.83	6.61	6.73			ABC transporter substrate-binding protein	dipeptide transport system substrate-binding protein
	PP_RS04670	PP_0885	9.28	9.76	9.39	9.39	9.33	9.27	9.61	9.48	9.97	9.38	9.45	9.15	9.98	9.6	9.82			ABC transporter substrate-binding protein	dipeptide transport system substrate-binding protein
	PP_RS04675	PP_0886	6.26	6.29	6.35	6.74	6.88	6.8	7.05	6.75	7.46	6.96	7.15	6.98	7.5	7.4	7.39			SIMPL domain-containing protein	no KO assigned
	PP_RS04680	PP_0887	5.6	5.63	5.42	6.01	6.08	6.04	5.72	5.42	5.71	5.76	5.97	5.97	5.87	5.77	5.79			ATP-binding protein	two-component system, sensor histidine kinase RegB [EC:2.7.13.3]
	PP_RS04685	PP_0888	6.77	7.29	6.68	7.2	7.23	7.22	6.82	6.36	6.93	6.99	7.09	6.92	6.89	6.64	6.69			response regulator	two-component system, response regulator RegA
	PP_RS04690	PP_0889	3.91	4.38	3.62	4.67	4.83	4.62	4.44	3.86	4.3	4.2	4.51	4.37	4.26	4.11	4.21		3.-.-.-	serine hydrolase	no KO assigned
	PP_RS04695	PP_0890	2.16	2.45	1.98	2.47	2.63	2.22	2.48	2.06	2.26	2	2.37	2.31	2.09	2.05	2.19			hypothetical protein	no KO assigned
	PP_RS04700	PP_0891	6.24	5.66	6.33	5.74	5.78	5.7	5.8	5.86	5.64	5.9	5.75	6.01	5.8	6.03	6.03			YceI family protein	no KO assigned
	PP_RS04705	PP_0892	4.53	4.24	4.45	4.72	4.86	4.94	5	4.82	4.97	4.82	4.97	4.97	4.91	5.04	4.8			phosphatidylserine/phosphatidylglycerophosphate/cardiolipin synthase family protein	no KO assigned
	PP_RS04710	PP_0893	5.95	6.3	5.94	6.47	6.51	6.63	6.31	5.86	6.75	6.35	6.45	6.33	6.81	6.29	6.34			DJ-1/PfpI family protein	protease I [EC:3.5.1.124]
	PP_RS04715	PP_0894	5.21	5.17	4.88	5.13	5.12	5.24	4.9	4.85	5.21	5	5.03	4.99	5.05	4.92	4.86			nuclear transport factor 2 family protein	no KO assigned
	PP_RS04720	PP_0895	1.93	1.61	1.89	1.95	1.97	1.97	2.11	2.08	2.02	1.73	2.09	2.07	2.08	2.01	1.75		2.3.1.-	GNAT family N-acetyltransferase	no KO assigned
	PP_RS04725	PP_0896	2.27	1.49	1.93	1.94	2.05	2.07	2.23	2.31	2.01	1.96	1.96	1.92	2.19	1.93	2.32			carbon-nitrogen hydrolase family protein	no KO assigned
	PP_RS04730	PP_0897	6.65	6.96	7.07	6.57	6.44	6.65	6.78	7.02	6.96	6.84	6.66	6.56	6.9	6.9	6.78			fumarate hydratase	fumarate hydratase, class I [EC:4.2.1.2]
	PP_RS04735	PP_0899	5.31	5.02	5.02	5.1	5.06	5.11	4.99	4.88	4.92	5	5.12	5.06	4.96	4.93	4.86			iron-sulfur-binding ferredoxin reductase	no KO assigned
	PP_RS04740	PP_0900	4.02	3.45	4.03	3.48	3.36	3.27	3.72	4.03	3.75	3.37	3.53	3.39	3.38	3.69	3.57			phosphatase PAP2 family protein	no KO assigned
	PP_RS04745	PP_0901	5.41	5.48	5.46	5.29	5.26	5.24	5.32	5.33	5.49	5.41	5.43	5.45	5.53	5.52	5.45	colR		two-component system response regulator ColR	no KO assigned
	PP_RS04750	PP_0902	5.53	5.31	5.42	5.51	5.5	5.54	5.85	5.93	5.8	5.66	5.74	5.71	5.58	5.76	5.79			HAMP domain-containing sensor histidine kinase	no KO assigned
	PP_RS04755	PP_0903	8.41	8.43	8.15	7.82	7.8	7.7	7.4	8.47	7.67	7.69	7.65	7.46	6.43	7.03	7.13		2.1.-.-	class I SAM-dependent methyltransferase	no KO assigned
	PP_RS04760	PP_0904	7.52	7.24	7.04	6.78	6.57	6.61	6.52	7.26	6.77	6.49	6.65	6.27	6.28	6.31	6.33			lipopolysaccharide kinase InaA family protein	no KO assigned
	PP_RS04765	PP_0905	8.74	8.14	7.96	8.29	8.39	8.11	7.91	8.79	7.83	7.7	7.89	7.75	7.51	7.65	7.73			hypothetical protein	no KO assigned
	PP_RS04770	PP_0906	6.28	6.59	5.84	6.83	6.89	6.86	6.85	6.79	6.78	6.49	6.72	6.54	6.89	6.6	6.84			multidrug efflux RND transporter permease subunit	multidrug efflux pump
	PP_RS04775	PP_0907	5	4.98	4.55	5.4	5.48	5.27	5.1	4.79	4.99	5.04	5.26	5.15	5.19	4.76	5.08			efflux RND transporter periplasmic adaptor subunit	membrane fusion protein, multidrug efflux system
	PP_RS04780	PP_0908	4	3.98	3.84	4.54	4.5	4.45	4.47	4.05	4.41	4.22	4.29	4.23	4.62	4.64	4.49			DUF1513 domain-containing protein	uncharacterized protein
	PP_RS04785	PP_0909	4.28	4.24	4.31	4.39	4.33	4.36	4.51	4.33	4.44	4.45	4.36	4.38	4.7	4.41	4.62			imelysin family protein	uncharacterized protein
	PP_RS04790	PP_0910	3.54	3.2	3.35	3.59	3.75	3.65	3.73	3.46	3.54	3.46	3.51	3.55	3.62	3.72	3.61			di-heme oxidoredictase family protein	no KO assigned
	PP_RS04795	PP_0911	1.35	1.27	1.18	1.45	1.25	1.07	1.4	0.8	0.83	1.14	1.03	1.11	0.9	1.24	1.04			hypothetical protein	no KO assigned
	PP_RS04800	PP_0912	3.2	2.86	2.94	2.57	2.74	2.68	2.36	2.59	2.36	2.93	2.47	2.73	2.06	2.27	2.56			hypothetical protein	no KO assigned
	PP_RS04805	PP_0913	5.5	6.02	5.68	6.28	6.31	6.29	6.24	5.5	6.5	6.1	5.95	6	6.47	6.5	6.2			imelysin family protein	putative iron-regulated protein
	PP_RS04810	PP_0914	8.56	8.43	8.5	8.57	8.61	8.57	8.41	8.57	8.26	8.66	8.65	8.71	8.29	8.42	8.43			GGDEF domain-containing phosphodiesterase	c-di-GMP phosphodiesterase [EC:3.1.4.52]
	PP_RS04815	PP_0915	10.16	10.34	10.33	9.86	9.65	9.75	9.9	9.69	10.27	9.87	9.82	9.72	10.22	9.91	9.97			Fe-Mn family superoxide dismutase	superoxide dismutase, Fe-Mn family [EC:1.15.1.1]
	PP_RS04820	PP_0916	1.55	1.31	1.19	1.61	1.75	1.49	1.5	1.49	1.09	1.52	1.54	1.86	1.3	1.33	1.31			LysE/ArgO family amino acid transporter	L-lysine exporter family protein LysE/ArgO
	PP_RS04825	PP_0917	3.75	3.45	3.88	3.56	3.49	3.62	3.36	3.32	3.24	3.62	3.52	3.58	3.04	3.29	3.2			LysR family transcriptional regulator ArgP	LysR family transcriptional regulator, chromosome initiation inhibitor
	PP_RS04830	PP_0918	4.72	4.87	4.95	4.61	4.56	4.62	4.52	4.28	4.75	4.71	4.63	4.7	4.8	4.72	4.63			NAD(P)-dependent oxidoreductase	no KO assigned
	PP_RS04835	PP_0919	5.82	5.7	5.82	5.75	5.68	5.78	5.8	5.81	5.97	5.8	5.74	5.84	5.91	5.92	5.87			hypothetical protein	no KO assigned
	PP_RS04840	PP_0920	4.45	4.41	4.59	4.45	4.4	4.48	4.47	4.72	4.7	4.62	4.46	4.53	4.26	4.54	4.36			alkene reductase	no KO assigned
	PP_RS04845	PP_0921	3.9	3.55	3.8	3.48	3.37	3.44	3.49	4.26	3.58	3.53	3.5	3.44	3.31	3.84	3.72			helix-turn-helix transcriptional regulator	no KO assigned
	PP_RS04850	PP_0922	4.93	5.21	4.57	5.48	5.4	5.44	5.22	5.23	4.89	4.9	5	5.05	5.29	4.93	4.98			ACP phosphodiesterase	acyl carrier protein phosphodiesterase [EC:3.1.4.14]
	PP_RS04855	PP_0923	2.31	1.88	2.06	2.7	2.67	2.77	2.68	2.21	2.16	2.28	2.47	2.43	2.36	2.48	2.42			lysophospholipid acyltransferase family protein	lyso-ornithine lipid O-acyltransferase [EC:2.3.1.270]
	PP_RS04860	PP_0924	3.4	3.13	3.33	3.32	3.34	3.24	3.01	3.03	2.7	3.25	3.19	3.39	2.68	2.85	3		2.3.2.30	L-ornithine N(alpha)-acyltransferase	no KO assigned
	PP_RS04865	PP_0925	4.97	4.99	4.99	4.97	4.85	4.83	4.64	4.65	4.59	4.84	4.99	4.9	4.46	4.38	4.24			hypothetical protein	no KO assigned
	PP_RS04870	PP_0926	4.85	4.62	4.82	4.52	4.63	4.68	4.75	4.84	4.6	4.71	4.64	4.77	4.54	4.95	4.78			AEC family transporter	malate permease and related proteins
	PP_RS04875	PP_0927	6.32	6.05	6.23	6.02	5.99	6.14	6.12	6.28	6.21	6.29	6.13	6.34	5.89	6.08	6.01			amino acid permease	aromatic amino acid transport protein AroP
	PP_RS04880	PP_0928	4.86	4.69	4.79	5.06	5.07	5.17	5.25	5.25	5.36	4.93	5.08	5.3	4.93	5.28	5.15			calcium/sodium antiporter	cation:H+ antiporter
	PP_RS04885	PP_0929	1.64	1.97	1.83	2.49	2.54	2.59	2.61	2.23	2.56	2.15	2.28	2.4	2.64	2.68	2.54			septal ring lytic transglycosylase RlpA family protein	rare lipoprotein A
	PP_RS04890	PP_0930	5.7	6.2	6.23	6.21	6.2	6.42	6.22	6.34	6.48	6.46	6.48	6.29	6.23	6.22	6.21	gatB		Asp-tRNA(Asn)/Glu-tRNA(Gln) amidotransferase subunit GatB	aspartyl-tRNA(Asn)/glutamyl-tRNA(Gln) amidotransferase subunit B [EC:6.3.5.6 6.3.5.7]
	PP_RS04895	PP_0931	4.94	5.18	5.16	5.22	5.16	5.21	5.38	5.26	5.38	5.47	5.41	5.34	5.18	5.31	5.21	gatA		Asp-tRNA(Asn)/Glu-tRNA(Gln) amidotransferase subunit GatA	aspartyl-tRNA(Asn)/glutamyl-tRNA(Gln) amidotransferase subunit A [EC:6.3.5.6 6.3.5.7]
	PP_RS04900	PP_0932	5.12	4.27	5.12	4.63	4.81	4.58	4.86	4.94	4.81	4.86	4.72	4.86	5.25	5.08	5.01	gatC		Asp-tRNA(Asn)/Glu-tRNA(Gln) amidotransferase subunit GatC	aspartyl-tRNA(Asn)/glutamyl-tRNA(Gln) amidotransferase subunit C [EC:6.3.5.6 6.3.5.7]
	PP_RS04905	PP_0933	7.11	6.97	7.28	7.13	7.25	6.98	7.88	7.55	7.91	7.32	7.39	7.61	8.13	8.06	7.99	mreB		rod shape-determining protein MreB	rod shape-determining protein MreB and related proteins
	PP_RS04910	PP_0934	5.27	4.97	5.55	5.02	5.09	5.08	5.35	5.38	5.28	5.43	5.36	5.6	5.03	5.64	5.35	mreC		rod shape-determining protein MreC	rod shape-determining protein MreC
	PP_RS04915	PP_0935	4.34	3.89	4.26	3.97	3.88	3.99	4.48	4.44	4.43	4.17	4.27	4.6	4.01	4.52	4.07	mreD		rod shape-determining protein MreD	rod shape-determining protein MreD
	PP_RS04920	PP_0936	4.31	4.02	4.24	4.33	4.3	4.37	4.48	4.51	4.84	4.4	4.47	4.53	4.37	4.54	4.2		3.6.1.-	Maf family protein	nucleoside triphosphate pyrophosphatase [EC:3.6.1.-]
	PP_RS04925	PP_0937	7.46	7.96	7.63	7.79	7.76	7.85	7.17	7.39	7.51	7.65	7.55	7.42	7.24	7.26	7.16	rng	3.1.26.-	ribonuclease G	ribonuclease G [EC:3.1.26.-]
	PP_RS04930	PP_0938	7.93	8.13	7.67	8.19	8.18	8.16	7.57	7.61	7.52	7.69	7.83	7.8	7.4	7.44	7.45			YhdP family protein	no KO assigned
	PP_RS04935	PP_0939	7.88	8.2	7.89	8.11	8.07	7.94	6.94	7.3	7.15	7.52	7.62	7.5	6.62	6.71	6.6			carbon-nitrogen hydrolase family protein	deaminated glutathione amidase [EC:3.5.1.128]
	PP_RS04940	PP_0940	7.41	7.83	7.42	7.54	7.51	7.37	6.84	6.85	7.01	7.15	7.37	7.09	6.82	6.67	6.73	tldD	3.4.24.-	metalloprotease TldD	TldD protein
	PP_RS04945	PP_0941	6.38	6.54	6.33	6.16	6.16	6.01	6.01	6.08	6.09	5.99	6.15	5.96	6.05	6.09	5.97			ribosome biogenesis factor YjgA	ribosome-associated protein
	PP_RS04950	PP_0942	7.38	7.61	7.34	7.36	7.3	7.32	6.99	7.05	7.14	7.27	7.33	7.22	6.93	6.87	6.9	pmbA	3.4.24.-	metalloprotease PmbA	PmbA protein
	PP_RS04955	PP_0943	0.52	0.44	0.72	1.13	1.59	0.93	1.52	-0.01	0.76	0.7	0.8	0.51	0.55	1.64	1.03			hypothetical protein	no KO assigned
	PP_RS04960	PP_0944	3.05	3.14	2.9	3.51	3.41	3.38	3.15	3.29	3.09	3.17	3.15	3.35	3.14	3.71	3.32		4.2.1.2	class II fumarate hydratase	fumarate hydratase, class II [EC:4.2.1.2]
	PP_RS04965	PP_0945	1.28	1.46	0.98	2.17	2.33	2	2.13	1.49	1.84	1.34	1.73	1.71	1.84	2.41	1.91			hypothetical protein	no KO assigned
	PP_RS04970	PP_0946	1.59	1.7	1.31	1.81	2.04	1.87	2.14	1.39	1.9	1.73	1.57	1.99	2.18	2.89	2.31		1.15.1.1	superoxide dismutase	superoxide dismutase, Fe-Mn family [EC:1.15.1.1]
	PP_RS04975	PP_0947	4.35	3.95	4	4.27	4.26	4.2	4.28	4.47	4.24	4.25	4.26	4.32	4.09	4.4	4.23			ZIP family metal transporter	zinc transporter, ZIP family
	PP_RS04980	PP_0948	3.94	3.54	3.72	3.98	4	3.6	4.43	4.59	4.41	3.86	4.04	3.87	4.28	4.42	4.29			HPr family phosphocarrier protein	phosphocarrier protein HPr
	PP_RS04985	PP_0949	6.07	6.1	6.19	6.19	6.17	6.25	6.52	6.28	6.73	6.13	6.19	6.18	6.78	6.71	6.58	rapZ		RNase adapter RapZ	RNase adapter protein RapZ
	PP_RS04990	PP_0950	7.78	7.85	8.14	7.48	7.42	7.45	7.18	7.28	7.54	7.91	7.67	7.73	7.14	7.5	7.26	ptsN		PTS IIA-like nitrogen regulatory protein PtsN	nitrogen PTS system EIIA component [EC:2.7.1.-]
	PP_RS04995	PP_0951	11.92	12.26	11.94	11.36	11.13	11.28	10.31	10.76	10.73	11.47	11.13	11.32	10.46	10.45	10.42	raiA		ribosome-associated translation inhibitor RaiA	putative sigma-54 modulation protein
	PP_RS05000	PP_0952	8.79	8.73	9.01	8.43	8.47	8.49	8.72	8.9	8.81	8.89	8.73	8.81	8.46	8.83	8.75		2.7.7.6	RNA polymerase factor sigma-54	RNA polymerase sigma-54 factor
	PP_RS05005	PP_0953	6.96	7.35	7.01	7.19	7.27	7.16	7.3	7.34	7.37	7.14	7.25	7.18	7.26	7.28	7.25	lptB	7.5.2.5	LPS export ABC transporter ATP-binding protein	lipopolysaccharide export system ATP-binding protein [EC:7.5.2.5]
	PP_RS05010	PP_0954	6.64	7.2	7.1	6.82	6.84	6.75	6.96	6.84	7.15	7.07	6.88	6.79	7.19	7.1	7.13	lptA		lipopolysaccharide transport periplasmic protein LptA	lipopolysaccharide export system protein LptA
	PP_RS05015	PP_0955	5.92	6.23	5.91	6.34	6.29	6.23	5.98	5.99	6.25	6.25	6.07	6.13	6.33	6.18	6.17	lptC		LPS export ABC transporter periplasmic protein LptC	lipopolysaccharide export system protein LptC
	PP_RS05020	PP_0956	5.46	5.42	5.16	5.9	5.9	5.87	5.47	5.61	5.54	5.2	5.49	5.49	5.4	5.29	5.31			HAD family hydrolase	3-deoxy-D-manno-octulosonate 8-phosphate phosphatase (KDO 8-P phosphatase) [EC:3.1.3.45]
	PP_RS05025	PP_0957	6.2	6	6.24	6.44	6.53	6.26	6.59	6.42	6.58	6.3	6.36	6.34	6.82	6.73	6.65			KpsF/GutQ family sugar-phosphate isomerase	arabinose-5-phosphate isomerase [EC:5.3.1.13]
	PP_RS05030	PP_0958	6.89	6.67	7	6.82	6.88	6.69	7.13	7.06	7.1	6.84	6.86	6.88	7.2	7.28	7.15			ATP-binding cassette domain-containing protein	phospholipid/cholesterol/gamma-HCH transport system ATP-binding protein
	PP_RS05035	PP_0959	5.79	5.88	5.7	5.94	5.92	6.02	5.98	6.1	6.07	5.9	5.92	6.08	5.87	5.89	5.91	mlaE		lipid asymmetry maintenance ABC transporter permease subunit MlaE	phospholipid/cholesterol/gamma-HCH transport system permease protein
	PP_RS05040	PP_0960	6.43	6.5	6.68	6.39	6.49	6.57	6.63	6.77	6.86	6.9	6.73	6.73	6.63	6.72	6.74	mlaD		outer membrane lipid asymmetry maintenance protein MlaD	phospholipid/cholesterol/gamma-HCH transport system substrate-binding protein
	PP_RS05045	PP_0961	7.3	7.6	7.63	7.52	7.52	7.69	7.69	7.64	8.07	7.81	7.68	7.64	8.01	7.87	7.87			ABC transporter substrate-binding protein	phospholipid transport system substrate-binding protein
	PP_RS05050	PP_0962	6.78	6.96	6.68	7.4	7.51	7.46	7.23	7.39	7.11	6.98	7.17	7.15	7.03	6.86	6.92			STAS domain-containing protein	phospholipid transport system transporter-binding protein
	PP_RS05055	PP_0963	7.16	6.59	7.48	6.69	6.8	6.64	7.11	7.25	7.15	7.06	6.71	6.99	7.28	7.45	7.42			BolA family protein	no KO assigned
	PP_RS05060	PP_0964	7.31	7.42	7.49	7.43	7.44	7.46	7.86	7.88	7.93	7.63	7.75	7.63	7.86	7.88	7.87	murA	2.5.1.7	UDP-N-acetylglucosamine 1-carboxyvinyltransferase	UDP-N-acetylglucosamine 1-carboxyvinyltransferase [EC:2.5.1.7]
	PP_RS05065	PP_0965	6.17	6.32	6.32	6.53	6.51	6.6	6.82	6.77	6.96	6.81	6.83	6.74	6.74	6.84	6.71	hisG	2.4.2.17	ATP phosphoribosyltransferase	ATP phosphoribosyltransferase [EC:2.4.2.17]
	PP_RS05070	PP_0966	5.96	6.03	6.2	6.32	6.21	6.3	6.26	6.2	6.25	6.36	6.37	6.34	6.22	6.28	6.25	hisD	1.1.1.23	histidinol dehydrogenase	histidinol dehydrogenase [EC:1.1.1.23]
	PP_RS05075	PP_0967	6.15	6.53	6.44	6.52	6.49	6.6	6.37	6.3	6.6	6.42	6.41	6.24	6.48	6.38	6.33	hisC	2.6.1.9	histidinol-phosphate transaminase	histidinol-phosphate aminotransferase [EC:2.6.1.9]
	PP_RS05080	PP_0968	5.91	5.86	5.5	5.92	5.97	5.86	5.37	5.57	5.27	5.57	5.54	5.67	5.29	5.18	5.35			alkaline phosphatase family protein	no KO assigned
	PP_RS05085	PP_0969	4.01	3.12	4.24	2.91	2.99	3.19	3.27	2.93	3.26	3.09	2.83	3.28	3.35	3.4	3.01			FadR/GntR family transcriptional regulator	no KO assigned
	PP_RS05090	PP_0970	4.77	4.34	4.66	4.39	4.3	4.34	4.44	4.36	4.24	4.18	4.31	4.31	4.25	4.07	4.12			CynX/NimT family MFS transporter	MFS transporter, CP family, cyanate transporter
	PP_RS05095	PP_0971	6.13	6.32	6.48	5.62	5.66	5.61	5.73	5.85	5.86	6.04	5.91	5.91	5.76	5.89	5.84			nuclear transport factor 2 family protein	uncharacterized protein
	PP_RS05100	PP_0972	3.96	3.79	3.73	3.72	3.69	3.67	3.75	3.75	3.85	3.62	3.72	3.72	3.86	3.65	3.74			GIY-YIG nuclease family protein	putative endonuclease
	PP_RS05105	PP_0973	5.66	5.56	5.77	5.55	5.51	5.46	5.69	5.89	5.65	5.66	5.51	5.61	5.93	5.8	5.9	yejK		nucleoid-associated protein YejK	nucleoid-associated protein
	PP_RS05110	PP_0975	9.23	8.82	9.4	8.56	8.74	8.73	9.07	9.45	9.4	9.22	8.82	9.12	8.93	9.36	9.24			HU family DNA-binding protein	DNA-binding protein HU-beta
	PP_RS05115	PP_0976	3.64	3.48	3.52	3.78	3.85	3.72	3.83	3.94	3.88	3.6	3.47	3.7	3.94	3.99	3.99	rlmF	2.1.1.181	23S rRNA (adenine(1618)-N(6))-methyltransferase RlmF	23S rRNA (adenine1618-N6)-methyltransferase [EC:2.1.1.181]
	PP_RS05120	PP_0977	7.95	8.13	8.14	8.18	8.21	8.26	8.26	8.23	8.38	8.29	8.32	8.2	8.41	8.36	8.26		6.1.1.9	valine--tRNA ligase	valyl-tRNA synthetase [EC:6.1.1.9]
	PP_RS05125	PP_0978	4.1	4.03	4	4.25	4.19	3.88	4.2	4.21	4.1	4.26	4.21	4.22	4.22	4.06	3.98			hypothetical protein	no KO assigned
	PP_RS05130	PP_0979	3.26	2.77	3.17	3.37	3.13	3.4	3.5	3.37	3.33	3.61	3.7	3.46	3.03	3.26	3.1		2.7.7.7	DNA polymerase III subunit chi	DNA polymerase III subunit chi [EC:2.7.7.7]
	PP_RS05135	PP_0980	6.32	5.95	6.52	6.18	6.11	6.15	6.09	6.09	6.15	6.28	6.37	6.24	6.05	6.08	5.97		3.4.11.1	leucyl aminopeptidase	leucyl aminopeptidase [EC:3.4.11.1]
	PP_RS05140	PP_0982	6.16	6.24	6.11	6.3	6.32	6.2	6.23	6.12	6.26	6.12	6.24	6.24	6.26	6.35	6.3	lptF	7.5.2.5	LPS export ABC transporter permease LptF	lipopolysaccharide export system permease protein
	PP_RS05145	PP_0983	6.37	6.39	6.32	6.45	6.49	6.58	6.61	6.71	6.76	6.66	6.68	6.69	6.49	6.59	6.55	lptG	7.5.2.5	LPS export ABC transporter permease LptG	lipopolysaccharide export system permease protein
	PP_RS05150	PP_0984	4.62	4.54	4.56	4.56	4.5	4.74	4.84	5.01	4.93	4.63	4.53	4.74	4.96	5.11	5.11			RDD family protein	no KO assigned
	PP_RS05155	PP_0985	11.83	10.87	11.74	10.37	10.35	10.34	10.57	11.5	10.91	10.93	10.34	10.9	10.43	10.57	10.51			cold-shock protein	no KO assigned
	PP_RS05160	PP_0986	6.06	6.92	6.19	6.63	6.64	6.53	5.8	6.04	5.93	6.23	6.25	6.07	5.64	5.53	5.53	gcvT	2.1.2.10	glycine cleavage system aminomethyltransferase GcvT	aminomethyltransferase [EC:2.1.2.10]
	PP_RS05165	PP_0987	5.33	5.81	5.19	6.29	6.4	6.07	5.36	5.01	5.2	5.46	5.55	5.47	5.3	5.13	5.04		4.3.1.17	L-serine ammonia-lyase	L-serine dehydratase [EC:4.3.1.17]
	PP_RS05170	PP_0988	7.92	8.76	7.75	8.84	8.89	8.86	7.46	7.6	7.51	8.05	8	7.87	7.37	7.17	7.28	gcvP	1.4.4.2	aminomethyl-transferring glycine dehydrogenase	glycine dehydrogenase [EC:1.4.4.2]
	PP_RS05175	PP_0989	3.93	4.3	4.27	4.29	4.42	4.36	4.53	3.9	4.39	4.97	4.46	4.93	5.04	4.15	4.57	gcvH		glycine cleavage system protein GcvH	glycine cleavage system H protein
	PP_RS05180	PP_0990	4.12	4.53	4.27	4.37	4.35	4.34	2.93	3.37	3.01	3.9	4.03	4.02	2.84	3.14	2.95			DoxX family protein	putative oxidoreductase
	PP_RS05185	PP_0991	3.31	3.65	3.74	3.73	3.61	3.6	2.34	2.56	1.77	3.45	3.64	3.33	1.86	2.16	1.94			DNA-binding domain-containing protein	no KO assigned
	PP_RS05190	PP_0992	5.61	6.16	6.34	5.63	5.54	5.58	4.78	4.86	4.21	5.74	5.69	5.55	4.11	4.33	4.37			DUF692 domain-containing protein	uncharacterized protein
	PP_RS05195	PP_0993	5.87	5.95	6.38	5.96	5.82	5.52	5.16	5.12	4.89	5.88	6.1	5.82	4.76	5.11	4.98			DUF2282 domain-containing protein	no KO assigned
	PP_RS05200	PP_0994	6.46	6.58	6.71	6.24	6.21	6.24	5.65	6.07	5.76	6.52	6.35	6.41	5.44	5.78	5.67			sigma-70 family RNA polymerase sigma factor	RNA polymerase sigma-70 factor, ECF subfamily
	PP_RS05205	PP_0995	4.54	4.55	4.44	4.52	4.6	4.65	4.3	4.18	4.24	4.4	4.63	4.61	4.3	4.12	4.04			DUF1109 domain-containing protein	no KO assigned
	PP_RS05210	PP_0996	4.9	4.62	4.96	4.63	4.63	4.72	4.77	5.05	4.89	4.87	4.77	4.94	4.8	5.14	5.11	gltS		sodium/glutamate symporter	glutamate:Na+ symporter, ESS family
	PP_RS05215	PP_0997	4.11	4.16	4.05	4.37	4.41	4.51	4.73	4.63	4.64	4.41	4.57	4.51	4.5	4.64	4.66			sigma-54-dependent transcriptional regulator	no KO assigned
	PP_RS05220	PP_0998	7.5	7.71	7.26	7.56	7.57	7.59	7.3	7.55	7.54	7.55	7.48	7.5	7.58	7.26	7.34			DUF5064 family protein	no KO assigned
	PP_RS05225	PP_0999	5.84	6.02	5.63	7.21	7.28	7.16	7.1	7.46	7.13	6.97	7.24	6.79	6.99	6.71	6.96	arcC	2.7.2.2	carbamate kinase	carbamate kinase [EC:2.7.2.2]
	PP_RS05230	PP_1000	5.28	6.55	5.62	7.68	7.75	7.72	7.56	7.78	7.72	7.58	7.77	7.33	7.67	7.31	7.54		2.1.3.3	ornithine carbamoyltransferase	ornithine carbamoyltransferase [EC:2.1.3.3]
	PP_RS05235	PP_1001	6.04	6.86	6.19	8.45	8.47	8.43	8.28	8.2	8.31	8.46	8.68	8.11	8.44	8.02	8.31	arcA	3.5.3.6	arginine deiminase	arginine deiminase [EC:3.5.3.6]
	PP_RS05240	PP_1002	6.41	6.84	6.36	7.75	7.79	7.85	8.09	7.9	8.15	7.72	7.9	7.71	8.73	8.02	8.3	arcD		arginine-ornithine antiporter	arginine:ornithine antiporter / lysine permease
	PP_RS05245	PP_1003	7.22	7.34	6.79	7.68	7.63	7.53	6.99	6.79	6.83	7.06	7.41	7.2	7.19	6.79	6.96	arcD		arginine-ornithine antiporter	arginine:ornithine antiporter / lysine permease
	PP_RS05250	PP_1004	4.6	4.99	4.09	5.19	5.28	5.09	4.85	4.45	4.67	4.78	5.09	4.72	4.83	4.62	4.76			YbaN family protein	uncharacterized protein
	PP_RS05255	PP_1005	5.07	4.81	4.74	5.47	5.52	5.27	5.48	5.2	5.21	5.16	5.43	5.24	5.25	5.25	5.17			biliverdin-producing heme oxygenase	heme oxygenase (biliverdin-IX-beta and delta-forming) [EC:1.14.99.58]
	PP_RS05260	PP_1006	4.08	4.04	4.12	4.38	4.43	4.5	4.51	4.57	4.33	4.45	4.23	4.37	4.5	4.65	4.51			TonB-dependent receptor	hemoglobin/transferrin/lactoferrin receptor protein
	PP_RS05265	PP_1007	5.04	4.64	4.87	4.83	4.87	4.63	4.79	4.71	4.6	4.65	4.87	4.86	4.44	4.71	4.59			FecR domain-containing protein	no KO assigned
	PP_RS05270	PP_1008	1.73	1.11	1.45	1.59	1.44	1.32	1.6	1.27	1.24	0.87	1.2	1.55	1.02	1.3	1.36			sigma-70 family RNA polymerase sigma factor	no KO assigned
	PP_RS05275	PP_1009	7.15	7.74	7.27	7.21	7.22	7.17	6.47	6.62	6.6	6.7	6.76	6.61	6.56	6.31	6.38	gap		type I glyceraldehyde-3-phosphate dehydrogenase	glyceraldehyde 3-phosphate dehydrogenase (phosphorylating) [EC:1.2.1.12]
	PP_RS05280	PP_1010	6.36	6.19	6.54	5.86	5.86	5.84	5.6	5.54	5.61	5.8	5.94	5.74	5.38	5.53	5.4	edd	4.2.1.12	phosphogluconate dehydratase	phosphogluconate dehydratase [EC:4.2.1.12]
	PP_RS05285	PP_1011	5.58	6.07	5.81	5.65	5.71	5.68	5.37	5.36	5.5	5.59	5.57	5.42	5.35	5.24	5.32		2.7.1.2	glucokinase	glucokinase [EC:2.7.1.2]
	PP_RS05290	PP_1012	5.1	5.66	5.21	5.13	5.24	5.21	4.87	4.93	4.99	5.18	5.14	4.96	5.01	4.82	4.88	gltR		two-component system response regulator GltR	no KO assigned
	PP_RS05295	PP_1013	4.68	4.7	4.53	4.56	4.63	4.48	4.51	4.72	4.59	4.43	4.73	4.7	4.18	4.46	4.39			ATP-binding protein	no KO assigned
	PP_RS05300	PP_1014	3.13	2.94	3.04	3.37	3.31	3.19	3.48	3.29	3.42	3.18	3.36	3.15	3.55	3.45	3.3		5.-.-.-	AGE family epimerase/isomerase	no KO assigned
	PP_RS05305	PP_1015	4.23	4.5	4.2	4.4	4.21	4.3	4.49	4.22	4.72	4.23	4.25	4.07	4.61	4.23	4.45			ABC transporter substrate-binding protein	glucose/mannose transport system substrate-binding protein
	PP_RS05310	PP_1016	1.81	0.94	1.27	1.25	1.34	1.29	1.83	0.73	1.76	1.38	1.51	1.2	1.64	1.62	1.71			sugar ABC transporter permease	glucose/mannose transport system permease protein
	PP_RS05315	PP_1017	2.19	1.78	2.36	2.03	2.07	2.02	2.35	2.49	2.15	2.45	2.15	2.31	2.29	2.33	2.39			carbohydrate ABC transporter permease	glucose/mannose transport system permease protein
	PP_RS05320	PP_1018	2.53	2.36	2.33	2.59	2.57	2.68	2.56	2.72	2.77	2.55	2.68	2.54	2.73	2.7	2.57	ugpC		sn-glycerol-3-phosphate ABC transporter ATP-binding protein UgpC	multiple sugar transport system ATP-binding protein [EC:7.5.2.-]
	PP_RS05325	PP_1019	5.14	5.43	4.92	5.15	5.16	5.21	5.06	5.07	5.24	5.03	4.99	4.97	5.28	5.12	5.23			carbohydrate porin	porin
	PP_RS05330	PP_1020	3.78	4	3.84	4.15	4.08	3.92	3.99	3.52	3.74	3.81	3.94	3.78	3.78	3.74	3.76			D-hexose-6-phosphate mutarotase	no KO assigned
	PP_RS05335	PP_1021	3.78	3.83	4.04	3.61	3.75	3.47	3.79	3.67	3.71	3.5	3.69	3.7	3.63	3.59	3.63	hexR		DNA-binding transcriptional regulator HexR	RpiR family transcriptional regulator, carbohydrate utilization regulator
	PP_RS05340	PP_1022	7.16	6.86	7.63	5.76	5.94	5.85	5.67	5.45	5.81	6.03	6.06	5.84	5.48	5.77	5.55	zwf		glucose-6-phosphate dehydrogenase	glucose-6-phosphate 1-dehydrogenase [EC:1.1.1.49 1.1.1.363]
	PP_RS05345	PP_1023	4.02	3.95	4.23	3.62	3.67	3.48	3.07	2.63	2.98	3.4	3.54	2.97	2.68	2.69	2.53	pgl	3.1.1.31	6-phosphogluconolactonase	6-phosphogluconolactonase [EC:3.1.1.31]
	PP_RS05350	PP_1024	5.51	5.59	5.95	4.74	4.94	5.03	4.44	4.65	4.87	5.23	5.11	5.1	4.56	4.58	4.53		4.1.3.16	bifunctional 4-hydroxy-2-oxoglutarate aldolase/2-dehydro-3-deoxy-phosphogluconate aldolase	2-dehydro-3-deoxyphosphogluconate aldolase / (4S)-4-hydroxy-2-oxoglutarate aldolase [EC:4.1.2
	PP_RS05355	PP_1025	9.68	10.04	9.83	8.9	8.79	8.97	8.9	8.68	9.27	9.04	8.99	9	9.34	9.18	9.28	leuA	2.3.3.13	2-isopropylmalate synthase	2-isopropylmalate synthase [EC:2.3.3.13]
	PP_RS05360	PP_1026	4.51	4.3	4.44	4.47	4.54	4.54	4.72	4.49	4.74	4.41	4.55	4.56	4.42	4.67	4.37			M23 family metallopeptidase	no KO assigned
	PP_RS05365	PP_1027	5.33	4.83	5.1	5.2	5.21	5.11	5.17	5.01	4.93	5.08	5.24	5.29	4.92	5.07	4.83	xseA	3.1.11.6	exodeoxyribonuclease VII large subunit	exodeoxyribonuclease VII large subunit [EC:3.1.11.6]
	PP_RS05370	PP_1028	2.78	2.67	2.62	2.63	2.48	2.64	2.61	2.43	2.76	2.62	2.78	2.68	2.76	2.64	2.62			LysR substrate-binding domain-containing protein	no KO assigned
	PP_RS05375	PP_1029	3.29	3.13	3.22	3.49	3.58	3.57	3.55	3.1	3.38	3.46	3.48	3.69	3.58	3.44	3.54			sulfite exporter TauE/SafE family protein	uncharacterized protein
	PP_RS05380	PP_1030	6.42	6.42	6.2	6.54	6.47	6.42	6.19	6.5	6.12	6.22	6.12	6.34	6.12	6.29	6.28			hypothetical protein	no KO assigned
	PP_RS05385	PP_1031	7.62	7.83	7.84	7.75	7.75	7.71	7.97	8.02	8.04	7.95	7.91	7.88	8.13	8.11	8.04	guaB	1.1.1.205	IMP dehydrogenase	IMP dehydrogenase [EC:1.1.1.205]
	PP_RS05390	PP_1032	5.68	6.08	6.09	6.34	6.34	6.49	6.36	6.56	6.63	6.49	6.39	6.26	6.23	6.29	6.27	guaA	6.3.5.2	glutamine-hydrolyzing GMP synthase	GMP synthase (glutamine-hydrolysing) [EC:6.3.5.2]
	PP_RS05395	PP_1033	8.02	8.31	7.75	8.1	8.06	7.95	7.47	7.89	7.51	7.95	7.86	7.88	7.41	7.52	7.76			sulfatase-like hydrolase/transferase	no KO assigned
	PP_RS05400	PP_1034	5.29	5.32	4.67	5.52	5.56	5.51	4.96	4.82	4.79	4.65	4.63	4.88	4.89	4.72	4.62			multicopper oxidase family protein	no KO assigned
	PP_RS05405	PP_1035	3.28	3.3	2.96	3.93	3.88	3.79	3.5	3.04	3.43	3.3	3.5	3.48	3.84	3.54	3.54	tadA	3.5.4.33	tRNA adenosine(34) deaminase TadA	no KO assigned
	PP_RS05410	PP_1036	7.92	8.01	7.83	7.88	7.9	7.8	7.49	7.72	7.45	7.71	7.65	7.73	7.25	7.53	7.54	mltF	4.2.2.-	membrane-bound lytic murein transglycosylase MltF	membrane-bound lytic murein transglycosylase F [EC:4.2.2.-]
	PP_RS05415	PP_1037	7.27	7.47	7.51	7.89	7.88	7.89	7.89	7.96	7.92	7.83	7.95	7.77	7.75	7.75	7.7	purL	6.3.5.3	phosphoribosylformylglycinamidine synthase	phosphoribosylformylglycinamidine synthase [EC:6.3.5.3]
	PP_RS05420	PP_1038	3.09	3.35	3.38	4.17	4.09	4.04	3.36	3.33	3.36	3.11	3.28	3.3	2.6	3.09	3.05			YqfO family protein	no KO assigned
	PP_RS05425	PP_1039	2.28	2.16	2.15	2.25	2.07	2.2	2.2	2.31	1.92	2.12	2.2	2.25	1.99	2.18	2.06	tatC		twin-arginine translocase subunit TatC	sec-independent protein translocase protein TatC
	PP_RS05430	PP_1040	0.38	0.24	0.28	0.33	0.61	0.29	0.34	-0.22	0.12	0.12	0.65	0.34	-0.01	-0.12	0.1	tatB		Sec-independent protein translocase protein TatB	sec-independent protein translocase protein TatB
	PP_RS05435	PP_1041	-0.54	-1.32	-0.98	-1.14	-1.23	-1.25	-0.95	-2.06	-1.08	-1.4	-1.22	-1.52	-1.65	-1.39	-1.14	tatA		twin-arginine translocase TatA/TatE family subunit	sec-independent protein translocase protein TatA
	PP_RS05440	PP_1042	1.94	1.68	1.81	1.46	1.62	1.59	1.68	1.55	1.3	1.86	1.38	1.83	1.15	1.61	1.44	gspK		type II secretion system minor pseudopilin GspK	general secretion pathway protein K
	PP_RS05445	PP_1043	3.21	2.96	3.21	3.04	3.01	2.86	3.15	3.49	3.05	2.75	2.98	2.9	2.96	3.03	3.01			DUF839 domain-containing protein	uncharacterized protein
	PP_RS05450	PP_1044	1.85	1.48	1.45	1.87	1.81	1.82	1.74	1.44	1.51	1.44	1.79	1.75	1.53	1.35	1.21			lipoprotein UxpA	no KO assigned
	PP_RS05455	PP_1045	-0.7	-0.78	-0.98	-0.21	-1.36	-0.36	-0.57	-0.99	-0.88	-0.79	-0.83	-0.63	-1.52	-0.9	-2.03			pilus assembly protein PilZ	general secretion pathway protein C
	PP_RS05460	PP_1046	2.65	2.8	2.7	2.95	2.65	2.9	2.58	2.43	2.13	2.86	2.74	2.79	2.47	2.3	2.22	gspD		type II secretion system secretin GspD	general secretion pathway protein D
	PP_RS05465	PP_1047	1.96	1.42	1.04	1.86	1.76	1.79	1.16	0.87	1.04	1.31	1.58	1.36	1.05	0.65	1.06			ATPase	general secretion pathway protein E [EC:7.4.2.8]
	PP_RS05470	PP_1048	0.11	-0.93	0.14	0.27	0.25	0.05	-0.28	-0.46	-0.36	-0.18	-0.44	-0.16	-0.38	-0.54	-1.09	gspF		type II secretion system inner membrane protein GspF	general secretion pathway protein F
	PP_RS05475	PP_1049	0.44	-0.81	-0.49	-0.4	-0.61	-1.55	-0.6	-0.87	-0.45	-0.05	-0.37	-0.36	-0.11	-0.32	-0.38	gspG		type II secretion system major pseudopilin GspG	general secretion pathway protein G
	PP_RS05480	PP_1050	-2.48	-2.94	-4.62	-2.77	-2.65	-3.14	-2.81	-2.36	-2.39	-3.42	-3.34	-2.59	-5.3	-3.27	-4.03	gspH		type II secretion system minor pseudopilin GspH	general secretion pathway protein H
	PP_RS05485	PP_1051	-1.5	-2.11	-2.49	-1.43	-2.01	-1.71	-1.69	-1.27	-2.44	-1.87	-2.24	-1.64	-1.87	-1.39	-2.03			type II secretion system protein GspI	general secretion pathway protein I
	PP_RS05490	PP_1052	-0.99	-2.11	-1.52	-1.95	-1.18	-1.48	-0.55	-1.12	-1.95	-1.27	-1.4	-1.18	-1.69	-2.04	-1.49			prepilin-type N-terminal cleavage/methylation domain-containing protein	general secretion pathway protein J
	PP_RS05495	PP_1053	1.58	1.17	1.01	2.04	1.95	1.89	1.73	0.94	1.18	1.38	1.52	1.6	1.43	1.32	1.45			type II secretion system protein GspL	general secretion pathway protein L
	PP_RS05500	PP_1054	-2.3	-2.6	-2.69	-2.62	-1.16	-1.75	-0.73	-1.43	-1.73	-1.92	-1.77	-2.17	-1.91	-1.18	-1.29	gspM		type II secretion system protein GspM	no KO assigned
	PP_RS05505	PP_1055	2.02	2.31	2.12	2.62	2.45	2.65	2.17	1.79	2.29	2.42	2.29	2.29	2.22	2.12	1.84			general secretion pathway protein GspN	general secretion pathway protein N
	PP_RS05510	PP_1056	3.18	3.72	3.71	3.74	3.77	3.72	3.84	3.28	4.09	3.95	4	3.72	3.84	3.75	3.74			siderophore-interacting protein	no KO assigned
	PP_RS05515	PP_1057	3.09	3.51	3.06	3.37	3.26	3.15	3.34	3.05	3.31	3.25	3.3	3.25	3.16	3.35	3.25			PadR family transcriptional regulator	no KO assigned
	PP_RS05520	PP_1058	8.67	9.68	8.28	9.32	9.36	9.16	8.14	8.4	8.32	8.39	8.56	8.38	8.11	8.04	8.17			transglycosylase domain-containing protein	no KO assigned
	PP_RS05525	PP_1059	5.29	5.53	5.24	5.45	5.5	5.58	5.26	5.28	5.44	5.35	5.44	5.42	5.41	5.44	5.4			amino acid permease	amino acid transporter, AAT family
	PP_RS05530	PP_1060	5.07	5.07	5.16	5.13	4.99	5.11	4.91	5.15	5	5.26	5.28	5.19	4.79	4.83	4.87		1.4.-.-	FMN-binding glutamate synthase family protein	no KO assigned
	PP_RS05535	PP_1061	6.05	6.28	5.93	6.32	6.36	6.08	5.82	5.96	5.87	5.88	6.05	5.93	5.66	5.65	5.57		3.6.4.-	DEAD/DEAH box helicase	ATP-dependent helicase Lhr and Lhr-like helicase [EC:3.6.4.13 5.6.2.4]
	PP_RS05540	PP_1062	1.86	1.7	2.06	1.84	1.68	1.52	2.28	2.18	1.96	1.63	1.92	1.79	1.91	2.18	2.24			NUDIX domain-containing protein	no KO assigned
	PP_RS05545	PP_1063	4.13	4.1	4.1	4.07	3.83	3.99	4.03	3.93	4.01	3.82	3.99	3.89	3.78	3.73	3.86	metR		transcriptional regulator MetR	LysR family transcriptional regulator, regulator for metE and metH
	PP_RS05550	PP_1064	2.65	2.25	2.38	2.92	2.77	2.95	2.85	2.44	3.09	2.74	2.86	2.87	2.99	3.03	2.77			alpha/beta hydrolase	no KO assigned
	PP_RS05555	PP_1065	2.76	2.63	2.62	2.95	3.02	3.09	2.97	3.2	3.32	2.97	2.94	2.96	3.02	2.98	2.96			GlpM family protein	membrane protein GlpM
	PP_RS05560	PP_1066	4.55	4.76	4.54	5.08	5.05	5.11	5.2	5.22	5.62	5.17	5.33	5.17	5.31	5.22	4.95			sigma-54 dependent transcriptional regulator	two-component system, response regulator AauR
	PP_RS05565	PP_1067	5.59	5.26	5.45	5.51	5.58	5.36	5.92	5.78	5.79	5.43	5.57	5.75	5.58	6.03	5.81			ATP-binding protein	two-component system, sensor histidine kinase AauS [EC:2.7.13.3]
	PP_RS05570	PP_1068	6.31	7.09	6.38	6.8	6.71	6.71	6.78	6.39	7.13	6.63	6.77	6.52	7.22	6.71	6.69			amino acid ABC transporter ATP-binding protein	glutamate/aspartate transport system ATP-binding protein [EC:7.4.2.1]
	PP_RS05575	PP_1069	5.56	6.19	5.53	5.87	5.8	5.84	5.64	5.62	5.94	5.69	5.77	5.62	6.17	5.69	5.78			ABC transporter permease subunit	glutamate/aspartate transport system permease protein
	PP_RS05580	PP_1070	5.85	6.41	5.89	6.21	6.18	6.22	5.97	5.77	6.29	5.95	6.08	5.87	6.53	6.06	6.18			amino acid ABC transporter permease	glutamate/aspartate transport system permease protein
	PP_RS05585	PP_1071	9.26	9.83	9.73	9.31	9.25	9.4	9.88	9.47	10.33	9.68	9.69	9.44	10.55	10.06	10.14		7.4.2.1	glutamate/aspartate ABC transporter substrate-binding protein	glutamate/aspartate transport system substrate-binding protein
	PP_RS05590	PP_1072	6.95	7.06	6.77	7.02	7.05	7.05	6.73	6.72	6.61	6.83	6.83	6.89	6.64	6.76	6.8			NEL-type E3 ubiquitin ligase domain-containing protein	no KO assigned
	PP_RS05595	PP_1073	7.85	8.73	7.69	8.7	8.76	8.71	7.68	7.07	7.51	8.04	8.37	8.14	7.57	8.1	8.01	glpD	1.1.5.3	glycerol-3-phosphate dehydrogenase	glycerol-3-phosphate dehydrogenase [EC:1.1.5.3]
	PP_RS05600	PP_1074	4.67	4.61	4.87	4.39	4.43	4.44	4.93	4.7	4.89	4.48	4.5	4.66	5.06	5.03	4.91	glpR		DNA-binding transcriptional repressor GlpR	DeoR family transcriptional regulator, glycerol-3-phosphate regulon repressor
	PP_RS05605	PP_1075	6.25	6.61	6.45	6.7	6.93	6.88	6.54	6.29	6.76	6.84	6.95	6.87	6.32	6.93	6.84	glpK	2.7.1.30	glycerol kinase GlpK	glycerol kinase [EC:2.7.1.30]
	PP_RS05610	PP_1076	5.94	6.22	6.23	6.4	6.54	6.28	5.99	5.19	5.75	6.39	6.39	6.36	6.23	6.82	6.8			MIP/aquaporin family protein	glycerol uptake facilitator protein
	PP_RS05615	PP_1077	5.24	5.19	5.5	5.28	5.31	5.31	5.79	5.49	5.85	5.6	5.57	5.64	6.02	5.96	6	ybaK		Cys-tRNA(Pro) deacylase	Cys-tRNA(Pro)/Cys-tRNA(Cys) deacylase [EC:3.1.1.-]
	PP_RS05620	PP_1078	6.4	6.11	6.43	6.21	6.17	6.24	6.43	6.18	6.41	6.58	6.46	6.61	6.46	6.63	6.47			ABC transporter ATP-binding protein	iron(III) transport system ATP-binding protein [EC:7.2.2.7]
	PP_RS05625	PP_1079	7.01	6.89	7.41	6.6	6.63	6.47	6.66	6.39	6.66	6.89	6.74	6.91	6.84	7.04	6.88	argF	2.1.3.3	ornithine carbamoyltransferase	ornithine carbamoyltransferase [EC:2.1.3.3]
	PP_RS05630	PP_1080	5.43	5.73	5.38	5.73	5.69	5.73	5.44	5.24	5.34	5.41	5.59	5.38	5.4	5.34	5.36			molybdopterin-dependent oxidoreductase	no KO assigned
	PP_RS05635	PP_1081	10.51	10.5	10.72	9.76	9.7	9.9	9.33	9.6	9.73	10.14	9.75	9.92	9.41	9.67	9.51	grxD		Grx4 family monothiol glutaredoxin	monothiol glutaredoxin
	PP_RS05640	PP_1082	11.11	11.29	11.29	10.84	10.86	10.93	10.94	11.34	11.11	11.17	10.97	11.11	11.1	11.22	11.28	bfr	1.16.3.1	bacterioferritin	bacterioferritin [EC:1.16.3.1]
	PP_RS05645	PP_1083	5.08	3.54	4.63	3.94	3.93	3.91	4.12	4.68	4.33	3.95	3.42	3.87	3.67	4.27	4.09			bacterioferritin-associated ferredoxin	bacterioferritin-associated ferredoxin
	PP_RS05650	PP_1084	10.53	11.15	10.99	10.59	10.5	10.49	10.13	10.17	10.48	10.85	10.66	10.57	10.43	10.46	10.36			peroxiredoxin	peroxiredoxin 2/4 [EC:1.11.1.24]
	PP_RS05655	PP_1085	4.75	4.5	4.82	4.85	4.8	4.86	4.73	4.83	4.92	4.91	5.05	5	4.54	4.76	4.48	rnt		ribonuclease T	ribonuclease T [EC:3.1.13.-]
	PP_RS05660	PP_1086	5.24	5.22	5.33	5.21	5.26	5.1	5.31	5.14	5.45	5.21	5.42	5.33	5.31	5.31	5.22	pyrC	3.5.2.3	dihydroorotase	dihydroorotase [EC:3.5.2.3]
	PP_RS05665	PP_1087	7.48	8.03	7.24	7.83	7.81	7.78	7.19	7.36	7.08	7.31	7.37	7.2	7.04	6.82	7.04			OmpA family protein	sodium-type flagellar protein MotY
	PP_RS05670	PP_1088	8.74	8.7	9.23	8.28	8.3	8.39	8.62	8.71	8.94	9.01	8.55	8.77	8.82	8.81	8.72		6.3.4.5	argininosuccinate synthase	argininosuccinate synthase [EC:6.3.4.5]
	PP_RS05675	PP_1089	3.28	3.21	3.18	2.79	2.62	2.6	2.58	2.71	2.48	2.84	2.72	2.94	2.28	2.77	2.67			hypothetical protein	no KO assigned
	PP_RS05680	PP_1090	7.03	6.96	7.12	6.61	6.56	6.56	7.06	7.51	7.05	7.03	6.84	6.93	7.02	7.12	7.31			response regulator transcription factor	two-component system, NarL family, response regulator EvgA
	PP_RS28265	PP_1091	8.63	8.68	8.46	8.31	8.36	8.4	8.82	9.36	8.76	8.68	8.61	8.73	8.29	8.75	8.77			hypothetical protein	no KO assigned
	PP_RS05685	PP_1092	4.15	4.02	4.23	3.9	3.98	4.01	4.56	4.68	4.6	4.08	4.18	4.21	4.58	4.56	4.69	nth		endonuclease III	endonuclease III [EC:4.2.99.18]
	PP_RS05690	PP_1093	2.64	2.77	2.53	2.93	2.67	2.6	2.77	2.77	2.6	2.59	3	2.67	2.53	2.67	2.41			hypothetical protein	H+/Na+-translocating ferredoxin:NAD+ oxidoreductase subunit E
	PP_RS05695	PP_1094	4.14	4.11	3.73	4.22	4.23	4.26	4.14	4.22	3.97	3.97	4.15	4.12	3.88	3.98	4.05			RnfABCDGE type electron transport complex subunit G	H+/Na+-translocating ferredoxin:NAD+ oxidoreductase subunit G
	PP_RS05700	PP_1095	4.56	4.79	3.93	4.64	4.77	4.5	4.36	4.18	3.95	3.93	4.26	4.17	4.04	4.14	4.2			RnfABCDGE type electron transport complex subunit D	H+/Na+-translocating ferredoxin:NAD+ oxidoreductase subunit D [EC:7.1.1.11 7.2.1.2]
	PP_RS05705	PP_1096	3.45	3.49	2.74	3.85	3.72	3.54	2.79	2.87	2.51	2.76	3.15	2.93	2.57	2.33	2.56			Rnf-Nqr domain containing protein	H+/Na+-translocating ferredoxin:NAD+ oxidoreductase subunit A
	PP_RS05710	PP_1097	6.92	6.92	7.1	6.79	6.8	6.79	7.11	7.14	7.19	7.07	7.03	7.05	7.24	7.2	7.13	metG	6.1.1.10	methionine--tRNA ligase	methionyl-tRNA synthetase [EC:6.1.1.10]
	PP_RS05715	PP_1098	5.04	4.94	5.23	5.15	5.14	5.09	5.18	5.18	5.34	5.39	5.31	5.25	5.33	5.34	5.3	apbC		iron-sulfur cluster carrier protein ApbC	ATP-binding protein involved in chromosome partitioning
	PP_RS05720	PP_1099	11.5	10.48	11.84	9.99	10.02	10.08	10.55	11.11	10.63	10.74	10.02	10.63	9.9	10.93	10.72			cold-shock protein	cold shock protein
	PP_RS05725	PP_1100	7.68	7.3	7.92	7.04	7.07	7.14	7.67	7.67	7.7	7.53	7.24	7.59	7.8	8	7.88	dcd	3.5.4.13	dCTP deaminase	dCTP deaminase [EC:3.5.4.13]
	PP_RS05730	PP_1101	4.38	4.56	4.19	5	5.13	4.99	4.9	4.45	5.21	4.26	4.61	4.71	5.02	4.99	4.94			hypothetical protein	no KO assigned
	PP_RS05735	PP_1102	3.38	3.74	3.24	4.03	4.07	3.76	3.87	3.42	3.95	3.73	3.76	3.48	3.98	3.82	4	pdeM	3.1.-.-	ligase-associated DNA damage response endonuclease PdeM	no KO assigned
	PP_RS05740	PP_1103	6.05	6.32	5.75	6.36	6.32	6.25	5.57	5.72	5.53	5.83	5.84	5.81	5.71	5.43	5.58			ligase-associated DNA damage response DEXH box helicase	ATP-dependent helicase Lhr and Lhr-like helicase [EC:3.6.4.13 5.6.2.4]
	PP_RS05745	PP_1104	4.73	4.87	4.89	5.43	5.38	5.3	5.38	5.19	5.54	5.34	5.64	5.38	5.61	5.48	5.5			M14 family metallopeptidase	uncharacterized protein
	PP_RS05750	PP_1105	3.45	3.16	3.29	3.83	3.95	3.81	3.85	3.95	3.99	3.41	3.73	3.53	3.64	3.73	3.82		6.5.1.1	ATP-dependent DNA ligase	no KO assigned
	PP_RS05755	PP_1106	2.91	2.91	2.99	3.57	3.59	3.56	3.52	3.12	3.43	3.27	3.43	3.46	3.61	3.67	3.54		3.1.-.-	ligase-associated DNA damage response exonuclease	putative mRNA 3-end processing factor
	PP_RS05760	PP_1108	4.77	4.54	4.6	5.15	5.11	5.23	5.44	5.42	5.35	5.14	5.18	5.19	5.4	5.35	5.31		3.5.1.-	penicillin acylase family protein	acyl-homoserine-lactone acylase [EC:3.5.1.97]
	PP_RS05765	PP_1109	6.42	6.27	6.56	6.17	6.23	6.18	6.03	5.92	5.94	6.47	6.34	6.43	6.26	6.33	6.33			PLP-dependent aminotransferase family protein	no KO assigned
	PP_RS05770	PP_1110	8.88	8.36	9.15	7.73	7.48	7.69	9.15	9.86	9.54	8.21	7.98	8.11	8.84	9.85	9.52		2.3.1.30	serine O-acetyltransferase	serine O-acetyltransferase [EC:2.3.1.30]
	PP_RS05775	PP_1111	8.28	8.53	8.54	8.06	7.85	8.14	9.02	9.26	9.53	8.55	8.38	8.16	9.37	9.21	9.13			alanyl-tRNA editing protein	no KO assigned
	PP_RS05780	PP_1112	6.61	6.88	6.76	6.82	6.63	6.91	7.42	7.68	7.86	6.93	7.01	6.74	7.75	7.44	7.44			MFS transporter	no KO assigned
	PP_RS05785	PP_1113	6.75	7.15	6.79	7.08	7.02	7.19	7.53	7.66	7.69	7.04	7.06	6.92	7.77	7.51	7.55			pyridoxal-phosphate dependent enzyme	no KO assigned
	PP_RS05790	PP_1114	5.57	5.29	5.34	5.06	5.1	5.14	5.23	5.43	5.07	4.95	4.9	5.03	5.14	5.02	5.08			SEC-C metal-binding domain-containing protein	no KO assigned
	PP_RS05795	PP_1115	6.04	6.45	5.91	6.39	6.46	6.44	6.13	6.12	6.05	6.3	6.38	6.23	6.11	6.18	6.33			LEA type 2 family protein	no KO assigned
	PP_RS28495	PP_5462	7.29	8.25	7.36	8.32	8.42	8.48	7.54	7.72	7.55	8.24	8.29	8.26	7.09	7.61	7.91			hypothetical protein	no KO assigned
	PP_RS05800	PP_5464	6.5	6.11	6.84	5.54	5.45	5.51	5.95	6.46	6.05	6.19	5.77	5.95	6.06	6.35	6.4			hypothetical protein	no KO assigned
	PP_RS05805	PP_1116	7.35	6.98	7.68	6.73	6.58	6.85	7.43	7.46	7.29	7.38	7.09	7.31	7.23	8.2	8.28			recombinase family protein	no KO assigned
	PP_RS28500	PP_5465	5.61	5.56	5.34	5.39	5.24	5.18	4.67	4.97	4.64	5.19	4.92	5.23	5.09	4.72	5.09			hypothetical protein	no KO assigned
	PP_RS05810	PP_1117	5.9	5.39	5.95	5.25	5.23	5.19	5.27	5.56	5.02	5.47	5.24	5.51	5.25	5.47	5.75			hypothetical protein	no KO assigned
	PP_RS05815	PP_5742	6.37	6.07	6.5	5.46	5.56	5.66	5.79	5.87	5.93	6	5.67	6.09	5.83	6.26	6.22			hypothetical protein	no KO assigned
	PP_RS05820	PP_1118	8.14	8.46	8.17	8.1	8.09	8.14	7.92	8.2	8.04	8.22	8.08	8.09	7.96	8.05	8.17			recombinase family protein	no KO assigned
	PP_RS05825	PP_1119	5.63	5.72	5.33	5.95	5.96	5.96	5.4	5.06	5.36	5.47	5.61	5.56	5.3	5.17	5.12			YchJ family protein	SEC-C motif domain protein
	PP_RS05830	PP_1120	4.77	4.81	4.73	4.9	4.88	4.71	4.48	4.32	4.47	4.65	4.73	4.78	4.47	4.37	4.22			DUF6231 family protein	no KO assigned
	PP_RS05835	PP_1121	7.08	7.81	7.08	8.33	8.49	8.33	8.54	8.21	8.79	8.01	8.39	7.97	8.92	8.33	8.57			OmpA family protein	no KO assigned
	PP_RS05840	PP_1122	4.64	5.34	4.66	5.57	5.68	5.54	5.43	5.31	5.41	5.29	5.74	5.17	5.46	5.22	5.37			OmpA family protein	no KO assigned
	PP_RS05845	PP_1123	5.83	5.6	5.6	5.39	5.33	5.4	5.53	5.85	5.41	5.69	5.52	5.69	5.16	5.42	5.55			DUF1145 domain-containing protein	putative membrane protein
	PP_RS05850	PP_1124	3.96	3.55	4.1	3.94	4.02	3.73	4.2	3.97	4.24	4.04	4.21	4.14	4.43	4.51	4.3			CopD family protein	no KO assigned
	PP_RS05855	PP_1125	5.73	5.44	5.64	5.67	5.67	5.7	6.05	5.93	5.94	5.7	5.68	5.75	5.9	5.98	5.91	dinG	3.6.4.12	ATP-dependent DNA helicase DinG	ATP-dependent DNA helicase DinG [EC:5.6.2.3]
	PP_RS05860	PP_1126	5.73	5.72	5.62	6.28	6.33	6.32	6.49	6.18	6.48	6.2	6.44	6.26	6.49	6.34	6.45		3.2.1.23	beta-galactosidase	no KO assigned
	PP_RS05865	PP_1127	6.13	6.18	6.07	6.17	6.16	6.07	6.15	6.11	6.06	5.89	5.91	5.92	6.16	6.22	6.14			EstA family serine hydrolase	no KO assigned
	PP_RS05870	PP_1128	6.03	6.12	6.34	6.18	6.1	5.98	6.4	6.52	6.52	6.42	6.41	6.24	6.56	6.47	6.59			OmpA family protein	no KO assigned
	PP_RS05875	PP_1129	6.2	6.34	5.96	6.66	6.7	6.69	6.36	6.34	6.36	6.32	6.5	6.33	6.41	6.38	6.32	pdxH	1.4.3.5	pyridoxamine 5'-phosphate oxidase	pyridoxamine 5'-phosphate oxidase [EC:1.4.3.5]
	PP_RS05880	PP_1130	3.73	3.6	3.62	3.88	3.84	3.87	3.76	4.15	4.03	3.66	3.67	3.75	4.33	4.14	4.12			hypothetical protein	no KO assigned
	PP_RS05885	PP_1131	6.98	6.68	7.14	6.97	6.99	6.96	7.15	6.95	7.26	7.2	7.22	7.29	7.27	7.31	7.13			glycine zipper 2TM domain-containing protein	outer membrane lipoprotein SlyB
	PP_RS05890	PP_1132	4.99	4.83	4.78	4.83	4.91	4.74	4.86	4.87	4.53	4.85	4.95	5.02	4.75	4.69	4.79	nhaA		Na+/H+ antiporter NhaA	Na+:H+ antiporter, NhaA family
	PP_RS05895	PP_1133	7.17	7	7.08	6.77	6.72	6.72	6.53	6.73	6.41	6.86	6.66	6.87	6.39	6.53	6.71			IS110-like element ISPpu9 family transposase	no KO assigned
	PP_RS05900	PP_1134	6.61	6.37	6.63	6.73	6.81	6.72	6.92	6.85	6.94	6.85	6.79	6.8	7.2	7.03	7.18			NAD(P)/FAD-dependent oxidoreductase	uncharacterized protein
	PP_RS05905	PP_1135	4.37	3.92	4.28	4.26	4.35	4.12	4.54	4.48	4.34	4.31	4.13	4.2	4.51	4.5	4.41			membrane protein	putative lipoprotein
	PP_RS05910	PP_1136	5.26	5.46	5.39	4.98	4.95	4.97	4.93	5.17	5.12	4.9	4.83	4.94	5.1	4.95	5.13			hypothetical protein	no KO assigned
	PP_RS05915	PP_1137	5.96	6.38	5.81	6.1	6.13	6.14	6.62	6.43	6.67	5.93	6.24	5.86	6.74	6.51	6.52			ABC transporter ATP-binding protein	branched-chain amino acid transport system ATP-binding protein
	PP_RS05920	PP_1138	5.15	5.46	5.04	5.3	5.24	5.32	5.59	5.67	5.82	5.28	5.46	5.24	5.93	5.67	5.69	livG		high-affinity branched-chain amino acid ABC transporter ATP-binding protein LivG	branched-chain amino acid transport system ATP-binding protein
	PP_RS05925	PP_1139	6.14	6.54	5.98	6.38	6.28	6.25	6.7	6.83	6.75	6.27	6.52	6.24	6.92	6.68	6.76			high-affinity branched-chain amino acid ABC transporter permease LivM	branched-chain amino acid transport system permease protein
	PP_RS05930	PP_1140	5.47	5.79	5.38	5.37	5.32	5.42	5.6	5.89	5.77	5.45	5.57	5.27	5.84	5.47	5.46	livH	7.4.2.2	high-affinity branched-chain amino acid ABC transporter permease LivH	branched-chain amino acid transport system permease protein
	PP_RS05935	PP_1141	9.58	9.95	9.51	9.35	9.29	9.31	9.44	9.71	9.87	9.42	9.53	9.13	9.73	9.51	9.47			branched-chain amino acid ABC transporter substrate-binding protein	branched-chain amino acid transport system substrate-binding protein
	PP_RS05940	PP_1142	4.05	4.16	4.45	3.78	3.89	3.82	4.25	4.38	4.19	4.08	3.72	3.93	4.44	4.46	4.48			DUF2288 domain-containing protein	no KO assigned
	PP_RS05945	PP_1143	4.67	4.79	4.04	5.24	5.39	5.15	5.47	5.33	5.08	4.68	5.11	4.78	5.21	5.11	5.2		1.1.-.-	NAD(P)-dependent oxidoreductase	3-hydroxyisobutyrate dehydrogenase [EC:1.1.1.31]
	PP_RS05950	PP_1144	7.95	8.46	7.25	8.81	8.92	8.63	8.35	8.51	7.84	7.94	8.34	8.02	8.16	7.84	8.28			EAL domain-containing protein	no KO assigned
	PP_RS05955	PP_1145	6.37	6.36	6.28	6.89	6.91	6.82	7.01	6.79	6.89	6.73	6.91	6.74	7.06	6.89	6.9	rapA		RNA polymerase-associated protein RapA	ATP-dependent helicase HepA [EC:5.6.2.-]
	PP_RS05960	PP_1146	7.78	8.13	7.6	8.07	8.02	8	7.17	7.47	7.25	7.55	7.57	7.43	7.31	7.21	7.17			hypothetical protein	no KO assigned
	PP_RS05965	PP_1147	5.97	6.33	5.78	6.32	6.3	5.93	5.76	5.79	5.73	5.79	5.97	5.76	5.81	5.73	5.82			hypothetical protein	no KO assigned
	PP_RS28270	PP_1148	5.97	6.01	5.86	5.64	5.69	5.57	5.33	5.87	5.3	5.6	5.41	5.68	4.94	5.31	5.38			hypothetical protein	no KO assigned
	PP_RS05970	PP_1150	5.94	5.93	5.76	6.43	6.45	6.33	6.02	5.71	5.72	5.84	6.01	6.05	5.78	6.05	6.01			FUSC family protein	no KO assigned
	PP_RS05975	PP_1151	2.2	2.34	1.56	2.23	2.28	2.51	2.38	1.6	2.44	2.2	2.13	2.29	2.24	2.08	1.92			DUF1656 domain-containing protein	no KO assigned
	PP_RS05980	PP_1152	5.59	5.86	5.4	6.02	6.02	6.1	5.88	5.9	5.92	5.89	5.95	5.83	5.85	5.69	5.82			HlyD family secretion protein	no KO assigned
	PP_RS05985	PP_1153	5.5	5.85	5.02	6.27	6.25	6.12	5.54	5.8	5.74	6.1	6.23	6.09	5.51	5.74	5.73			DUF2025 family protein	no KO assigned
	PP_RS05990	PP_1154	8.4	8.78	7.72	8.68	8.68	8.56	7.54	7.57	7.51	7.82	8.07	7.92	7.5	7.44	7.55			EAL domain-containing protein	no KO assigned
	PP_RS05995	PP_1155	6.01	6.25	5.44	6.47	6.55	6.61	6.28	6.02	6	6.15	6.47	6.56	6.14	5.88	6.02		2.7.7.65	diguanylate cyclase	diguanylate cyclase [EC:2.7.7.65]
	PP_RS06000	PP_1156	5.57	5.72	5.71	5.68	5.72	5.82	5.56	5.66	5.72	5.72	5.68	5.67	5.66	5.8	5.86			formate/nitrite transporter family protein	formate-nitrite transporter family protein
	PP_RS06005	PP_16SE	-3.04	-2.42	-3.36	-3.23	-3.04	-1.84	-2.33	-1.61	-2.62	-3.42	-2.75	-2.04	-2.71	-1.82	-3.03			16S ribosomal RNA	16S ribosomal RNA
	PP_RS06010	PP_23SE	-1.71	-2.51	-2.92	-3.03	-2.72	-2.38	-2.44	-1.27	-2.56	-2.56	-3.88	-2.94	-2.39	-1.79	-2.93			23S ribosomal RNA	23S ribosomal RNA
	PP_RS06015	PP_5SE	4.44	3.79	4.05	3.34	4.08	4.75	4.07	3.87	3.52	3.75	3.5	4.04	3.49	3.35	3.43	rrf		5S ribosomal RNA	no KO assigned
	PP_RS06020	PP_1157	6.18	6.15	6.57	6.01	6.05	6	6.25	6.28	6.54	6.2	6.05	6.03	6.42	6.44	6.37		2.2.1.6	acetolactate synthase large subunit	acetolactate synthase I/II/III large subunit [EC:2.2.1.6]
	PP_RS06030	PP_1159	3.95	3.79	3.77	3.75	3.69	3.88	3.54	3.72	3.35	3.63	3.62	3.76	3.17	3.35	3.5			hypothetical protein	no KO assigned
	PP_RS06035	PP_1160	4.41	4.44	4.39	4.34	4.27	4.47	4.32	4.14	4.25	4.26	4.39	4.33	4.45	4.22	4.2			asparaginase	L-asparaginase [EC:3.5.1.1]
	PP_RS06040	PP_1161	5.3	5.33	5.61	4.95	4.9	4.89	5.45	5.57	5.63	5.33	5.2	5.29	5.72	5.53	5.57			UPF0149 family protein	uncharacterized protein
	PP_RS06045	PP_1162	3.2	3.24	3.42	3.28	3.27	3.07	3.08	2.9	2.99	3.3	3.21	3.05	3.02	2.93	3.13			glutathione S-transferase	glutathione S-transferase [EC:2.5.1.18]
	PP_RS06050	PP_1163	4.76	4.69	4.56	5.16	5.14	5.05	5.04	4.91	4.67	4.8	4.97	4.98	4.95	4.76	4.78			pyridoxamine 5'-phosphate oxidase family protein	uncharacterized protein
	PP_RS06055	PP_1164	3.65	3.32	3.41	3.81	3.9	3.65	3.79	3.73	3.7	3.67	3.69	3.66	3.61	3.66	3.66			LysR family transcriptional regulator	no KO assigned
	PP_RS06060	PP_1165	2.95	3.25	3.01	3.06	3.28	3.11	3.43	3.02	3.4	3.1	3.23	3.22	3.43	3.23	3.4			aldose 1-epimerase	aldose 1-epimerase [EC:5.1.3.3]
	PP_RS06065	PP_1166	1.87	1.71	1.5	1.82	1.81	1.8	1.63	1.66	1.76	1.34	1.6	1.73	1.62	1.8	1.54			DMT family transporter	no KO assigned
	PP_RS06070	PP_1167	4.53	4.4	4.48	4.2	4.2	4.31	4.49	4.47	4.34	4.35	4.25	4.29	4.45	4.44	4.58			TRAP transporter large permease	no KO assigned
	PP_RS06075	PP_1168	2.53	2.93	2.14	3.1	2.96	3	2.25	1.93	2.06	2.31	2.6	2.27	2.04	2.15	2.13			TRAP transporter small permease	no KO assigned
	PP_RS06080	PP_1169	3.86	4.28	3.98	3.34	3.4	3.65	3.98	3.73	4.18	3.79	3.57	3.42	4.49	4.2	4.14			TRAP transporter substrate-binding protein	no KO assigned
	PP_RS06085	PP_1170	2.1	2.13	1.71	2.21	2.25	2.19	2.32	2.05	1.82	1.8	2.21	2.1	1.73	2.02	1.82		3.1.1.99	SMP-30/gluconolactonase/LRE family protein	no KO assigned
	PP_RS06090	PP_1171	3.81	3.91	4.01	3.73	3.66	3.52	3.43	3.32	3.27	3.74	3.66	3.56	3.45	3.43	3.52			NAD(P)-dependent oxidoreductase	uronate dehydrogenase [EC:1.1.1.203]
	PP_RS06095	PP_1173	2.83	3.25	3.17	2.89	2.7	2.66	3.42	2.99	3.28	2.91	2.93	2.67	3.67	3.44	3.37			OprD family porin	no KO assigned
	PP_RS06105	PP_1177	7.75	7.74	7.99	7.9	8.04	8.06	7.92	7.87	8.15	8.16	8.07	8.19	7.98	7.89	8.08		1.17.4.1	ribonucleotide-diphosphate reductase subunit beta	ribonucleoside-diphosphate reductase beta chain [EC:1.17.4.1]
	PP_RS06110	PP_1179	8.43	8.57	8.95	8.69	8.69	8.86	8.38	8.07	8.62	8.99	8.92	8.74	8.52	8.33	8.31			ribonucleoside-diphosphate reductase subunit alpha	ribonucleoside-diphosphate reductase alpha chain [EC:1.17.4.1]
	PP_RS06115	PP_1181	3.2	3.13	3.06	3.61	3.67	3.53	3.36	3.1	3.13	3.36	3.61	3.47	3.4	3.12	3.28			response regulator transcription factor	two-component system, OmpR family, response regulator RstA
	PP_RS06120	PP_1182	4.34	4.26	4	4.49	4.67	4.63	4.5	4.14	4.28	4.11	4.39	4.41	4.32	4.23	4.23			ATP-binding protein	two-component system, OmpR family, sensor histidine kinase RstB [EC:2.7.13.3]
	PP_RS06125	PP_1183	4.39	4.81	3.99	5.02	5.04	5.04	4.64	4.29	4.62	4.57	4.82	4.61	4.63	4.33	4.61			4'-phosphopantetheinyl transferase superfamily protein	enterobactin synthetase component D [EC:6.3.2.14 2.7.8.-]
	PP_RS06130	PP_1184	6.58	6.9	6.49	7.12	7.09	7.02	6.8	6.41	6.95	6.88	7.02	6.78	7.05	6.7	6.8		3.1.-.-	dienelactone hydrolase family protein	no KO assigned
	PP_RS06135	PP_1185	3.97	4.34	4.63	4.06	3.88	3.96	3.25	3.01	3.31	4.1	3.91	3.83	3.3	3.2	3.22			outer membrane beta-barrel protein	no KO assigned
	PP_RS06140	PP_1186	4.05	3.99	4.05	4.13	4.12	4.24	3.83	3.61	3.91	4.02	4.03	4.01	3.98	3.76	3.82			response regulator	two-component system, OmpR family, response regulator PhoP
	PP_RS06145	PP_1187	4.26	4.22	4.09	4.42	4.39	4.48	4.29	4.21	4.2	4.28	4.4	4.39	4.2	4.17	4.2			ATP-binding protein	two-component system, OmpR family, sensor histidine kinase PhoQ [EC:2.7.13.3]
	PP_RS06150	PP_1188	5.74	5.71	5.97	5.38	4.98	5	5.32	6.19	5.84	5.26	5.31	5.57	6.23	5.05	5.37			dicarboxylate/amino acid:cation symporter	aerobic C4-dicarboxylate transport protein
	PP_RS06155	PP_1189	4.09	3.82	3.95	3.86	4	3.93	3.88	3.93	3.94	3.69	3.89	3.98	3.56	3.8	3.51	tsaA		tRNA (N6-threonylcarbamoyladenosine(37)-N6)-methyltransferase TrmO	tRNA (adenine37-N6)-methyltransferase [EC:2.1.1.-]
	PP_RS06160	PP_1190	6.52	6.63	6.78	6.21	6.21	6.17	5.96	6.19	6.28	6.47	6.32	6.39	6.17	6	6.08			DUF1456 family protein	no KO assigned
	PP_RS06165	PP_1191	5.34	5.35	5.24	5.29	5.28	5.12	4.86	4.85	4.92	5.13	5.19	5.2	4.81	4.98	4.82			rRNA pseudouridine synthase	23S rRNA pseudouridine2604 synthase [EC:5.4.99.21]
	PP_RS06170	PP_1192	7.28	7.93	6.98	7.79	7.74	7.7	6.3	6.45	6.48	7.19	7.29	7.06	6.28	6.13	6.37		2.3.1.-	GNAT family N-acetyltransferase	putative acetyltransferase [EC:2.3.1.-]
	PP_RS06180	PP_1194	5.26	5.35	5.3	5.34	5.29	5.31	4.84	4.89	4.88	5.08	5.09	5.07	4.89	4.98	5.01			DUF6502 family protein	no KO assigned
	PP_RS06185	PP_1195	7.04	7.74	6.81	7.23	7.32	7.19	6.73	6.7	6.71	6.73	6.78	6.64	6.65	6.52	6.67			DUF5666 domain-containing protein	no KO assigned
	PP_RS06190	PP_1196	5.89	6.25	5.82	6.18	6.13	6.03	6.03	5.86	6.01	6.13	6.05	6.06	6.28	5.97	6.21			hypothetical protein	no KO assigned
	PP_RS06195	PP_1197	6.43	6.25	6.5	6.45	6.47	6.52	7.09	7.06	7.05	6.67	6.62	6.7	7.09	7.08	7.22	rimO	2.8.4.4	30S ribosomal protein S12 methylthiotransferase RimO	ribosomal protein S12 methylthiotransferase [EC:2.8.4.4]
	PP_RS06200	PP_1198	6.57	6.83	6.72	6.33	6.34	6.42	6.75	7.02	6.77	6.75	6.59	6.66	6.96	6.68	6.99			helix-turn-helix domain-containing protein	putative transcriptional regulator
	PP_RS06205	PP_1199	6.16	5.91	6.52	5.49	5.48	5.56	6.06	6.68	5.96	6.21	5.89	6	5.58	6.05	6.17			hypothetical protein	no KO assigned
	PP_RS06210	PP_1200	5.99	6	5.83	6.36	6.43	6.43	6.6	6.57	6.41	6.25	6.4	6.36	6.62	6.38	6.5			potassium transporter Kup	KUP system potassium uptake protein
	PP_RS06215	PP_1201	5.46	5.78	5.15	6.04	6.19	6.13	5.98	5.98	6.15	5.79	5.94	5.88	5.91	5.78	5.77			AcvB/VirJ family lysyl-phosphatidylglycerol hydrolase	no KO assigned
	PP_RS06220	PP_1202	6.38	6.48	5.88	6.79	6.85	6.67	6.52	6.37	6.37	6.27	6.73	6.58	6.42	6.37	6.42	mprF		bifunctional lysylphosphatidylglycerol flippase/synthetase MprF	phosphatidylglycerol lysyltransferase [EC:2.3.2.3]
	PP_RS06225	PP_t67	0.84	-1.79	0.35	-2.55	-1.42	-0.73	0.03	0.52	-1.02	-1.14	-1.8	-0.87	-1.43	0.11	-0.24			tRNA-Met	no KO assigned
	PP_RS06230	PP_t66	0.28	-2.6	0.02	-1.95	-1.6	-1.17	-1.2	-0.87	-1.8	-1.3	-2.2	-1.25	-2.45	-0.82	-0.82			tRNA-Met	no KO assigned
	PP_RS06235	PP_t65	1.08	-0.55	0.18	-0.54	-0.45	-0.05	0.23	0.28	-1.33	-0.59	-0.93	-0.05	-1.19	-0.75	-0.65			tRNA-Met	no KO assigned
	PP_RS06240	PP_1203	5.6	5.6	5.51	5.62	5.58	5.58	5.48	5.45	5.39	5.61	5.62	5.55	5.39	5.55	5.47	dinB	2.7.7.7	DNA polymerase IV	DNA polymerase IV [EC:2.7.7.7]
	PP_RS06245	PP_1204	6.1	5.87	6.22	5.98	5.94	6.06	6.31	6.49	6.48	6.32	6.23	6.22	6.26	6.46	6.21			hypothetical protein	no KO assigned
	PP_RS06250	PP_1205	6.97	7.01	7.25	6.88	6.88	6.94	7.22	7.41	7.42	7.32	7.26	7.2	7.29	7.32	7.32		6.1.1.15	proline--tRNA ligase	prolyl-tRNA synthetase [EC:6.1.1.15]
	PP_RS06255	PP_1206	9.9	10.12	9.85	9.81	9.71	9.9	10.77	10.83	11.2	10.1	10.15	9.86	11.08	10.87	10.85			OprD family porin	imipenem/basic amino acid-specific outer membrane pore [EC:3.4.21.-]
	PP_RS06260	PP_1207	6.38	6.42	6.87	5.78	5.79	5.76	6.36	6.29	6.63	6.42	6.01	6.21	6.72	6.68	6.59			HIT domain-containing protein	no KO assigned
	PP_RS06265	PP_1208	5.36	5.39	5.5	5.05	5	5.06	5.29	5.47	5.46	5.31	5.03	5.25	5.42	5.31	5.39			SlyX family protein	SlyX protein
	PP_RS28430		5.42	5.15	5.43	5.41	5.44	5.55	5.58	5.5	5.61	5.61	5.56	5.66	5.78	5.6	5.56			cold-shock protein	no KO assigned
	PP_RS06275	PP_1210	7.34	7.6	7.48	7.61	7.64	7.64	7.77	7.85	7.94	7.75	7.78	7.57	8.11	7.64	7.8			Dps family protein	starvation-inducible DNA-binding protein
	PP_RS06280	PP_1211	4.55	4.44	4.46	4.83	4.88	4.82	4.72	4.7	4.69	4.75	4.8	4.74	4.62	4.69	4.72			ribbon-helix-helix domain-containing protein	no KO assigned
	PP_RS06285	PP_1212	4.77	4.06	4.85	4.41	4.44	4.31	4.83	5.07	4.99	4.63	4.42	4.67	5.07	5.34	5.18			zinc ribbon domain-containing protein	no KO assigned
	PP_RS06290	PP_1213	7.64	7.76	7.94	7.77	7.8	7.88	8.11	8.19	8.34	8.17	8.11	8.05	8.16	8.15	8.09	aspS	6.1.1.12	aspartate--tRNA ligase	aspartyl-tRNA synthetase [EC:6.1.1.12]
	PP_RS06295	PP_1214	5.96	6.25	6.34	6.45	6.44	6.44	6.76	6.76	7.02	6.55	6.51	6.43	7.08	6.86	6.78			YebC/PmpR family DNA-binding transcriptional regulator	no KO assigned
	PP_RS06300	PP_1215	3.4	2.91	3.33	3.8	3.64	3.39	3.91	3.6	3.93	3.6	3.65	3.61	3.85	3.89	3.91	ruvC	3.1.21.10	crossover junction endodeoxyribonuclease RuvC	crossover junction endodeoxyribonuclease RuvC [EC:3.1.21.10]
	PP_RS06305	PP_1216	5.61	5.52	5.87	5.36	5.35	5.21	5.59	5.83	5.61	5.72	5.54	5.68	5.48	5.62	5.64	ruvA	3.6.4.12	Holliday junction branch migration protein RuvA	holliday junction DNA helicase RuvA [EC:5.6.2.4]
	PP_RS06310	PP_1217	4.87	4.76	4.89	4.84	4.9	4.92	5.03	5.18	5.22	5.12	4.99	5.1	4.95	5.11	4.99	ruvB	3.6.4.12	Holliday junction branch migration DNA helicase RuvB	holliday junction DNA helicase RuvB [EC:5.6.2.4]
	PP_RS06315	PP_1218	5.84	5.6	5.99	5.89	6.1	6.08	6.68	6.64	6.62	6.28	6.12	6.36	6.67	7.14	7.08	ybgC		tol-pal system-associated acyl-CoA thioesterase	4-hydroxybenzoyl-CoA thioesterase [EC:3.1.2.23]
	PP_RS06320	PP_1219	5.46	5.47	5.62	5.72	5.78	5.81	6.37	6.12	6.46	5.84	5.8	5.91	6.57	6.43	6.45	tolQ		protein TolQ	biopolymer transport protein TolQ
	PP_RS06325	PP_1220	4.66	5.06	4.96	4.93	4.96	5.09	5.3	5.47	5.61	5.25	5.14	5.25	5.24	5.19	5.35	tolR		protein TolR	biopolymer transport protein TolR
	PP_RS06330	PP_1221	6.33	6.68	6.53	6.94	7.01	7.11	7.09	7.23	7.43	6.98	6.89	7.01	6.89	7.27	7.29	tolA		cell envelope integrity protein TolA	colicin import membrane protein
	PP_RS06335	PP_1222	7.73	7.92	7.93	7.82	7.86	7.94	8.03	8.23	8.49	7.93	7.75	7.92	8.31	8.23	8.18	tolB		Tol-Pal system beta propeller repeat protein TolB	TolB protein
	PP_RS06340	PP_1223	9.73	10.3	10.29	9.94	9.88	10.01	10.2	9.9	10.68	10.25	10.02	10.1	10.74	10.56	10.34	pal		peptidoglycan-associated lipoprotein Pal	peptidoglycan-associated lipoprotein
	PP_RS06345	PP_1224	7.76	8	7.92	7.62	7.84	7.96	8.04	8.13	7.96	7.94	7.77	7.95	7.93	7.79	7.82	ybgF		tol-pal system protein YbgF	no KO assigned
	PP_RS06350	PP_1225	4.95	4.58	4.94	4.75	4.91	4.77	5.44	5.67	5.18	4.96	4.72	5.06	5.41	5.79	5.81	queE	4.3.99.3	7-carboxy-7-deazaguanine synthase QueE	7-carboxy-7-deazaguanine synthase [EC:4.3.99.3]
	PP_RS06355	PP_1226	4.67	4.74	4.69	4.99	5.07	4.9	5.57	5.83	5.46	5.02	5.14	5.09	5.38	5.51	5.64	queC	6.3.4.20	7-cyano-7-deazaguanine synthase QueC	7-cyano-7-deazaguanine synthase [EC:6.3.4.20]
	PP_RS06360	PP_t13	0.73	0.82	1.17	0.7	0.69	0.8	1.53	1.95	1.31	0.81	0.8	1.03	0.84	1.24	1.3			tRNA-Lys	no KO assigned
	PP_RS06365	PP_1227	4.3	3.7	4.26	4.03	4.04	4.14	4.18	4.2	4	4.26	4.03	4.35	4.15	4.24	4.25			cation transporter	no KO assigned
	PP_RS06370	PP_1228	2.16	1.64	1.79	2.11	1.89	2.21	2.1	1.95	1.81	1.93	2.07	1.9	1.26	1.88	2.08	mcpU		methyl-accepting chemotaxis protein McpU	methyl-accepting chemotaxis protein
	PP_RS06375	PP_1229	3.33	3.14	3.62	3.16	3.07	3.04	3.48	3.93	3.35	3.38	3.43	3.48	3.05	3	3.12			APC family permease	putrescine importer
	PP_RS06380	PP_1230	6.06	6.05	6.25	5.93	5.88	6.1	5.92	5.9	6.04	6.24	6.13	6.08	5.92	6.02	5.93			YdgA family protein	no KO assigned
	PP_RS06385	PP_1231	5.81	5.69	5.75	5.86	5.83	5.96	6.18	6.16	6.17	5.91	5.93	5.99	6.28	6.16	6.18	nadA	2.5.1.72	quinolinate synthase NadA	quinolinate synthase [EC:2.5.1.72]
	PP_RS06390	PP_1232	6.98	6.71	7.09	6.93	6.96	7.01	7.11	7	7.2	7.17	7.15	7.25	7.26	7.09	7.18		3.4.24.-	M48 family metalloprotease	beta-barrel assembly-enhancing protease [EC:3.4.-.-]
	PP_RS06395	PP_1233	4.52	3.9	4.65	3.89	3.95	3.85	4.27	4.62	4.2	4.4	4.15	4.34	4.05	4.55	4.44			sulfurtransferase TusA family protein	no KO assigned
	PP_RS06400	PP_1234	5.39	5.22	5.33	5.4	5.46	5.47	5.64	5.44	5.65	5.59	5.65	5.85	5.89	5.96	5.89			AI-2E family transporter	putative permease
	PP_RS06405	PP_1235	5.91	5.88	6.14	5.62	5.61	5.58	6.03	6	6.11	6.13	6.01	6.08	6.11	6.12	6.04		1.11.1.24	peroxiredoxin	thioredoxin-dependent peroxiredoxin [EC:1.11.1.24]
	PP_RS06410	PP_1236	3.91	3.85	4.06	3.85	3.82	3.55	3.95	3.69	4.1	3.83	3.8	3.92	4.12	4.04	3.98			glycine cleavage system protein R	glycine cleavage system transcriptional repressor
	PP_RS06415	PP_1237	7.46	7.33	7.97	7.08	7.17	6.93	7.74	7.68	7.8	7.71	7.48	7.47	7.96	8.04	7.97	dapA	4.3.3.7	4-hydroxy-tetrahydrodipicolinate synthase	4-hydroxy-tetrahydrodipicolinate synthase [EC:4.3.3.7]
	PP_RS06420	PP_1238	6.05	6.04	6	6.44	6.38	6.49	6.72	6.74	6.77	6.59	6.73	6.61	6.46	6.55	6.46	bamC		outer membrane protein assembly factor BamC	outer membrane protein assembly factor BamC
	PP_RS06425	PP_1239	5.76	5.57	5.79	6.06	6.07	6.18	5.87	6.07	5.98	6.04	6.12	6.06	5.77	6	5.88			MBL fold metallo-hydrolase	no KO assigned
	PP_RS06430	PP_1240	7.43	7.98	8.02	7.49	7.49	7.68	7.73	7.67	8.21	7.78	7.65	7.51	8.14	8.03	7.99		6.3.2.6	phosphoribosylaminoimidazolesuccinocarboxamide synthase	phosphoribosylaminoimidazole-succinocarboxamide synthase [EC:6.3.2.6]
	PP_RS06435	PP_t14	4.09	3.68	4.31	3.5	3.73	4	3.98	4.04	3.75	3.93	3.78	3.98	3.68	3.72	3.71			tRNA-Ser	no KO assigned
	PP_RS06440	PP_1241	3.64	3.54	3.74	2.85	2.98	3.09	3.05	3.33	3.24	3.34	3.06	3.34	3.05	3.38	3.4			putative addiction module antidote protein	no KO assigned
	PP_RS06445	PP_1242	1.48	0.74	1.7	1.15	0.93	0.98	1.41	1.64	1.21	1.5	1.03	1.47	0.93	1.19	1.55			DUF3077 domain-containing protein	no KO assigned
	PP_RS06450	PP_1244	3.58	3.66	3.5	3.4	3.33	3.24	3.52	3.6	3.45	3.48	3.09	3.4	3.41	3.29	3.62			hypothetical protein	no KO assigned
	PP_RS06455	PP_1245	4.29	4.69	4.53	4.31	4.36	4.35	4.37	4.31	4.71	4.35	4.34	4.32	4.8	4.61	4.45			SH3 domain-containing protein	no KO assigned
	PP_RS06460	PP_1246	4.82	5.19	5.14	5.24	5.04	5.15	4.75	4.31	4.85	5.27	5.23	5.18	4.89	5.05	4.79			hypothetical protein	no KO assigned
	PP_RS06465	PP_5467	5.92	6.51	6.23	6.07	6.01	6.16	5.58	5.2	5.92	5.82	5.89	5.86	5.93	5.94	5.76			hypothetical protein	no KO assigned
	PP_RS06470	PP_1248	6.18	6.05	6.03	6.22	6.25	6.15	5.98	5.97	5.86	6.08	6.2	6.23	5.99	5.91	5.89			LysE family transporter	leucine efflux protein
	PP_RS06475	PP_1249	7.71	6.69	7.93	5.76	5.93	5.89	6.2	6.16	6.24	6.11	5.29	6.29	6.1	6.96	6.65			YhfL family protein	no KO assigned
	PP_RS06480	PP_1250	5.8	5.97	5.77	6.01	6.09	6.04	6.38	6.37	6.25	6.1	6.05	6.06	6.46	6.17	6.33	ltrA	2.7.7.49	group II intron reverse transcriptase/maturase	no KO assigned
	PP_RS06485	PP_1251	7.74	7.65	7.97	7.38	7.49	7.59	7.19	7.03	7.2	7.74	7.6	7.82	7.25	7.47	7.39	mqo	1.1.5.4	malate dehydrogenase (quinone)	malate dehydrogenase (quinone) [EC:1.1.5.4]
	PP_RS06490	PP_1252	2.02	2.32	2.23	2.19	2.02	2.22	1.88	2	1.95	2.18	1.96	2.2	2.03	1.98	2.19	ltrA	2.7.7.49	group II intron reverse transcriptase/maturase	no KO assigned
	PP_RS06495	PP_1253	5.59	5.31	5.69	5.38	5.36	5.14	5.29	5.46	5.17	5.41	5.41	5.47	5.28	5.56	5.36			helix-turn-helix domain-containing protein	no KO assigned
	PP_RS06500	PP_1254	3.42	3.27	3.35	3.26	3.14	3.12	3.21	3.41	3.14	3.06	3.11	3.04	3.18	3.11	2.98	xenA		xenobiotic reductase XenA	no KO assigned
	PP_RS06505	PP_1255	2.02	1.36	1.44	2	1.65	1.83	2.17	1.53	1.61	1.72	1.69	1.67	1.43	1.74	1.57		1.-.-.-	FAD-dependent oxidoreductase	D-hydroxyproline dehydrogenase [EC:1.5.99.-]
	PP_RS06510	PP_1256	1.75	1.23	1.24	1.68	1.85	1.8	1.63	0.97	1.32	1.64	1.6	1.55	1.33	1.41	1.26			aldehyde dehydrogenase (NADP(+))	2,5-dioxopentanoate dehydrogenase [EC:1.2.1.26]
	PP_RS06515	PP_1257	2.46	2.59	2.24	3.07	3.01	3.06	2.48	2.06	2.39	2.33	2.47	2.75	2.52	2.03	2.26			dihydrodipicolinate synthase family protein	1-pyrroline-4-hydroxy-2-carboxylate deaminase [EC:3.5.4.22]
	PP_RS06520	PP_1258	0.5	-0.02	-0.31	0.15	0.41	0.39	1.01	0.11	0.27	0.06	0.24	0.16	-0.3	0.16	0.11		5.1.1.8	4-hydroxyproline epimerase	4-hydroxyproline epimerase [EC:5.1.1.8]
	PP_RS06525	PP_1259	1.13	0.9	1.59	1.12	1.4	1.3	1.36	1.04	1.32	1.49	1.14	1.2	1.06	1.3	1.45			APC family permease	no KO assigned
	PP_RS06530	PP_1260	-1.41	-1.54	-1.83	-2.19	-1.81	-1.67	-3.3	-4.01	-2.24	-2.34	-1.9	-1.88	-2.39	-2.16	-1.84			IS110-like element ISPpu9 family transposase	no KO assigned
	PP_RS06535	PP_1261	5.71	5.92	5.72	5.93	5.93	5.76	5.27	5.31	5.39	5.76	5.84	5.67	5.38	5.29	5.45		1.1.1.-	D-glycerate dehydrogenase	glyoxylate/hydroxypyruvate/2-ketogluconate reductase [EC:1.1.1.79 1.1.1.81 1.1.1.215]
	PP_RS06540	PP_1262	5.93	5.81	6.05	5.46	5.51	5.42	5.51	5.38	5.73	5.74	5.75	5.85	5.63	5.64	5.55			LysR family transcriptional regulator	no KO assigned
	PP_RS06545	PP_1263	3.69	3.75	4.24	4.04	3.91	4.17	3.86	2.75	2.87	3.69	3.09	3.82	2.3	5.03	4.38			efflux transporter outer membrane subunit	no KO assigned
	PP_RS06550	PP_1264	3.25	3.4	3.45	3.12	3.23	3.28	3.52	1.76	3.83	3.05	2.6	3.07	1.78	3.16	1.71			FUSC family protein	no KO assigned
	PP_RS06555	PP_1265	-1.37	-0.6	-0.71	-0.61	-0.78	-0.93	-1.03	-0.65	-0.61	-0.31	-1.12	-0.85	-1.76	-0.98	-1.26			DUF1656 domain-containing protein	no KO assigned
	PP_RS06560	PP_1266	3.95	4.41	4.14	4.08	4.19	4.06	2.94	3.61	3.56	3.85	3.28	3.61	3.05	2.98	3.04			HlyD family secretion protein	no KO assigned
	PP_RS06565	PP_1267	5.64	5.6	5.93	5.45	5.57	5.45	5.19	5.09	5.09	5.5	5.02	5.55	5.08	5.3	5.24			type II toxin-antitoxin system YhaV family toxin	toxin YhaV [EC:3.1.-.-]
	PP_RS06570	PP_1268	6.21	6	6.49	6	6.04	5.9	5.83	5.89	5.39	5.96	5.35	6.06	5.58	5.95	5.74			type II toxin-antitoxin system PrlF family antitoxin	antitoxin PrlF
	PP_RS06575	PP_1269	4.05	4.26	4.37	4.64	4.38	4.44	2.51	2.08	2.09	4.42	3.76	4.44	2.01	2.76	2.44			universal stress protein	no KO assigned
	PP_RS06580	PP_1270	4.66	4.54	4.73	4.72	4.66	4.37	4.37	4.3	4.28	4.59	4.55	4.62	4.42	4.42	4.42			LysR family transcriptional regulator	no KO assigned
	PP_RS06585	PP_1271	5.83	5.63	5.82	5.47	5.37	5.19	4.07	3.68	3.95	5.42	5.26	5.37	3.81	4.16	3.81			MFS transporter	MFS transporter, DHA2 family, multidrug resistance protein
	PP_RS06590	PP_1272	5.13	4.86	5.36	5.04	4.74	4.71	3.03	3.32	3.32	4.68	4.68	4.74	3.06	3.04	2.91			HlyD family secretion protein	membrane fusion protein, multidrug efflux system
	PP_RS06595	PP_1273	5.69	5.75	5.61	5.72	5.52	5.46	4.05	4.07	4.14	4.94	5.1	5.4	4.06	3.9	3.94			efflux transporter outer membrane subunit	no KO assigned
	PP_RS06600	PP_1274	4.45	4.31	4.01	4.38	4.36	4.26	4.06	3.46	4.08	4.05	4.37	4.19	4.09	4	3.96			SDR family oxidoreductase	no KO assigned
	PP_RS06605	PP_1275	4.63	4.53	4.57	4.57	4.49	4.28	4.18	3.94	4.02	4.4	4.39	4.5	4.16	4.12	4.14			hypothetical protein	no KO assigned
	PP_RS06610	PP_1276	2.91	3.04	2.8	2.68	2.75	3.16	2.82	2.97	3.1	3	2.8	2.8	3.14	2.93	3.12			hypothetical protein	no KO assigned
	PP_RS06615	PP_1277	4.27	4.03	4.19	4.07	4.11	4.15	3.99	3.95	3.96	4.09	3.98	4.15	3.9	3.72	4.01		5.3.1.8	mannose-1-phosphate guanylyltransferase/mannose-6-phosphate isomerase	mannose-1-phosphate guanylyltransferase / mannose-6-phosphate isomerase [EC:2.7.7.13 5.3.1.8]
	PP_RS06620	PP_1278	1.75	1.95	1.59	1.48	1.81	1.47	1.82	2.02	1.77	1.41	1.69	1.84	1.53	1.3	1.64			alginate O-acetyltransferase AlgF	alginate O-acetyltransferase complex protein AlgF
	PP_RS06625	PP_1279	1.01	0.8	0.42	0.74	0.82	1.07	1.5	0.84	0.76	0.88	0.93	0.92	0.67	0.78	0.87			alginate O-acetyltransferase	alginate O-acetyltransferase complex protein AlgJ
	PP_RS06630	PP_1280	2.89	2.63	3.26	2.66	2.77	2.62	3.12	3.13	2.61	2.76	2.77	2.76	2.7	2.83	2.71			MBOAT family protein	alginate O-acetyltransferase complex protein AlgI
	PP_RS06635	PP_1281	1.92	1.16	1.54	1.48	1.5	1.63	1.86	1.34	1.61	1.41	1.67	1.6	1.49	1.39	1.57		4.2.2.3	mannuronate-specific alginate lyase	poly(beta-D-mannuronate) lyase [EC:4.2.2.3]
	PP_RS06640	PP_1282	1.39	1.58	1.7	1.41	1.58	1.68	1.94	1.27	1.69	1.83	1.72	1.69	1.39	1.5	1.65			alginate biosynthesis protein AlgX	alginate biosynthesis protein AlgX
	PP_RS06645	PP_1283	3.56	3.09	3.43	2.81	2.94	3.06	2.92	3.3	3.02	3.26	3.05	3.17	2.84	3.02	3.14	algG	5.1.3.37	mannuronan 5-epimerase AlgG	mannuronan 5-epimerase [EC:5.1.3.37]
	PP_RS06650	PP_1284	0.77	0.42	0.71	0.89	0.76	0.77	1.55	-0.15	0.85	0.32	0.76	0.61	0.57	0.55	0.84			alginate export family protein	alginate production protein
	PP_RS06655	PP_1285	1.4	0.94	1.15	1.27	1.44	1.35	1.53	1.01	1.09	0.99	1.24	1.34	1.07	0.99	1.12	algK		alginate biosynthesis TPR repeat lipoprotein AlgK	alginate biosynthesis protein AlgK
	PP_RS06660	PP_1286	1.19	0.83	0.97	1.39	0.93	0.93	1.22	1.7	1.32	1.19	1.38	1.18	1.06	1.19	1.26			PilZ domain-containing protein	mannuronan synthase [EC:2.4.1.33]
	PP_RS06665	PP_1287	3	2.75	2.91	2.79	2.74	2.81	2.8	3.04	2.84	3.04	2.77	2.98	2.6	2.71	2.76			glycosyltransferase family 2 protein	mannuronan synthase [EC:2.4.1.33]
	PP_RS06670	PP_1288	1.96	1.6	1.88	1.85	1.73	1.93	2.54	2.25	2.42	1.8	1.67	1.92	2.13	1.92	2.38		1.1.1.-	UDP-glucose/GDP-mannose dehydrogenase family protein	GDP-mannose 6-dehydrogenase [EC:1.1.1.132]
	PP_RS06675	PP_1289	4.47	4.51	4.57	4.27	4.36	4.2	4.56	4.53	4.75	4.4	4.45	4.44	4.75	4.64	4.54	yaaA		peroxide stress protein YaaA	uncharacterized protein
	PP_RS06680	PP_1290	5.81	5.43	5.5	6.64	6.45	6.42	5.91	5.77	5.72	6.4	6.51	6.55	6.11	5.84	6.04		3.-.-.-	polysaccharide deacetylase family protein	no KO assigned
	PP_RS06685	PP_1291	10.06	11.06	10.2	10.04	9.97	10.07	8.9	8.99	9.44	9.89	9.87	9.59	9.16	9.08	9.02			PhoH family protein	PhoH-like ATPase
	PP_RS06690	PP_1292	4.11	3.86	4.22	3.89	3.9	3.62	3.83	3.6	3.82	3.86	4.03	3.96	3.81	3.87	3.51	moaC	4.6.1.17	cyclic pyranopterin monophosphate synthase MoaC	cyclic pyranopterin monophosphate synthase [EC:4.6.1.17]
	PP_RS06695	PP_1293	3.18	3.3	3.58	2.8	2.83	3.06	3.1	3.06	3.22	3.17	3.17	2.89	3.24	3.19	3.06	moaD		molybdopterin converting factor subunit 1	sulfur-carrier protein
	PP_RS06700	PP_1294	4.15	4.24	4.29	4.03	4.11	4.29	4.07	4.03	4	4.01	4.11	4.02	3.97	3.93	3.86	moaE	2.8.1.12	molybdopterin synthase catalytic subunit MoaE	molybdopterin synthase catalytic subunit [EC:2.8.1.12]
	PP_RS06705	PP_1295	7.03	6.88	7	6.79	6.85	6.87	7.07	7.22	7.17	7.07	7.08	7.15	7.04	7.04	7.08	rhlB	3.6.4.13	ATP-dependent RNA helicase RhlB	ATP-dependent RNA helicase RhlB [EC:3.6.4.13]
	PP_RS06710	PP_1296	4.47	4.48	4.71	4.06	4.09	4.03	4.45	4.53	4.53	4.42	4.28	4.33	4.59	4.47	4.45			alpha/beta fold hydrolase	phospholipase/carboxylesterase
	PP_RS06715	PP_1297	8.23	9.17	8.03	8.22	8.16	8.06	7.81	8.18	7.9	7.36	7.62	7.06	7.67	7.28	7.42			amino acid ABC transporter substrate-binding protein	general L-amino acid transport system substrate-binding protein
	PP_RS06720	PP_1298	6.36	7.26	6.08	6.28	6.17	5.86	5.11	5.75	5.32	4.9	5.05	4.58	5.41	4.9	4.94			amino acid ABC transporter permease	general L-amino acid transport system permease protein
	PP_RS06725	PP_1299	5.88	6.48	5.02	4.87	4.63	4.14	4.62	4.7	4.75	3.38	3.99	3.43	4.94	4.25	4.42			amino acid ABC transporter permease	general L-amino acid transport system permease protein
	PP_RS06730	PP_1300	6.59	7.34	5.8	5.22	5.2	5.08	6.12	5.9	6.32	4.98	5.38	5	6.56	5.93	6.07			amino acid ABC transporter ATP-binding protein	general L-amino acid transport system ATP-binding protein [EC:7.4.2.1]
	PP_RS06735	PP_1301	5.88	5.63	5.84	5.77	5.86	5.83	6.09	6.2	6.02	5.79	5.87	6.01	6.04	6.26	6.12			Do family serine endopeptidase AlgW	serine protease DegS [EC:3.4.21.-]
	PP_RS06740	PP_1302	5.85	5.54	5.91	5.5	5.49	5.45	5.7	5.73	5.78	5.81	5.76	5.78	5.69	5.78	5.7			Nif3-like dinuclear metal center hexameric protein	no KO assigned
	PP_RS06745	PP_1303	7.16	6.95	7.59	6.41	6.25	6.24	7.62	8.16	7.67	6.98	6.65	6.79	6.8	7.98	7.67	cysD	2.7.7.4	sulfate adenylyltransferase subunit CysD	sulfate adenylyltransferase subunit 2 [EC:2.7.7.4]
	PP_RS06750	PP_1304	6.85	6.98	7.16	7.19	7.06	7.29	7.36	7.86	7.75	7.51	7.43	7.38	7.03	7.45	7.03	cysN	2.7.7.4	sulfate adenylyltransferase subunit CysN	bifunctional enzyme CysN/CysC [EC:2.7.7.4 2.7.1.25]
	PP_RS06755	PP_1305	5.88	6.45	5.96	5.64	5.64	5.63	5.19	5.62	5.43	5.45	5.37	5.49	5.13	5.31	5.45			bacteriocin immunity protein	no KO assigned
	PP_RS06760	PP_1306	4.77	4.35	4.81	4.46	4.46	4.55	4.73	4.91	4.38	4.68	4.55	4.72	4.54	4.84	5.16			S-type pyocin domain-containing protein	no KO assigned
	PP_RS06765	PP_1307	4.16	4.2	4.23	3.75	3.93	3.75	3.66	3.48	3.87	3.98	3.95	3.79	4.05	3.96	4.04			Lrp/AsnC family transcriptional regulator	Lrp/AsnC family transcriptional regulator, leucine-responsive regulatory protein
	PP_RS06770	PP_1308	5.62	6.4	5.62	6.39	6.47	6.57	6.15	5.59	6.27	6.14	6.35	6.42	6.85	6	6.31		4.4.1.11	methionine gamma-lyase	methionine-gamma-lyase [EC:4.4.1.11]
	PP_RS06775	PP_1309	7.5	7.3	7.87	6.71	6.71	6.31	6.63	6.9	6.73	7.15	6.91	7.02	6.32	6.63	6.46			DUF1043 family protein	uncharacterized protein
	PP_RS06780	PP_1310	4.4	3.98	4.36	3.83	3.92	3.84	3.95	3.99	3.86	4.12	4.1	4.27	3.46	4.03	3.66			alpha/beta fold hydrolase	uncharacterized protein
	PP_RS06785	PP_1311	5.91	5.76	6.06	5.94	5.8	5.92	6.08	6.1	6.14	6.18	6.26	6.14	5.94	5.96	5.97		6.1.1.2	tryptophan--tRNA ligase	tryptophanyl-tRNA synthetase [EC:6.1.1.2]
	PP_RS06790	PP_1312	6.39	6.41	6.8	6.18	6.32	6.39	7	7.18	7.07	6.66	6.51	6.58	7.11	7.29	7.28	zapE		cell division protein ZapE	cell division protein ZapE
	PP_RS06795	PP_1313	6.29	6.05	6.22	5.87	5.94	5.95	6.49	6.71	6.51	6.3	6.23	6.26	6.49	6.47	6.59			GlxA family transcriptional regulator	no KO assigned
	PP_RS06800	PP_1314	6.16	6.17	6.38	6.19	6.16	6.08	6.36	6.22	6.39	6.38	6.49	6.29	6.29	6.3	6.27			NADP(H)-dependent aldo-keto reductase	no KO assigned
	PP_RS06805	PP_1315	9.8	10.22	10.52	9.56	9.65	9.56	10.32	10.41	10.64	10.27	9.87	9.98	10.61	10.68	10.64	rplM		50S ribosomal protein L13	large subunit ribosomal protein L13
	PP_RS06810	PP_1316	9.9	10.03	10.19	9.51	9.6	9.71	10.28	10.49	10.5	10.15	9.81	10.01	10.3	10.46	10.44	rpsI		30S ribosomal protein S9	small subunit ribosomal protein S9
	PP_RS06815	PP_1317	7.33	7.82	7.25	7.75	7.8	7.71	7.74	7.67	8	7.58	7.71	7.44	8.23	7.87	7.92	petA	7.1.1.8	ubiquinol-cytochrome c reductase iron-sulfur subunit	ubiquinol-cytochrome c reductase iron-sulfur subunit [EC:7.1.1.8]
	PP_RS06820	PP_1318	7.71	8.38	7.63	8.01	7.99	8.1	8.27	8.3	8.6	8.11	8.21	7.92	8.81	8.26	8.52			cytochrome bc complex cytochrome b subunit	ubiquinol-cytochrome c reductase cytochrome b subunit
	PP_RS06825	PP_1319	8.63	8.65	8.74	8.58	8.56	8.75	8.81	9.05	8.91	8.98	8.92	8.76	9.1	8.66	8.87			cytochrome c1	ubiquinol-cytochrome c reductase cytochrome c1 subunit
	PP_RS06830	PP_1320	5.92	5.89	6.16	5.51	5.65	5.55	5.81	5.71	5.97	5.91	5.8	5.85	5.75	6.12	6.01			glutathione S-transferase N-terminal domain-containing protein	stringent starvation protein A
	PP_RS06835	PP_1321	7.17	7.2	7.43	6.81	6.76	6.88	7.05	7.03	7.27	7.13	7.01	7.14	7.2	7.34	7.16			ClpXP protease specificity-enhancing factor	stringent starvation protein B
	PP_RS06840	PP_1322	5.56	5.54	5.96	5.55	5.59	5.48	6.2	5.86	6.26	5.89	5.81	5.96	6.23	6.28	6.29			BON domain-containing protein	no KO assigned
	PP_RS06845	PP_1323	5.9	5.7	6.06	6.34	6.45	6.34	6.67	6.22	6.63	6.45	6.55	6.56	6.77	7.16	7.12			phosphoheptose isomerase	D-sedoheptulose 7-phosphate isomerase [EC:5.3.1.28]
	PP_RS06850	PP_1324	5.37	4.46	4.92	4.85	4.84	4.95	5.08	5.36	4.61	4.93	4.75	5.23	4.63	5.05	5			YraN family protein	putative endonuclease
	PP_RS06855	PP_1325	5.32	5.13	5.3	5.73	5.7	5.53	5.67	5.6	5.62	5.6	5.82	5.65	5.41	5.53	5.53			penicillin-binding protein activator	uncharacterized protein
	PP_RS06860	PP_1326	5.99	5.7	5.8	6.02	6.13	5.94	6.23	6.1	6.16	5.95	6.08	6.03	6.33	6.16	6.2	rsmI	2.1.1.198	16S rRNA (cytidine(1402)-2'-O)-methyltransferase	16S rRNA (cytidine1402-2'-O)-methyltransferase [EC:2.1.1.198]
	PP_RS06865	PP_mr18	16.74	17.38	17.01	16.71	16.8	16.82	16.53	16.55	16.82	16.93	16.71	16.76	16.96	16.49	16.78	rnpB		RNase P RNA component class A	no KO assigned
	PP_RS06870	PP_1328	9.27	9.53	9.44	9.18	9.21	9.22	8.61	8.94	8.69	9.28	9.09	9.23	7.94	8.74	8.61	mraZ		division/cell wall cluster transcriptional repressor MraZ	transcriptional regulator MraZ
	PP_RS06875	PP_1329	8.45	8.66	8.45	8.6	8.67	8.57	8.34	8.14	8.34	8.5	8.64	8.57	8.45	8.52	8.32	rsmH	2.1.1.199	16S rRNA (cytosine(1402)-N(4))-methyltransferase RsmH	16S rRNA (cytosine1402-N4)-methyltransferase [EC:2.1.1.199]
	PP_RS06880	PP_1330	6.24	6.46	6.13	6.25	6.29	6.23	6.04	6.18	6.19	6.24	6.34	6.34	5.89	6.23	6.15	ftsL		cell division protein FtsL	cell division protein FtsL
	PP_RS06885	PP_1331	8.26	8.19	7.88	8.26	8.32	8.31	8.02	8.15	8.05	8.12	8.27	8.25	7.6	8.03	7.76			penicillin-binding protein 2	cell division protein FtsI (penicillin-binding protein 3) [EC:3.4.16.4]
	PP_RS06890	PP_1332	7.29	7.65	7.25	7.75	7.75	7.65	7.48	7.58	7.73	7.46	7.62	7.35	7.47	7.38	7.27		6.3.2.13	UDP-N-acetylmuramoyl-L-alanyl-D-glutamate--2	UDP-N-acetylmuramoyl-L-alanyl-D-glutamate--2,6-diaminopimelate ligase [EC:6.3.2.13]
	PP_RS06895	PP_1333	7.07	7.56	7.22	7.49	7.5	7.41	7.15	7.35	7.5	7.18	7.23	7.03	7.2	7.27	7.22		6.3.2.10	UDP-N-acetylmuramoyl-tripeptide--D-alanyl-D-alanine ligase	UDP-N-acetylmuramoyl-tripeptide--D-alanyl-D-alanine ligase [EC:6.3.2.10]
	PP_RS06900	PP_1334	7.49	7.9	7.42	7.72	7.64	7.6	7.41	7.6	7.62	7.33	7.45	7.37	7.56	7.46	7.38	mraY	2.7.8.13	phospho-N-acetylmuramoyl-pentapeptide-transferase	phospho-N-acetylmuramoyl-pentapeptide-transferase [EC:2.7.8.13]
	PP_RS06905	PP_1335	7.14	7.54	7.07	7.58	7.45	7.39	7.23	7.25	7.32	7.05	7.36	7.11	7.22	7.12	7.06	murD	6.3.2.9	UDP-N-acetylmuramoyl-L-alanine--D-glutamate ligase	UDP-N-acetylmuramoylalanine--D-glutamate ligase [EC:6.3.2.9]
	PP_RS06910	PP_1336	7.16	7.38	6.96	7.16	7.12	7.25	6.89	7.11	7.02	6.68	6.78	6.86	6.69	6.84	6.74	ftsW		putative lipid II flippase FtsW	cell division protein FtsW
	PP_RS06915	PP_1337	6.43	6.48	6.08	6.58	6.57	6.57	6.31	6.42	6.47	6.18	6.43	6.25	6.23	6.27	6.05	murG	2.4.1.227	undecaprenyldiphospho-muramoylpentapeptide beta-N-acetylglucosaminyltransferase	UDP-N-acetylglucosamine--N-acetylmuramyl-(pentapeptide) pyrophosphoryl-undecaprenol N-acetylg
	PP_RS06920	PP_1338	6.69	7.11	6.64	7.18	7.16	7.16	6.92	6.94	7.12	6.8	6.99	6.78	7.06	6.86	6.8	murC	6.3.2.8	UDP-N-acetylmuramate--L-alanine ligase	UDP-N-acetylmuramate--alanine ligase [EC:6.3.2.8]
	PP_RS06925	PP_1339	6.4	6.81	6.38	6.84	6.83	6.85	6.76	6.64	6.81	6.52	6.71	6.45	6.89	6.71	6.65		6.3.2.4	D-alanine--D-alanine ligase	D-alanine-D-alanine ligase [EC:6.3.2.4]
	PP_RS06930	PP_1340	6.03	6.21	5.86	6.34	6.37	6.34	6.22	6	6.13	5.95	6.18	6.04	6.04	6.04	5.95			cell division protein FtsQ/DivIB	cell division protein FtsQ
	PP_RS06935	PP_1341	6.95	7.35	6.92	7.27	7.26	7.26	7.19	7.19	7.39	7.08	7.21	7.06	7.31	7.17	7.09	ftsA		cell division protein FtsA	cell division protein FtsA
	PP_RS06940	PP_1342	8.21	9.12	8.58	8.7	8.66	8.77	8.63	8.71	8.98	8.69	8.77	8.41	8.83	8.72	8.71	ftsZ		cell division protein FtsZ	cell division protein FtsZ
	PP_RS06945	PP_1343	9.02	9.42	9.29	9.12	9.07	9.1	9.23	9.39	9.34	9.27	9.21	9.18	9.28	9.29	9.35	lpxC	3.5.1.108	UDP-3-O-acyl-N-acetylglucosamine deacetylase	UDP-3-O-[3-hydroxymyristoyl] N-acetylglucosamine deacetylase [EC:3.5.1.108]
	PP_RS06950	PP_1344	3.96	3.65	3.76	4.23	4.19	4.15	4	3.66	3.77	3.82	3.99	4.05	3.98	3.92	3.73			DciA family protein	no KO assigned
	PP_RS06955	PP_1345	10.22	9.78	10.51	9.63	9.61	9.71	9.71	10.13	10.01	10.27	10.11	10.06	9.44	9.84	9.69	secA		preprotein translocase subunit SecA	preprotein translocase subunit SecA [EC:7.4.2.8]
	PP_RS06960	PP_1346	5.79	5.72	6.13	5.76	5.68	5.72	5.82	6.23	6.13	6.12	6.07	5.96	5.69	5.81	5.75	argJ	2.3.1.35	bifunctional glutamate N-acetyltransferase/amino-acid acetyltransferase ArgJ	glutamate N-acetyltransferase / amino-acid N-acetyltransferase [EC:2.3.1.35 2.3.1.1]
	PP_RS06965	PP_1347	3.16	2.98	3.53	3.37	3.32	3.33	3.29	3.27	3.4	3.54	3.65	3.38	3.32	3.29	3.21			glutathione S-transferase family protein	glutathione S-transferase [EC:2.5.1.18]
	PP_RS06970	PP_1348	4.45	4.33	4.62	4.72	4.62	4.67	4.6	4.57	4.63	4.51	4.61	4.41	4.45	4.51	4.47			Nudix family hydrolase	8-oxo-dGTP diphosphatase [EC:3.6.1.55]
	PP_RS06975	PP_1349	4.44	4.71	4.49	4.74	4.78	4.81	4.83	4.89	5.05	4.54	4.76	4.67	4.93	4.73	4.62		2.5.1.17	cob(I)yrinic acid a	cob(I)alamin adenosyltransferase [EC:2.5.1.17]
	PP_RS06980	PP_1350	6.06	6.25	5.85	6.1	6.19	6.06	6.01	6.13	6.01	5.96	6.06	5.98	5.72	6.05	5.95			ATP-binding protein	no KO assigned
	PP_RS06985	PP_1351	4.77	4.83	4.67	5.05	5.08	4.91	4.84	4.64	4.74	4.57	4.86	4.74	4.61	4.6	4.53			putative 2-dehydropantoate 2-reductase	2-dehydropantoate 2-reductase [EC:1.1.1.169]
	PP_RS06990	PP_1352	7.03	7.59	7.55	6.87	6.78	6.84	6.85	7.08	7.24	7.23	6.84	6.93	7.45	7.13	7.17			YajQ family cyclic di-GMP-binding protein	cyclic-di-GMP-binding protein
	PP_RS06995	PP_1353	5.72	5.92	6.2	6.03	6.17	6.13	6.46	6.25	6.81	6.48	6.45	6.49	6.82	6.85	6.78			mechanosensitive ion channel	small conductance mechanosensitive channel
	PP_RS07000	PP_1354	3.07	2.89	2.94	3.27	3.34	3.24	3.54	3.62	3.81	3.09	3.34	3.58	3.64	3.68	3.58			MFS transporter	MFS transporter, DHA1 family, multidrug/chloramphenicol efflux transport protein
	PP_RS07005	PP_1355	6.59	6.26	6.42	6.32	6.34	6.29	6.49	6.57	6.32	6.21	6.31	6.58	6.25	6.61	6.53			AmpG family muropeptide MFS transporter	MFS transporter, PAT family, beta-lactamase induction signal transducer AmpG
	PP_RS07010	PP_1356	7	7.47	6.9	7.36	7.3	7.25	6.32	6.47	6.43	6.81	6.8	6.68	6.4	6.14	6.25			MGMT family protein	methylated-DNA-protein-cysteine methyltransferase related protein
	PP_RS07015	PP_1357	5.09	5.03	5.51	5.22	5.38	5.39	5.92	5.41	5.87	5.8	5.57	5.75	6.14	6.39	6.5			DUF481 domain-containing protein	no KO assigned
	PP_RS07020	PP_1358	5.62	5.52	5.75	5.53	5.57	5.59	5.93	5.87	6.11	5.81	5.82	5.82	6.05	5.92	5.88			DUF2470 domain-containing protein	heme oxygenase (biliverdin-IX-beta and delta-forming) [EC:1.14.99.58]
	PP_RS07025	PP_1359	8.04	7.6	7.86	7.86	7.9	7.71	7	7.38	7.22	7.54	7.62	7.65	6.45	7.04	6.78	fxsA		FxsA family protein	UPF0716 protein FxsA
	PP_RS07030	PP_1360	10.29	10.07	10.64	9.8	9.75	9.76	9.72	10.25	10.17	10.28	10.11	10.09	9.93	9.99	9.98			co-chaperone GroES	chaperonin GroES
	PP_RS07035	PP_1361	11.24	11.44	11.69	11.1	11	11.3	10.8	11.3	11.53	11.39	11.3	11.13	11.01	11.02	10.95	groL		chaperonin GroEL	chaperonin GroEL [EC:5.6.1.7]
	PP_RS07040	PP_1362	5.79	6.14	6.26	5.84	5.77	5.79	5.88	5.99	6.24	6.09	6.14	5.89	6.04	6.04	5.95	pyk	2.7.1.40	pyruvate kinase	pyruvate kinase [EC:2.7.1.40]
	PP_RS07045	PP_1363	6.24	6.32	6.21	6.03	6.01	5.85	6.01	6.05	5.79	6.04	5.99	6.04	5.81	5.97	5.99			hypothetical protein	no KO assigned
	PP_RS07050	PP_1364	8.81	9.31	8.34	9.55	9.47	9.32	8.44	8.78	8.31	8.88	8.94	8.9	8.52	8.31	8.6			PilZ domain-containing protein	no KO assigned
	PP_RS07055	PP_1365	6.65	6.68	6.75	6.97	7.03	6.98	7.15	6.96	7.08	7.03	7.04	7.12	7.31	7.2	7.41	sbcB	3.1.11.1	exodeoxyribonuclease I	exodeoxyribonuclease I [EC:3.1.11.1]
	PP_RS07060	PP_1366	11.52	10.91	11.77	9.99	9.91	10.01	10.76	11.07	11.03	10.9	10.45	10.77	10.76	10.93	10.82			DNA binding protein	no KO assigned
	PP_RS07065	PP_1367	7.05	6.93	7.58	6.43	6.48	6.45	7.13	7.08	7.33	7.12	6.85	7	7.36	7.44	7.36	purU	3.5.1.10	formyltetrahydrofolate deformylase	formyltetrahydrofolate deformylase [EC:3.5.1.10]
	PP_RS28515	PP_5468	2.59	2.86	2.27	2.75	2.77	2.6	2.55	2.89	2.86	2.46	2.62	2.46	2.62	2.8	2.71			hypothetical protein	no KO assigned
	PP_RS07070	PP_1368	3.96	4.46	3.25	4.36	4.52	4.06	4.03	4.12	3.89	3.49	4.04	3.78	3.83	3.8	3.76			lysylphosphatidylglycerol synthase transmembrane domain-containing protein	no KO assigned
	PP_RS07075	PP_1369	5.15	6.01	4.74	5.67	5.67	5.43	4.87	4.63	4.79	4.59	4.92	4.58	4.86	4.63	4.75			DUF2334 domain-containing protein	uncharacterized protein
	PP_RS07080	PP_1370	5.76	6.64	5.49	6.41	6.37	6.24	5.33	5.48	5.49	5.5	5.71	5.44	5.53	5.2	5.18		2.4.-.-	glycosyltransferase family 1 protein	alpha-1,6-mannosyltransferase [EC:2.4.1.-]
	PP_RS07085	PP_1371	6.27	6.1	6.26	5.76	5.85	5.76	6.25	6.47	6.15	6.21	6.14	6.24	6.03	6.01	6.24			methyl-accepting chemotaxis protein	methyl-accepting chemotaxis protein
	PP_RS07090	PP_1372	5.83	6.22	5.57	6.21	6.22	6.21	5.51	5.47	5.57	5.71	6.01	5.77	5.51	5.36	5.4			DUF853 family protein	DNA double-strand break repair helicase HerA and related ATPase
	PP_RS07095	PP_1373	6.62	6.19	6.64	6.15	6.27	6.22	6.92	7.04	6.87	6.44	6.18	6.49	6.79	7.05	6.99			inorganic phosphate transporter	low-affinity inorganic phosphate transporter
	PP_RS07100	PP_1374	7.58	7.82	7.63	7.8	7.73	7.74	7.61	7.96	7.65	7.82	7.66	7.66	7.45	7.76	7.83			hypothetical protein	no KO assigned
	PP_RS07105	PP_1375	5.96	5.75	5.84	6.13	6.12	6.14	6.08	5.85	6.03	5.92	5.85	5.97	6.4	6.23	6.14	pcaR		pca regulon transcriptional regulator PcaR	IclR family transcriptional regulator, pca regulon regulatory protein
	PP_RS07110	PP_1376	4.73	4.36	4.7	4.74	4.85	4.79	4.28	4.11	4.21	4.69	4.75	4.59	4.26	4.23	4.07			MFS transporter	MFS transporter, AAHS family, 4-hydroxybenzoate transporter
	PP_RS07115	PP_1377	4.15	4.41	4.47	5.07	5.07	5.31	3.41	2.82	3.43	5.09	5.28	5.13	3.51	3.5	3.47	pcaF	2.3.1.174	3-oxoadipyl-CoA thiolase	3-oxoadipyl-CoA thiolase [EC:2.3.1.174]
	PP_RS07120	PP_1378	6.38	6.88	6.32	6.92	6.9	6.89	5.67	5.87	5.7	6.31	6.41	6.35	5.95	5.62	5.85			MFS family transporter	MFS transporter, MHS family, dicarboxylic acid transporter PcaT
	PP_RS07125	PP_1379	4.33	4.66	4.19	5.29	5.36	5.21	4.72	4.26	4.57	4.92	5.29	4.9	4.74	4.54	4.35		5.5.1.2	3-carboxy-cis,cis-muconate cycloisomerase	3-carboxy-cis,cis-muconate cycloisomerase [EC:5.5.1.2]
	PP_RS07130	PP_1380	4.26	4.93	4.58	5.05	5.22	5.35	4.6	4.62	4.77	5.06	5.07	4.76	4.53	4.29	4.4	pcaD	3.1.1.24	3-oxoadipate enol-lactonase	3-oxoadipate enol-lactonase [EC:3.1.1.24]
	PP_RS07135	PP_1381	4.35	5.17	4.43	5.17	5.16	5.18	4.36	4.48	4.63	5.02	5.04	4.66	4.4	4.14	4.24	pcaC	4.1.1.44	4-carboxymuconolactone decarboxylase	4-carboxymuconolactone decarboxylase [EC:4.1.1.44]
	PP_RS07140	PP_1382	6.58	7.64	6.42	7.24	7.21	7.03	5.78	5.79	6.05	6.12	6.29	5.88	6.06	5.5	5.63			DUF962 domain-containing protein	no KO assigned
	PP_RS07145	PP_1383	5.25	5.45	5.23	5.4	5.45	5.38	5.03	5.45	4.99	5.43	5.37	5.32	4.97	5.01	5.34			OprD family porin	no KO assigned
	PP_RS07150	PP_1384	6.83	7.12	7.05	6.94	6.73	6.85	6.26	6.74	6.38	6.96	6.97	6.88	5.89	6.28	6.2			adeC/adeK/oprM family multidrug efflux complex outer membrane factor	outer membrane protein, multidrug efflux system
	PP_RS07155	PP_1385	7.69	7.84	7.88	7.79	7.67	7.87	7.08	7.35	7.2	7.92	7.8	7.78	6.82	7.16	7.13	ttgB		multidrug efflux RND transporter permease subunit TtgB	multidrug efflux pump
	PP_RS07160	PP_1386	6.27	6.38	6.64	6.2	6	6.01	5.64	5.86	5.73	6.41	6.24	6.32	5.36	5.75	5.72	ttgA		toluene efflux RND transporter periplasmic adaptor subunit TtgA	membrane fusion protein, multidrug efflux system
	PP_RS07165	PP_1387	7.1	6.58	6.89	6.91	6.87	6.82	5.38	5.98	5.16	6.89	6.71	6.74	4.72	5.39	5.33	ttgR		efflux transport transcriptional regulator TtgR	TetR/AcrR family transcriptional regulator, acrAB operon repressor
	PP_RS07170	PP_1388	3.87	3.85	3.94	4.1	4.03	4.12	4.04	3.77	3.83	3.97	4.07	4.07	3.57	3.85	3.87			MDR family MFS transporter	no KO assigned
	PP_RS07175	PP_1389	6.78	7.34	6.62	7.1	7.02	6.96	6.29	6.33	6.49	6.31	6.41	6.23	6.67	6.3	6.38			oxaloacetate decarboxylase	oxaloacetate decarboxylase [EC:4.1.1.112]
	PP_RS07180	PP_1391	4.76	4.75	4.74	4.62	4.49	4.52	4.43	4.46	4.62	4.69	4.6	4.75	4.41	4.53	4.35			LysR family transcriptional regulator	no KO assigned
	PP_RS07185	PP_1392	4.4	4.61	4.53	4.65	4.52	4.65	4.78	4.64	4.93	4.65	4.62	4.51	4.99	4.91	4.83			NAD(P)-dependent oxidoreductase	uncharacterized protein
	PP_RS07190	PP_1393	3.95	4.07	4.01	3.99	3.94	3.95	4.22	4	4.18	4.08	4.17	4.13	3.81	4.35	4.16			LysR substrate-binding domain-containing protein	LysR family transcriptional regulator, glycine cleavage system transcriptional activator
	PP_RS07195	PP_1394	4.84	4.19	4.56	4.77	4.81	4.79	4.65	4.85	4.55	4.8	4.7	4.82	4.5	4.75	4.79			5-guanidino-2-oxopentanoate decarboxylase	acetolactate synthase I/II/III large subunit [EC:2.2.1.6]
	PP_RS07200	PP_1395	5.67	5.79	6.01	5.82	5.84	5.69	6.22	5.8	6.19	6.02	6.13	6.12	6.35	6.45	6.31			AraC family transcriptional regulator	no KO assigned
	PP_RS07205	PP_1396	4.98	4.8	5.31	4.9	4.75	4.54	5.04	4.97	4.97	4.93	5.03	5.03	5.13	5.25	5.05			antibiotic biosynthesis monooxygenase family protein	no KO assigned
	PP_RS07210	PP_1397	4.23	3.88	4.33	4.01	3.96	3.96	4.24	3.84	3.96	3.91	4.01	4.21	3.97	4.18	3.79			hypothetical protein	no KO assigned
	PP_RS07215	PP_1398	4.65	4.66	4.99	4.22	4.22	4.18	4.55	4.51	4.75	4.56	4.38	4.65	4.73	4.77	4.65			flavin reductase	no KO assigned
	PP_RS07220	PP_1399	2.84	2.55	2.81	2.22	2.18	1.85	1.84	1.92	1.42	1.88	1.99	1.86	0.96	1.03	1.4			hypothetical protein	no KO assigned
	PP_RS07225	PP_1400	4.73	4.57	4.96	4.37	4.46	4.53	3.9	4.17	3.88	4.02	4.05	4.17	3.57	4	3.9			MFS transporter	MFS transporter, MHS family, alpha-ketoglutarate permease
	PP_RS07230	PP_1401	4.39	4.27	4.34	4.44	4.52	4.6	4.69	4.61	4.66	4.39	4.61	4.5	4.63	4.57	4.58			sigma-54 dependent transcriptional regulator	two-component system, NtrC family, C4-dicarboxylate transport response regulator DctD
	PP_RS07235	PP_1402	4.69	4.46	4.4	4.51	4.54	4.59	4.5	4.36	4.26	4.38	4.4	4.51	4.24	4.27	4.28			ATP-binding protein	two-component system, NtrC family, C4-dicarboxylate transport sensor histidine kinase DctB [E
	PP_RS07240	PP_1403	5.3	5.16	5.37	5.23	5.28	5.42	5.63	5.66	5.65	5.59	5.53	5.55	5.46	5.52	5.48	bglX	3.2.1.21	beta-glucosidase BglX	beta-glucosidase [EC:3.2.1.21]
	PP_RS07245	PP_1404	4.86	4.43	4.82	4.61	4.55	4.31	4.66	4.69	4.53	4.81	4.62	4.79	4.55	4.66	4.72			TPM domain-containing protein	putative membrane protein
	PP_RS07250	PP_5469	4.59	4.6	4.66	4.75	4.8	4.72	4.8	4.72	4.81	4.66	4.8	4.76	4.78	4.8	4.65			SAM-dependent methyltransferase	no KO assigned
	PP_RS07255	PP_1406	4.25	4.18	4.43	4.18	4.11	4.26	4.74	4.6	4.58	4.35	4.46	4.51	4.58	4.63	4.63			DUF4917 family protein	no KO assigned
	PP_RS07260	PP_1407	4.88	4.4	4.71	4.82	4.72	4.77	4.95	4.97	4.93	4.86	4.95	4.93	4.96	4.96	4.93			SulP family inorganic anion transporter	no KO assigned
	PP_RS07265	PP_t64	4.1	2.03	4.01	2.59	2.85	3.01	3.43	4.13	2.69	3.35	3.18	3.71	2.7	3.74	3.74			tRNA-Gly	no KO assigned
	PP_RS07270	PP_1408	7.52	7.63	7.65	8.07	8.12	8.13	8.21	8.09	8.28	8.3	8.19	8.18	8.51	8.1	8.36	phaG	2.4.1.-	(R)-3-hydroxydecanoyl-ACP:CoA transacylase	no KO assigned
	PP_RS07275	PP_1409	4.01	3.71	3.97	4.09	4.07	3.94	4.25	4.21	4.31	4.12	4.14	4.28	4.42	4.49	4.36			pseudouridine synthase	16S rRNA pseudouridine516 synthase [EC:5.4.99.19]
	PP_RS07280	PP_1410	-0.34	-0.57	0.02	0.39	0.47	-0.32	0.47	-0.75	-0.16	0.3	0.35	0.06	0.03	0.29	-0.13			cysteine-rich CWC family protein	no KO assigned
	PP_RS07285	PP_1411	6.67	6.74	6.32	7.21	7.22	7.12	6.47	6.57	6.4	6.56	6.6	6.74	6.51	6.48	6.56		2.7.7.65	diguanylate cyclase	no KO assigned
	PP_RS07290	PP_5470	4.69	4.85	4.66	5.43	5.5	5.54	5.36	5.12	5.49	5.04	5.25	5.28	5.47	5.5	5.58			hypothetical protein	no KO assigned
	PP_RS07295	PP_1412	5.65	5.83	5.24	6.13	6.09	5.99	5.85	5.78	5.78	5.64	6.04	5.79	5.85	5.55	5.73		3.1.2.-	enoyl-CoA hydratase/isomerase family protein	no KO assigned
	PP_RS07300	PP_1413	4.33	4.41	4.58	4.09	4.27	3.97	5.02	4.8	5.02	4.35	4.3	4.34	5.23	5.13	5.12	ung	3.2.2.27	uracil-DNA glycosylase	uracil-DNA glycosylase [EC:3.2.2.27]
	PP_RS07305	PP_1414	4.67	4.63	4.61	4.4	4.38	4.41	4.27	4.49	4.22	4.59	4.33	4.47	4.18	4.25	4.49			bifunctional metallophosphatase/5'-nucleotidase	5'-nucleotidase [EC:3.1.3.5]
	PP_RS07310	PP_1415	1.62	1.67	1.59	1.83	1.38	1.73	1.49	1.55	1.35	1.41	1.36	1.39	1.34	1.26	1.45			AbrB family transcriptional regulator	uncharacterized protein
	PP_RS07315	PP_1416	3.73	3.47	3.52	3.72	3.75	3.74	3.87	4	3.6	3.57	3.64	3.73	3.59	3.56	3.66			tripartite tricarboxylate transporter permease	putative tricarboxylic transport membrane protein
	PP_RS07320	PP_1417	1.37	1.42	1.77	1.73	1.52	1.2	1.88	1.24	1.56	1.77	1.38	1.47	1.65	1.46	1.8			tripartite tricarboxylate transporter TctB family protein	putative tricarboxylic transport membrane protein
	PP_RS07325	PP_1418	0.99	1.11	1.54	1.15	0.96	0.99	1.58	1.6	1.29	1.27	1.24	0.94	1.53	1.54	1.68			tripartite tricarboxylate transporter substrate binding protein	putative tricarboxylic transport membrane protein
	PP_RS07330	PP_1419	2.4	2.23	2.08	2.26	2.26	2.02	2.59	2.43	2.4	2.19	2.25	2.14	2.39	2.36	2.52			OprD family porin	no KO assigned
	PP_RS07335	PP_1420	5.08	5.18	4.78	5.35	5.3	5.15	4.67	4.68	4.55	4.74	4.98	4.82	4.7	4.59	4.45			response regulator	two-component system, OmpR family, response regulator TctD
	PP_RS07340	PP_1421	4.99	5.01	4.53	5.24	5.33	5.15	4.97	4.68	4.87	4.75	4.99	4.97	4.87	4.94	4.79			sensor histidine kinase	two-component system, OmpR family, sensor histidine kinase TctE [EC:2.7.13.3]
	PP_RS07345	PP_1422	5.7	5.28	5.68	5.4	5.5	5.54	5.57	5.72	5.55	5.69	5.56	5.82	5.2	5.47	5.39			HDOD domain-containing protein	no KO assigned
	PP_RS07350	PP_1423	5.35	5.19	5.55	5.23	5.28	5.14	5.62	5.44	5.59	5.34	5.48	5.51	5.54	5.7	5.54			folate-binding protein YgfZ	tRNA-modifying protein YgfZ
	PP_RS07355	PP_1424	5.6	5.62	6.15	5.18	5.27	4.86	5.95	5.88	5.84	5.71	5.39	5.69	6.07	6.18	6.17			succinate dehydrogenase assembly factor 2	antitoxin CptB
	PP_RS07360	PP_1425	2.74	2.2	2.59	2.71	2.67	2.51	3.3	3.1	2.98	2.64	2.84	2.86	2.73	3.17	2.95			hypothetical protein	toxin CptA
	PP_RS07365	PP_1426	5.7	5.46	5.79	5.59	5.63	5.52	6.08	6.05	6.02	5.91	5.97	5.96	5.88	6.03	5.98	nadB	1.4.3.16	L-aspartate oxidase	L-aspartate oxidase [EC:1.4.3.16]
	PP_RS07370	PP_1427	9.4	10.41	9.9	10.31	10.42	10.58	10.35	10.3	10.55	10.33	10.39	10.39	10.14	10.59	10.64	rpoE		RNA polymerase sigma factor RpoE	RNA polymerase sigma-70 factor, ECF subfamily
	PP_RS07375	PP_1428	8.44	9.09	8.65	8.93	9.11	9.08	8.98	8.76	9.45	8.7	8.86	8.8	9.44	9.18	9.24			RseA family anti-sigma factor	sigma-E factor negative regulatory protein RseA
	PP_RS07380	PP_1429	8.25	8.74	8.28	8.71	8.8	8.73	8.68	8.46	8.95	8.51	8.72	8.61	8.81	8.74	8.82			MucB/RseB C-terminal domain-containing protein	sigma-E factor negative regulatory protein RseB
	PP_RS07385	PP_1430	6.65	6.71	6.81	6.81	6.79	6.86	7.19	7.3	7.74	7.22	7.3	7.12	7.17	7.12	7.08			DegQ family serine endoprotease	serine protease Do [EC:3.4.21.107]
	PP_RS07390	PP_1431	7.84	7.71	8.07	7.5	7.6	7.59	8.3	8.4	8.35	8.08	7.87	8.04	8.41	8.44	8.49	lepA	3.6.5.n1	translation elongation factor 4	GTP-binding protein LepA
	PP_RS07395	PP_1432	7.23	7.3	7.38	7.53	7.49	7.59	7.66	7.85	7.75	7.7	7.52	7.6	7.66	7.8	7.63	lepB	3.4.21.89	signal peptidase I	signal peptidase I [EC:3.4.21.89]
	PP_RS07400	PP_1433	6.12	6.33	6.2	6.49	6.52	6.5	6.36	6.41	6.5	6.37	6.34	6.39	6.43	6.45	6.33	rnc	3.1.26.3	ribonuclease III	ribonuclease III [EC:3.1.26.3]
	PP_RS07405	PP_1434	6.19	6.66	6.5	6.34	6.41	6.44	6.62	6.6	6.85	6.49	6.48	6.4	6.8	6.71	6.69	era		GTPase Era	GTPase
	PP_RS07410	PP_1435	2.59	2.46	2.36	2.79	2.82	2.67	2.77	2.94	2.89	2.75	2.92	2.94	2.71	2.93	2.82	recO		DNA repair protein RecO	DNA repair protein RecO (recombination protein O)
	PP_RS07415	PP_1436	5.5	5.36	5.82	5.24	5.13	5.1	5.7	5.6	5.84	5.62	5.67	5.55	5.81	5.71	5.61	pdxJ	2.6.99.2	pyridoxine 5'-phosphate synthase	pyridoxine 5-phosphate synthase [EC:2.6.99.2]
	PP_RS07420	PP_1437	5.05	4.86	4.8	5.03	5.12	5.03	4.71	4.72	4.54	5	5.03	5.14	4.38	4.56	4.56		2.7.13.3	heavy metal sensor histidine kinase	two-component system, OmpR family, heavy metal sensor histidine kinase CusS [EC:2.7.13.3]
	PP_RS07425	PP_1438	2.98	3.19	3.03	3.04	3.19	2.9	2.56	2.41	2.12	3.04	2.96	3.21	2.44	2.54	2.35			heavy metal response regulator transcription factor	two-component system, OmpR family, copper resistance phosphate regulon response regulator Cus
	PP_RS07430	PP_1439	3.88	3.28	3.61	3.52	3.87	3.38	3.12	3.44	2.85	3.37	3.81	3.43	2.33	2.63	2.9			hypothetical protein	no KO assigned
	PP_RS07435	PP_1440	2.29	2.41	2.32	2.52	2.73	2.57	2.87	2.87	2.88	2.48	2.63	2.76	2.8	2.87	2.82	cmoB	2.5.1.-	tRNA 5-methoxyuridine(34)/uridine 5-oxyacetic acid(34) synthase CmoB	tRNA (mo5U34)-methyltransferase [EC:2.1.1.-]
	PP_RS07440	PP_1441	3.05	2.94	2.99	3.08	2.97	3.01	3.5	3.2	3.28	2.83	3.03	3.05	3.62	3.5	3.28	cmoA	2.1.3.-	carboxy-S-adenosyl-L-methionine synthase CmoA	tRNA (cmo5U34)-methyltransferase [EC:2.1.1.-]
	PP_RS07445	PP_1442	4.06	4.03	4.19	3.74	3.68	3.43	3.92	3.89	4	3.82	3.8	3.76	4.11	4	3.91			protease inhibitor I42 family protein	inhibitor of cysteine peptidase
	PP_RS07450	PP_1443	8.64	9.06	8.84	8.55	8.5	8.51	7.45	8.3	8.05	8.38	8.42	8.12	7.38	7.32	7.34	lon	3.4.21.53	endopeptidase La	ATP-dependent Lon protease [EC:3.4.21.53]
	PP_RS07455	PP_1444	6.26	6.8	6.13	6.83	6.92	6.81	6.37	6.32	6.49	6.49	6.82	6.44	6.33	6.27	6.27			glucose/quinate/shikimate family membrane-bound PQQ-dependent dehydrogenase	quinoprotein glucose dehydrogenase [EC:1.1.5.2]
	PP_RS07460	PP_1445	6.55	7.02	6.16	7.1	7.09	6.83	5.48	5.94	5.53	6.08	6.23	5.99	5.43	5.14	5.41			carbohydrate porin	porin
	PP_RS07465	PP_1446	4.6	4.51	4.39	4.71	4.74	4.63	4.48	4.58	4.2	4.6	4.66	4.57	4.26	4.21	4.36			TonB-dependent receptor	iron complex outermembrane recepter protein
	PP_RS07470	PP_1447	4.49	5.23	4.09	5.04	5.06	5.01	3.71	3.81	3.82	4.12	4.12	4.02	3.58	3.3	3.31			VF530 family protein	no KO assigned
	PP_RS07475	PP_1448	3.88	4.02	3.45	3.99	4.11	4.02	3.6	3.46	3.49	3.44	3.68	3.67	3.8	3.5	3.63			Pr6Pr family membrane protein	no KO assigned
	PP_RS07480	PP_1449	5.61	5.39	5.48	5.43	5.49	5.46	5.35	5.53	5.24	5.45	5.34	5.51	5.19	5.32	5.36			hemagglutinin repeat-containing protein	hemolysin
	PP_RS07485	PP_1450	3.97	3.61	3.73	3.94	3.98	3.77	3.99	3.65	3.66	3.97	3.87	4.04	3.84	3.83	4.02			ShlB/FhaC/HecB family hemolysin secretion/activation protein	hemolysin activation/secretion protein
	PP_RS07490	PP_1451	6.51	6.72	6.47	6.53	6.51	6.34	6.23	6.42	6.26	6.46	6.38	6.39	6.28	6.37	6.41			L,D-transpeptidase family protein	no KO assigned
	PP_RS07495	PP_1452	5.45	5.41	5.23	5.25	5.23	5.18	4.81	4.91	4.9	5.14	5.2	5.25	4.76	4.9	4.8		3.6.-.-	NUDIX hydrolase	no KO assigned
	PP_RS07500	PP_1453	7.4	7.34	7.5	7.1	7.09	7.13	6.97	7.19	7.07	7.31	7.23	7.23	6.72	7.12	6.96			CoA pyrophosphatase	no KO assigned
	PP_RS07505	PP_1454	5.51	5.55	5.65	5.49	5.45	5.53	5.57	5.3	5.71	5.71	5.65	5.51	5.83	5.71	5.64			gamma carbonic anhydrase family protein	no KO assigned
	PP_RS07510	PP_1455	5.02	5.18	4.75	5.16	5.2	5.2	4.77	4.72	4.92	4.97	5.06	4.79	4.85	4.84	4.89			DUF1289 domain-containing protein	uncharacterized protein
	PP_RS07515	PP_1456	3.68	3.3	3.41	3.48	3.61	3.45	3.55	3.57	3.44	3.53	3.67	3.59	3.83	3.73	3.8			VUT family protein	no KO assigned
	PP_RS07520	PP_1457	6.06	5.83	6.25	6.16	6.13	6.12	6.21	6.58	6.34	6.23	6.25	6.14	6.25	6.27	6.17	purT	2.1.2.-	formate-dependent phosphoribosylglycinamide formyltransferase	phosphoribosylglycinamide formyltransferase 2 [EC:6.3.1.21]
	PP_RS07525	PP_1458	5.65	5.4	5.55	5.5	5.45	5.58	5.18	5.32	5.32	5.39	5.37	5.38	5.24	5.22	5.25			MFS transporter	no KO assigned
	PP_RS07530	PP_1459	6.13	5.41	5.95	5.65	5.64	5.69	6.23	6.46	6.17	6.11	6.07	6.38	5.6	6.21	6.17			transporter associated domain-containing protein	magnesium and cobalt exporter, CNNM family
	PP_RS07535	PP_1460	5.63	4.84	5.58	4.96	5.13	4.89	5.55	5.42	5.33	5.07	5.13	5.39	5.41	5.85	5.54	ccsA		cytochrome c biogenesis protein CcsA	no KO assigned
	PP_RS07540	PP_1461	7.33	7.01	7.51	7.03	7.1	7.03	7.77	7.87	7.77	7.4	7.36	7.42	7.63	7.85	7.8	ffh		signal recognition particle protein	signal recognition particle subunit SRP54 [EC:3.6.5.4]
	PP_RS07545	PP_1462	7.64	7.6	7.91	7.44	7.59	7.61	8.28	8.25	8.49	7.65	7.36	7.64	8.54	8.7	8.58	rpsP		30S ribosomal protein S16	small subunit ribosomal protein S16
	PP_RS07550	PP_1463	7.69	8.17	8.32	7.77	7.82	7.91	8.35	8.37	8.64	8.05	7.75	8.01	8.56	8.56	8.53	rimM		ribosome maturation factor RimM	16S rRNA processing protein RimM
	PP_RS07555	PP_1464	8.75	9.61	9.36	9.01	8.89	9.13	8.85	9.02	9.36	9.15	8.75	8.96	9.11	9.15	9.12	trmD	2.1.1.228	tRNA (guanosine(37)-N1)-methyltransferase TrmD	tRNA (guanine37-N1)-methyltransferase [EC:2.1.1.228]
	PP_RS07560	PP_1465	9.44	10.08	9.75	9.29	9.27	9.45	9.08	9.31	9.42	9.49	9.09	9.31	9.52	9.39	9.26	rplS		50S ribosomal protein L19	large subunit ribosomal protein L19
	PP_RS07565	PP_1466	2.76	3.02	2.6	3.12	3.14	3.09	3.03	2.82	3.02	2.98	3.09	2.87	3.04	2.97	3.05		3.1.2.20	acyl-CoA thioesterase	no KO assigned
	PP_RS07570	PP_1467	6.23	6.41	5.65	6.69	6.71	6.52	6.01	5.74	5.94	6.06	6.44	6.11	6.05	5.83	5.9			sodium:proton antiporter	no KO assigned
	PP_RS07575	PP_1468	2.93	2.71	3.25	2.71	2.82	2.72	3.31	2.76	3.2	2.95	3.1	3.03	3.11	3.28	3.11	xerD		site-specific tyrosine recombinase XerD	integrase/recombinase XerD
	PP_RS07580	PP_1469	6.68	6.41	6.93	6.43	6.51	6.29	6.7	6.85	6.73	6.73	6.7	6.65	6.79	6.97	6.85			thioredoxin fold domain-containing protein	thiol:disulfide interchange protein DsbC [EC:5.3.4.1]
	PP_RS07585	PP_1470	6.9	7	7.24	7.02	7.01	7.05	7.3	7.4	7.5	7.43	7.42	7.34	7.36	7.32	7.3		1.1.1.3	homoserine dehydrogenase	homoserine dehydrogenase [EC:1.1.1.3]
	PP_RS07590	PP_1471	6.33	6.54	6.55	6.82	6.75	6.91	6.71	6.78	6.95	6.88	6.92	6.71	6.87	6.73	6.68	thrC	4.2.3.1	threonine synthase	threonine synthase [EC:4.2.3.1]
	PP_RS07595	PP_5471	2.7	2.45	2.48	3.03	2.94	3.1	2.97	2.81	2.85	2.91	2.85	2.79	3.08	2.85	2.89			response regulator	no KO assigned
	PP_RS07600	PP_1473	6.09	6.11	6.48	6.21	6.22	6.01	6.09	5.96	6.35	5.97	5.98	6.26	6.29	6.29	6.3			DUF3509 domain-containing protein	no KO assigned
	PP_RS07605	PP_1474	5.45	4.84	5.28	5.05	5.04	5.16	5.43	5.53	5.4	5.47	5.33	5.56	4.97	5.34	5.15			TIGR02285 family protein	no KO assigned
	PP_RS07610	PP_1475	5.68	5.33	5.69	5.53	5.5	5.34	5.75	5.64	5.66	5.55	5.79	5.71	5.54	5.72	5.65			CaiB/BaiF CoA-transferase family protein	formyl-CoA transferase [EC:2.8.3.16]
	PP_RS07615	PP_1476	5.32	5.1	5.72	4.78	4.85	4.72	5.25	5.14	5.27	5.39	5.04	5.19	5.44	5.6	5.46			YaeQ family protein	no KO assigned
	PP_RS07620	PP_1477	4.44	4.19	4.31	4.43	4.54	4.58	4.79	4.75	4.88	4.52	4.69	4.63	4.68	4.75	4.63	recJ		single-stranded-DNA-specific exonuclease RecJ	single-stranded-DNA-specific exonuclease [EC:3.1.-.-]
	PP_RS07625	PP_1478	8.09	8.97	7.96	8.7	8.73	8.57	7.92	7.66	8.13	7.99	8.28	7.89	8.14	7.89	7.98			NADH:flavin oxidoreductase/NADH oxidase	no KO assigned
	PP_RS07630	PP_1479	5.34	5.86	5.52	5.61	5.51	5.67	5.52	5.57	5.55	5.73	5.64	5.56	5.8	5.66	5.83			type II toxin-antitoxin system HicB family antitoxin	no KO assigned
	PP_RS07635	PP_1480	5.24	5.31	5.31	5.29	5.17	5.32	5.2	5.33	5.27	5.49	5.27	5.36	5.3	5.45	5.52			type II toxin-antitoxin system HicA family toxin	no KO assigned
	PP_RS07640	PP_1481	4.83	5.48	4.77	6.09	6.13	6.01	5.86	5.84	6.03	5.79	5.92	5.63	5.84	5.62	5.81			gamma-aminobutyraldehyde dehydrogenase	aminobutyraldehyde dehydrogenase [EC:1.2.1.19]
	PP_RS07645	PP_1482	4.76	5.01	4.35	5.44	5.63	5.54	5.48	5.32	5.34	5.18	5.52	5.32	5.37	5.17	5.27		7.-.-.-	ABC transporter permease	putative spermidine/putrescine transport system permease protein
	PP_RS07650	PP_1483	4.39	4.43	3.74	4.92	5.02	5.02	4.94	4.59	4.81	4.59	4.95	4.75	4.89	4.69	4.75		7.-.-.-	ABC transporter permease	putative spermidine/putrescine transport system permease protein
	PP_RS07655	PP_1484	4.05	4.29	3.73	4.85	4.95	4.74	4.77	4.22	4.78	4.37	4.86	4.56	4.92	4.68	4.7			ABC transporter ATP-binding protein	putative spermidine/putrescine transport system ATP-binding protein
	PP_RS07660	PP_1486	6.07	6.61	6.06	6.82	6.84	6.74	6.77	6.42	6.84	6.66	6.89	6.56	7.02	6.68	6.76			ABC transporter substrate-binding protein	putative spermidine/putrescine transport system substrate-binding protein
	PP_RS07665	PP_1487	3.34	2.8	3.07	3.69	3.66	3.62	3.44	2.96	3.43	3.51	3.74	3.75	3.2	3.24	3.34			tellurite resistance TerB family protein	no KO assigned
	PP_RS07670	PP_1488	7.31	7.27	7.41	7.64	7.76	7.68	7.92	7.7	7.9	7.86	7.82	7.79	8.26	8.04	8.15			methyl-accepting chemotaxis protein	methyl-accepting chemotaxis protein WspA
	PP_RS07675	PP_1489	2.89	3.08	2.74	4.13	4.21	4.12	4.67	4.12	4.4	3.95	4.55	4.19	4.39	4.2	4.26			chemotaxis protein CheW	chemotaxis-related protein WspB
	PP_RS07680	PP_1490	4.08	3.99	3.7	5.04	5.1	5.04	5.71	5.4	5.59	4.98	5.27	4.99	5.52	5.34	5.36			protein-glutamate O-methyltransferase CheR	chemotaxis protein methyltransferase WspC
	PP_RS07685	PP_1491	2.87	3.02	2.74	4.18	4.33	4.23	4.62	4.27	4.48	3.85	4.2	3.88	4.4	3.9	4			chemotaxis protein CheW	chemotaxis-related protein WspD
	PP_RS07690	PP_1492	5.27	5.61	5.26	6.27	6.28	6.2	6.33	6.4	6.44	5.77	6.01	5.7	6.43	6.12	6.1			hybrid sensor histidine kinase/response regulator	two-component system, chemotaxis family, sensor histidine kinase and response regulator WspE
	PP_RS07695	PP_1493	5.69	6.12	5.42	6.29	6.25	6.02	5.82	5.96	5.75	5.67	5.95	5.59	5.85	5.51	5.64	wspF		Wsp signal transduction system protein-glutamate methylesterase WspF	two-component system, chemotaxis family, response regulator WspF [EC:3.1.1.61]
	PP_RS07700	PP_1494	6.62	7.05	6.54	6.99	7.04	7.07	6.98	7.06	7.07	6.86	6.91	6.78	7.1	6.92	7.03	wspR		Wsp signal transduction system regulator diguanylate cyclase WspR	two-component system, chemotaxis family, response regulator WspR [EC:2.7.7.65]
	PP_RS07705	PP_1495	6.49	6.5	6.72	6.41	6.48	6.38	6.78	6.78	6.94	6.54	6.4	6.52	7.1	6.95	6.97	prfB		peptide chain release factor 2	peptide chain release factor 2
	PP_RS07710	PP_1496	6.43	6.52	6.7	6.65	6.64	6.71	6.76	6.91	7.04	6.95	6.85	6.77	6.81	6.82	6.81	lysS	6.1.1.6	lysine--tRNA ligase	lysyl-tRNA synthetase, class II [EC:6.1.1.6]
	PP_RS07715	PP_1497	4.02	3.93	4.49	3.69	3.51	3.47	3.64	3.79	3.74	3.89	3.76	3.77	3.59	3.62	3.6			TetR family transcriptional regulator	no KO assigned
	PP_RS07720	PP_1498	6.54	6.65	6.68	6.44	6.41	6.41	6.2	6.22	6.21	6.52	6.47	6.45	6.18	6.08	6.09			lipoprotein	no KO assigned
	PP_RS07725	PP_1499	6.74	7.03	6.7	6.97	6.92	7.01	6.72	6.65	6.82	6.86	7	6.77	6.91	6.69	6.68			flavohemoglobin expression-modulating QEGLA motif protein	no KO assigned
	PP_RS07730	PP_1500	5.04	4.87	4.89	5.37	5.38	5.36	5.17	5.12	5.05	5.01	5.28	5.17	5.12	5.07	4.91			alpha/beta hydrolase	uncharacterized protein
	PP_RS07735	PP_1501	4.42	4.39	4.33	4.54	4.54	4.48	4.55	4.4	4.58	4.5	4.59	4.52	4.4	4.6	4.46			hypothetical protein	no KO assigned
	PP_RS07740	PP_1502	5.25	5.47	5.38	5.22	5.31	5.45	5.45	4.9	5.77	5.12	5.2	5.11	5.62	5.45	5.73			OmpA family protein	no KO assigned
	PP_RS07745	PP_1503	4.4	4.53	4.76	4.48	4.59	4.48	4.37	4.03	4.73	4.39	4.65	4.46	4.6	4.74	4.86			DUF4398 domain-containing protein	no KO assigned
	PP_RS07750	PP_1504	5.58	6.21	5.27	6.21	6.21	5.57	5.07	5.19	5.14	5.25	5.34	5.32	5.46	4.96	5.12			hypothetical protein	no KO assigned
	PP_RS07755	PP_1505	6.51	6.42	6.57	6.76	6.67	6.7	6.02	5.97	5.96	6.75	6.84	6.64	5.88	6.1	5.94	ppc	4.1.1.31	phosphoenolpyruvate carboxylase	phosphoenolpyruvate carboxylase [EC:4.1.1.31]
	PP_RS07760	PP_1506	8.33	8.15	8.83	8.13	8.12	8.1	8.44	8.63	8.6	8.72	8.52	8.52	8.8	8.71	8.8	adk	2.7.4.3	adenylate kinase	adenylate kinase [EC:2.7.4.3]
	PP_RS07765	PP_1507	3.86	3.5	3.79	3.75	3.74	3.46	4.01	3.98	3.74	3.53	3.67	3.97	4.17	4.07	3.94	tsaB	2.3.1.234	tRNA (adenosine(37)-N6)-threonylcarbamoyltransferase complex dimerization subunit type 1 TsaB	tRNA threonylcarbamoyladenosine biosynthesis protein TsaB
	PP_RS07770	PP_1508	4.52	4.74	4.48	5.05	5.11	4.82	4.85	5.03	4.83	5.08	5	4.9	5.05	5.36	5.7			hypothetical protein	no KO assigned
	PP_RS07775	PP_1509	4.05	3.91	4.04	4.67	4.6	4.42	4.53	4.01	4.31	4.44	4.73	4.61	4.64	4.71	4.54			DUF72 domain-containing protein	no KO assigned
	PP_RS07780	PP_1510	3.72	4.14	3.85	4.58	4.71	4.58	4.61	4.32	4.62	4.19	4.75	4.46	4.65	4.55	4.59			isocitrate lyase/phosphoenolpyruvate mutase family protein	no KO assigned
	PP_RS07785	PP_1511	2.33	2.46	1.9	2.73	3.07	2.77	3.09	3.19	2.92	2.45	2.9	2.94	2.99	3	2.92			extensin family protein	no KO assigned
	PP_RS07790	PP_1512	6.08	6.02	5.96	5.98	6.01	5.84	5.92	5.85	5.66	5.88	5.86	5.85	5.45	5.72	5.87			hypothetical protein	no KO assigned
	PP_RS07795	PP_1513	5.08	4.98	4.81	5.06	5.07	4.94	4.91	4.83	4.84	5.01	5.08	5.05	5.01	4.77	4.83		2.1.1.-	class I SAM-dependent methyltransferase	16S rRNA (guanine1516-N2)-methyltransferase [EC:2.1.1.242]
	PP_RS07800	PP_1514	4.54	4.38	4.55	4.12	4.09	4.25	4.15	4.31	4.12	4.32	4.09	4.42	4.41	4.39	4.63			RHS repeat-associated core domain-containing protein	no KO assigned
	PP_RS07805	PP_1515	5.41	5.27	5.35	5.39	5.33	5.22	5.02	4.87	4.98	5.25	5.32	5.34	5.18	5.36	5.19			TetR/AcrR family transcriptional regulator	TetR/AcrR family transcriptional regulator, mexJK operon transcriptional repressor
	PP_RS07810	PP_1516	3.75	3.72	3.64	4.29	4.16	4.36	4	3.46	3.91	3.93	4.19	4.08	4.11	4.13	3.78			efflux RND transporter periplasmic adaptor subunit	membrane fusion protein, multidrug efflux system
	PP_RS07815	PP_1517	6.52	6.81	6.68	6.95	6.85	7.07	6.48	6.43	6.7	6.81	6.81	6.77	6.44	6.75	6.56			efflux RND transporter permease subunit	multidrug efflux pump
	PP_RS07820	PP_1518	4.72	4.77	4.94	4.61	4.65	4.64	4.89	4.83	5.14	4.71	4.87	4.74	5.05	4.93	4.96			DUF4197 domain-containing protein	no KO assigned
	PP_RS07825	PP_1519	3.35	3.26	3.12	3.41	3.48	3.19	3.47	3.25	3.22	3.06	3.4	3.27	3.53	3.17	3.2			YbaY family lipoprotein	putative lipoprotein
	PP_RS07830	PP_1520	5.06	5.04	4.91	5.14	5.25	5.19	5.05	4.98	5.17	5.04	5.19	5.09	5.02	5.01	5.01	plsB	2.3.1.15	glycerol-3-phosphate 1-O-acyltransferase PlsB	glycerol-3-phosphate O-acyltransferase [EC:2.3.1.15]
	PP_RS07835	PP_1522	10.2	10.15	9.69	9.81	9.78	9.99	9.53	10.06	9.85	9.38	9.16	9.37	9.69	9.5	9.44			cold-shock protein	cold shock protein
	PP_RS07840	PP_1523	4.8	5.02	4.92	5.23	5.18	5.28	5.41	5.37	5.62	5.22	5.22	5.12	5.44	5.26	5.23			hypothetical protein	no KO assigned
	PP_RS07845	PP_1524	2.29	2.01	1.96	2.75	2.68	2.26	2.9	2.85	2.71	2.57	2.75	2.71	2.53	2.72	2.43			methyltransferase domain-containing protein	23S rRNA (guanine745-N1)-methyltransferase [EC:2.1.1.187]
	PP_RS07850	PP_1525	3.04	3.01	3.25	3.37	3.41	3.12	3.72	3.63	3.69	3.17	3.54	3.41	3.91	3.75	3.58	dapE	3.5.1.18	succinyl-diaminopimelate desuccinylase	succinyl-diaminopimelate desuccinylase [EC:3.5.1.18]
	PP_RS07855	PP_1526	7.24	7.13	7.14	7.5	7.59	7.55	7.47	7.41	7.43	7.5	7.62	7.58	7.52	7.39	7.5		2.4.-.-	glycosyltransferase	no KO assigned
	PP_RS07860	PP_1527	4.16	3.71	4.25	4.19	4.34	4.02	4.85	4.72	4.94	4.19	4.33	4.25	5.09	5	4.94	tcdA		tRNA cyclic N6-threonylcarbamoyladenosine(37) synthase TcdA	tRNA threonylcarbamoyladenosine dehydratase
	PP_RS07865	PP_1528	2.15	2.51	2.14	2.55	2.48	2.65	2.36	2.02	2.29	2.39	2.51	2.33	2.01	2.11	2.1			SufE family protein	uncharacterized protein
	PP_RS07870	PP_1529	3.4	3.37	3.31	3.66	3.55	3.53	3.34	3.16	3.31	3.32	3.59	3.46	3.36	3.38	3.11			cysteine desulfurase	cysteine sulfinate desulfinase [EC:4.4.1.-]
	PP_RS07875	PP_1530	5.07	5.02	5.26	5.12	5.14	5.11	5.68	5.63	5.89	5.19	5.28	5.3	5.58	5.58	5.51	dapD	2.3.1.117	2,3,4,5-tetrahydropyridine-2,6-dicarboxylate N-succinyltransferase	2,3,4,5-tetrahydropyridine-2,6-dicarboxylate N-succinyltransferase [EC:2.3.1.117]
	PP_RS07880	PP_1531	4.49	3.3	4.4	3.73	3.77	3.56	4.41	4.78	4.27	4.08	3.7	4.02	4.64	4.7	4.72			ArsC family reductase	arsenate reductase (glutaredoxin) [EC:1.20.4.1]
	PP_RS07885	PP_1532	4.55	4.83	4.62	4.81	4.87	4.82	5.11	4.84	5.03	5.02	4.95	4.83	5.22	4.79	5.17			phage integrase Arm DNA-binding domain-containing protein	no KO assigned
	PP_RS07890	PP_1533	-0.26	-1.13	-0.42	-0.54	-0.05	-0.75	0.41	-0.22	-0.31	-0.7	-0.8	-0.62	-0.08	-0.72	-0.21			excisionase	no KO assigned
	PP_RS07895	PP_1534	3.65	3.58	2.95	3.35	3.23	3.01	3.2	3.29	3.03	3.19	2.96	3.1	3.36	2.75	3.2			hypothetical protein	no KO assigned
	PP_RS07900	PP_1535	2.4	2.24	2.22	2.13	2.38	2.32	2.79	2.62	2.61	2.5	2.41	2.11	2.76	2.2	2.82		2.1.-.-	class I SAM-dependent methyltransferase	no KO assigned
	PP_RS07905	PP_1536	1.28	1.14	0.96	1.45	1.39	1.57	1.93	1.72	1.7	1.45	1.26	1.08	1.85	1.17	1.74			DUF2591 family protein	no KO assigned
	PP_RS07910	PP_1537	0.35	0.22	-0.42	-0.12	0.51	0.07	1.15	0.97	0.73	-0.26	-0.25	0.06	0.89	-0.66	0.87			hypothetical protein	no KO assigned
	PP_RS07915	PP_5472	0.23	0.22	0.08	0.39	0.51	0.45	0.19	0.47	0.27	-0.15	0.07	0.05	0.51	-0.22	0.59			hypothetical protein	no KO assigned
	PP_RS07920	PP_1538	2.74	2.68	2.55	2.53	3.09	2.73	3.97	3.86	3.66	2.66	2.76	2.66	3.84	2.78	3.69			hypothetical protein	no KO assigned
	PP_RS07925	PP_1539	4.73	4.02	4.69	4.33	4.37	4.29	4.87	5.08	4.58	4.41	4.23	4.62	4.81	4.41	4.89			hypothetical protein	no KO assigned
	PP_RS07930	PP_1540	2.36	2.33	2.26	2.84	2.71	3	3.16	3.14	2.92	2.97	2.94	2.98	3.08	2.59	3.15			hypothetical protein	no KO assigned
	PP_RS07935	PP_1541	3.23	3.07	2.89	3.37	3.63	3.5	4.36	4.21	4.09	3.55	3.4	3.47	4.11	3.28	4.21			DNA cytosine methyltransferase	DNA (cytosine-5)-methyltransferase 1 [EC:2.1.1.37]
	PP_RS07940	PP_1542	4.63	4.93	4.62	4.84	4.86	4.76	5.21	5.07	5.06	4.95	4.84	5.04	5.25	4.67	5.19			hypothetical protein	no KO assigned
	PP_RS07945		7.96	8.66	7.78	8.35	8.32	8.3	7.37	7.55	7.26	8.22	8.12	8.17	7.47	7.24	7.27			sigma-70 domain-containing protein	no KO assigned
	PP_RS07950	PP_1543	6.93	7.51	6.71	7.72	7.68	7.56	6.83	6.74	6.72	7.43	7.53	7.4	6.95	6.71	6.74			hypothetical protein	no KO assigned
	PP_RS07955		10.64	10.64	10.41	10.06	10.05	10.21	9.22	9.54	9.65	10.31	9.96	10.16	9.51	9.36	9.41			hypothetical protein	no KO assigned
	PP_RS07960	PP_1544	6.93	6.64	6.9	6.33	6.3	6.43	6.14	6.46	6.13	6.74	6.46	6.61	5.93	5.92	6.1			hypothetical protein	no KO assigned
	PP_RS07965	PP_1545	2.42	2.55	2.29	2.31	2.85	2.51	3.68	3.51	3.55	2.53	2.41	2.51	3.42	2.38	3.57			hypothetical protein	no KO assigned
	PP_RS07970	PP_1546	1.55	1.85	1.73	1.41	1.97	1.81	3.32	3.28	3.05	2.09	1.78	1.84	3.1	1.84	2.99			hypothetical protein	no KO assigned
	PP_RS07975		0.66	0.88	0.24	0.16	0.83	0.37	2.03	2.23	1.87	0.06	0.24	0.95	1.81	0.37	1.76			helix-turn-helix transcriptional regulator	no KO assigned
	PP_RS07980	PP_5474	2.77	2.75	2.42	2.81	3.2	2.91	4.62	4.39	4.48	3.03	3.05	2.95	4.23	3.02	4.23			hypothetical protein	no KO assigned
	PP_RS07985	PP_1548	4.46	4.58	4.44	4.2	4.81	4.66	6.23	6.25	6.09	4.91	4.55	4.7	5.98	4.61	6			tellurite resistance protein	no KO assigned
	PP_RS07990	PP_5744	5.52	5.44	5.53	4.58	4.82	4.9	4.83	5.25	5.07	5.08	4.62	4.88	4.85	4.87	5.07			DUF1654 domain-containing protein	no KO assigned
	PP_RS07995	PP_1549	7.44	7.18	7.8	6.52	6.56	6.63	7.16	7.53	7.17	7.34	7.01	7.23	6.98	7.45	7.45			S24 family peptidase	no KO assigned
	PP_RS08000	PP_1550	2.96	2.53	2.74	2.46	2.78	2.54	3.08	3.44	3.08	2.84	2.44	2.95	2.81	2.26	2.91			Cro/CI family transcriptional regulator	no KO assigned
	PP_RS08005	PP_1551	7.28	7.62	6.79	7.48	7.43	7.59	6.77	7.07	6.84	6.91	6.82	6.91	6.49	6.81	7.08			replication protein	no KO assigned
	PP_RS08010	PP_1552	1.65	0.98	1.48	1.73	2	1.82	2.62	2.31	2.12	1.57	1.88	1.66	2.42	1.48	2.31			ATP-binding protein	DNA replication protein DnaC
	PP_RS08015	PP_1553	-1.41	-1.68	-2.59	-1.14	-1.11	-1.03	-0.67	-0.87	-0.29	-1.77	-2.47	-1.74	-0.61	-1.57	-0.8			DUF1364 domain-containing protein	no KO assigned
	PP_RS08020	PP_1554	0.43	0.14	0.62	0.5	0.75	0.5	0.81	0.76	0.79	0.46	-0.27	0.19	0.79	0.28	1.09			VRR-NUC domain-containing protein	no KO assigned
	PP_RS08025	PP_1555	3.51	3.7	3.6	3.35	3.4	3.43	3.6	3.58	3.52	3.64	3.37	3.39	3.44	3.05	3.36			site-specific integrase	no KO assigned
	PP_RS08030	PP_1556	-0.59	0.11	0.13	-0.21	0.29	0.43	0.87	0.22	0.59	0.39	-0.17	0.05	0.5	-0.09	0.67			hypothetical protein	no KO assigned
	PP_RS08035	PP_1557	0.18	0	0.2	-0.13	0.34	0.09	0.31	-0.75	-0.08	-0.53	-0.32	-0.73	-0.12	-0.44	-0.01			hypothetical protein	no KO assigned
	PP_RS08040	PP_1558	2.3	2.78	2.21	2.14	2.26	2.2	2.14	1.76	2.31	1.98	2.02	1.83	2.5	1.9	2.34			antiterminator Q family protein	no KO assigned
	PP_RS08045	PP_1559	1.34	0.76	0.98	1.11	1.45	1.18	2.06	1.19	1.83	1.03	1.06	1.12	1.85	0.78	1.88			phage holin	no KO assigned
	PP_RS08050	PP_1560	-0.62	-0.6	-0.88	-0.59	-0.25	-0.59	0.58	-0.22	0.23	-0.14	-0.37	-0.59	0.01	-0.89	0.16			hypothetical protein	no KO assigned
	PP_RS08055	PP_1561	1.58	1.29	1.2	1.17	1.61	1.11	1.83	1.95	1.83	1.35	1.2	1.02	1.71	1.05	1.66			HNH endonuclease	5-methylcytosine-specific restriction enzyme A [EC:3.1.21.-]
	PP_RS08060	PP_1562	1.58	1.19	1.12	1.28	1.62	1.59	2.3	1.42	2.27	1.5	1.57	1.6	1.98	1.88	2.33			phage terminase small subunit	no KO assigned
	PP_RS08065	PP_1563	4.9	4.94	4.86	4.93	5.2	5.12	5.24	5.24	5.14	5.12	4.87	4.96	4.99	4.6	5.24			terminase large subunit	no KO assigned
	PP_RS28280	PP_1564	-2.08	-1.49	-2.02	-1.63	-1.28	-1.14	-0.43	-2.73	-0.98	-1.64	-1.71	-2.13	-0.88	-2.21	-1.04			hypothetical protein	no KO assigned
	PP_RS08070	PP_1565	3.21	3.07	2.85	3.06	3.59	3.32	3.79	3.35	3.64	3.4	3.05	3.3	3.38	2.8	3.47			phage portal protein	no KO assigned
	PP_RS08075	PP_1566	2.94	2.74	2.66	2.99	3.13	2.81	3.35	3.13	3.13	2.86	2.82	2.91	3.08	2.37	3.18			HK97 family phage prohead protease	uncharacterized protein
	PP_RS08080	PP_1567	4.74	4.84	4.63	4.65	5.02	4.75	5.11	4.91	4.87	4.71	4.45	4.73	4.91	4.11	4.93			phage major capsid protein	no KO assigned
	PP_RS08085	PP_1568	0.6	0.65	0.35	0.36	0.84	0.49	1.15	1.1	0.74	0.4	0.02	0.33	0.67	-0.34	0.59			hypothetical protein	no KO assigned
	PP_RS08090	PP_1569	1.67	1.8	1.59	1.72	1.91	1.64	2.4	1.42	2	1.82	1.56	1.69	1.8	1.04	1.93			head-tail connector protein	no KO assigned
	PP_RS08095	PP_1570	2.93	2.78	2.85	2.69	2.74	2.89	2.68	2.68	2.72	2.95	2.61	2.91	2.33	2.26	2.66			phage head closure protein	no KO assigned
	PP_RS08100	PP_1571	1.82	1.54	1.62	2.13	2.42	2.01	2.18	2.09	2.02	1.69	1.89	1.92	1.88	1.3	1.99			HK97 gp10 family phage protein	no KO assigned
	PP_RS08105	PP_1572	2.77	2.61	2.75	2.79	2.72	2.74	2.54	2.67	2.54	2.76	2.73	2.77	2.19	2.29	2.46			DUF3168 domain-containing protein	no KO assigned
	PP_RS28525		0.78	0.9	0.24	0.82	1.25	0.97	1.49	0.43	1.49	0.75	0.56	0.73	1.1	0.48	1.5			phage tail tube protein	no KO assigned
	PP_RS08115	PP_1574	1.91	2.15	1.85	2.08	2.27	1.93	2.72	2.29	2.51	2.14	1.67	1.95	2.28	1.36	2.22			phage tail assembly chaperone family protein	no KO assigned
	PP_RS08120	PP_1575	1.86	1.43	1.46	1.69	1.82	1.44	1.63	1.76	1.34	1.47	1.6	1.53	1.5	1.5	1.68			hypothetical protein	no KO assigned
	PP_RS08125	PP_1576	6.66	5.5	6.76	4.84	4.76	5.02	5.14	5.91	5.38	5.49	4.92	5.58	4.57	5.53	5.38			superinfection immunity protein	no KO assigned
	PP_RS08130	PP_1577	5.09	4.91	4.9	4.8	5.04	4.9	5.42	5.15	5.16	4.99	4.64	4.91	5.13	4.55	5.26			phage tail tape measure C-terminal domain-containing protein	no KO assigned
	PP_RS08135	PP_1578	1.54	1.49	1.27	1.15	1.66	1.56	1.96	1.78	1.64	1.44	1.42	1.33	1.52	0.86	1.55			DUF1833 domain-containing protein	no KO assigned
	PP_RS08140	PP_5475	0	-0.03	-0.35	0.34	0.7	0.55	0.64	0.52	0.83	0.41	-0.16	0.43	0.51	-0.32	0.74			hypothetical protein	no KO assigned
	PP_RS08145	PP_1579	4.35	4.11	4.04	4.33	4.49	4.29	4.69	4.39	4.32	4.19	4.09	4.24	4.32	3.9	4.41			host specificity factor TipJ family phage tail protein	no KO assigned
	PP_RS08150	PP_1580	3.45	3.53	3.56	3.28	3.6	3.35	3.55	3.54	3.5	3.52	3.2	3.34	3.3	2.98	3.45			hypothetical protein	no KO assigned
	PP_RS08155	PP_1581	6	6.14	5.98	5.79	5.92	5.86	6.04	6.05	5.96	6.11	5.76	5.88	5.98	5.63	6.09		3.2.1.-	sialidase family protein	no KO assigned
	PP_RS08160	PP_1582	5.58	5.78	5.41	5.47	5.59	5.63	5.54	5.47	5.56	5.64	5.44	5.53	5.53	5.2	5.63			hypothetical protein	no KO assigned
	PP_RS08165	PP_1583	1.34	1.07	1.36	1.09	1.6	1.33	2.19	1.93	1.56	1.3	1.2	1.4	1.36	0.75	1.66			structural protein P5	no KO assigned
	PP_RS08170	PP_1584	1.31	1.06	0.77	1	1.44	1.53	2.16	1.64	1.7	1.35	0.95	1.5	1.49	0.86	1.23			DUF2514 domain-containing protein	no KO assigned
	PP_RS08175	PP_5476	3.43	2.82	3.17	2.47	2.81	2.6	3.15	3.29	3.1	2.99	2.53	2.94	2.56	2.89	3.1			hypothetical protein	no KO assigned
	PP_RS08180	PP_1585	6.81	7.14	6.81	6.65	6.59	6.61	6.51	6.38	6.52	6.68	6.69	6.58	6.83	6.65	6.72	graA		type II toxin-antitoxin system antitoxin GraA	antitoxin HigA-1
	PP_RS08185	PP_1586	6.89	7.07	6.84	6.48	6.4	6.67	6.18	6.68	6.22	6.7	6.46	6.59	6.21	6.39	6.49	graT		type II toxin-antitoxin system toxin GraT	toxin HigB-1
	PP_RS08190	PP_1587	5.8	5.63	5.63	5.84	5.88	5.93	5.8	6.06	5.74	5.85	5.96	5.98	5.68	5.69	5.71			Na+/H+ antiporter	monovalent cation/hydrogen antiporter
	PP_RS08195	PP_1588	5.06	5.16	5.15	5.74	5.7	5.56	5.52	5.68	5.59	5.31	5.36	5.22	5.37	5.28	5.3	dapC	2.6.1.17	succinyldiaminopimelate transaminase	N-succinyldiaminopimelate aminotransferase [EC:2.6.1.17]
	PP_RS08200	PP_1589	6.61	6.63	6.68	7.07	7.08	7.09	7.33	7.42	7.39	7.19	7.24	7.05	7.32	7.19	7.24		2.7.7.59	[protein-PII] uridylyltransferase	[protein-PII] uridylyltransferase [EC:2.7.7.59]
	PP_RS08205	PP_1590	6.07	6.35	6.6	5.98	6.12	5.94	6.45	6.36	6.64	6.46	6.26	6.31	6.85	6.61	6.68	map	3.4.11.18	type I methionyl aminopeptidase	methionyl aminopeptidase [EC:3.4.11.18]
	PP_RS08210	PP_1591	10.17	10.61	10.73	10.12	10.21	10.23	10.78	10.89	11.11	10.52	10.15	10.28	11.14	11.15	11.16	rpsB		30S ribosomal protein S2	small subunit ribosomal protein S2
	PP_RS08215	PP_1592	9.07	9.59	9.59	9.13	9.14	9.22	9.56	9.85	9.94	9.37	9	9.1	9.86	9.69	9.74	tsf		translation elongation factor Ts	elongation factor Ts
	PP_RS08220	PP_1593	6.17	6.13	6.5	6.26	6.25	6.22	6.64	6.77	6.88	6.5	6.29	6.31	6.94	6.74	6.83	pyrH	2.7.4.22	UMP kinase	uridylate kinase [EC:2.7.4.22]
	PP_RS08225	PP_1594	6.41	6.76	6.83	6.75	6.74	6.73	6.96	7.08	7.18	6.76	6.65	6.54	7.13	6.99	6.97	frr		ribosome recycling factor	ribosome recycling factor
	PP_RS08230	PP_1595	4.88	4.98	4.96	5.47	5.52	5.6	5.65	5.59	5.67	5.32	5.5	5.42	5.71	5.49	5.54	uppS	2.5.1.-	polyprenyl diphosphate synthase	undecaprenyl diphosphate synthase [EC:2.5.1.31]
	PP_RS08235	PP_1596	4.94	5.04	4.9	5.45	5.55	5.52	5.83	5.78	5.66	5.32	5.4	5.44	5.81	5.64	5.58		2.7.7.41	phosphatidate cytidylyltransferase	phosphatidate cytidylyltransferase [EC:2.7.7.41]
	PP_RS08240	PP_1597	5.55	5.45	5.4	6	6.07	6.03	6.25	6.35	6.11	5.81	5.92	5.88	6.09	5.96	5.94	ispC	1.1.1.267	1-deoxy-D-xylulose-5-phosphate reductoisomerase	1-deoxy-D-xylulose-5-phosphate reductoisomerase [EC:1.1.1.267]
	PP_RS08245	PP_1598	7.76	7.18	7.62	7.38	7.41	7.37	7.89	8.11	7.76	7.39	7.18	7.53	7.77	7.86	7.8	rseP		RIP metalloprotease RseP	regulator of sigma E protease [EC:3.4.24.-]
	PP_RS08250	PP_1599	8.71	8.61	8.92	8.51	8.57	8.61	9.19	9.33	9.33	8.89	8.72	8.79	9.25	9.36	9.33	bamA		outer membrane protein assembly factor BamA	outer membrane protein insertion porin family
	PP_RS08255	PP_1600	7.51	7.9	7.97	7.82	7.73	7.98	8.12	8.19	8.45	8.15	7.78	7.84	8.4	8.21	8.13			OmpH family outer membrane protein	outer membrane protein
	PP_RS08260	PP_1601	7.27	7.25	7.38	7.58	7.59	7.66	7.66	7.69	7.7	7.38	7.3	7.39	7.6	7.63	7.53	lpxD	2.3.1.191	UDP-3-O-(3-hydroxymyristoyl)glucosamine N-acyltransferase	UDP-3-O-[3-hydroxymyristoyl] glucosamine N-acyltransferase [EC:2.3.1.191]
	PP_RS08265	PP_1602	7.01	7.08	7.11	6.88	6.81	6.81	6.9	7.03	7	6.88	6.58	6.84	7	7.21	7.09	fabZ	4.2.1.59	3-hydroxyacyl-ACP dehydratase FabZ	3-hydroxyacyl-[acyl-carrier-protein] dehydratase [EC:4.2.1.59]
	PP_RS08270	PP_1603	6.26	6.4	6.52	6.33	6.32	6.35	6.74	6.59	6.91	6.48	6.33	6.44	6.92	6.89	6.8	lpxA	2.3.1.129	acyl-ACP--UDP-N-acetylglucosamine O-acyltransferase	UDP-N-acetylglucosamine acyltransferase [EC:2.3.1.129]
	PP_RS08275	PP_1604	4.76	4.48	4.63	4.94	4.98	4.81	5.37	5.03	5.2	4.81	4.81	4.96	5.26	5.48	5.24	lpxB	2.4.1.182	lipid-A-disaccharide synthase	lipid-A-disaccharide synthase [EC:2.4.1.182]
	PP_RS08280	PP_1605	4.77	4.87	4.92	4.97	4.93	5.04	5.45	5.38	5.61	5.03	5	5.03	5.44	5.49	5.33	rnhB	3.1.26.4	ribonuclease HII	ribonuclease HII [EC:3.1.26.4]
	PP_RS08285	PP_1606	6.81	6.73	6.92	6.99	6.98	7.08	7.3	7.26	7.39	7.1	7.05	7.13	7.41	7.4	7.37	dnaE	2.7.7.7	DNA polymerase III subunit alpha	DNA polymerase III subunit alpha [EC:2.7.7.7]
	PP_RS08290	PP_1607	6.93	7.04	7.41	6.55	6.61	6.52	7.38	7.48	7.64	6.91	6.76	6.8	7.63	7.66	7.57		6.4.1.2	acetyl-CoA carboxylase carboxyltransferase subunit alpha	acetyl-CoA carboxylase carboxyl transferase subunit alpha [EC:6.4.1.2 2.1.3.15]
	PP_RS08295	PP_1608	5.12	5.26	4.85	5.38	5.34	5.39	5.08	4.97	5.02	4.98	5.09	5.07	4.84	4.74	4.62	tilS	6.3.4.19	tRNA lysidine(34) synthetase TilS	tRNA(Ile)-lysidine synthase [EC:6.3.4.19]
	PP_RS08300	PP_1610	7.46	7.75	7.78	7.62	7.72	7.69	8.19	7.96	8.23	8.03	8.03	7.94	8.34	8.19	8.28		6.3.4.2	CTP synthase	CTP synthase [EC:6.3.4.2]
	PP_RS08305	PP_1611	6.4	6.66	6.58	6.76	6.75	6.95	6.94	7.07	7.08	7.09	7.01	6.95	6.75	6.69	6.71	kdsA	2.5.1.55	3-deoxy-8-phosphooctulonate synthase	2-dehydro-3-deoxyphosphooctonate aldolase (KDO 8-P synthase) [EC:2.5.1.55]
	PP_RS08310	PP_1612	7.95	8.27	8.5	8	7.98	8.12	8.38	8.47	8.77	8.41	8.19	8.21	8.61	8.29	8.37	eno	4.2.1.11	phosphopyruvate hydratase	enolase [EC:4.2.1.11]
	PP_RS08315	PP_1613	5.87	6.12	5.69	5.53	5.47	5.63	5.07	5.6	5.36	5.56	5.3	5.49	4.85	5.23	5.18	ftsB		cell division protein FtsB	cell division protein FtsB
	PP_RS08320	PP_1614	3.96	3.83	3.99	4.05	4.09	3.99	4.27	4.12	4.04	3.94	4.11	4.06	4.22	4.14	4.04	ispD	2.7.7.60	2-C-methyl-D-erythritol 4-phosphate cytidylyltransferase	2-C-methyl-D-erythritol 4-phosphate cytidylyltransferase [EC:2.7.7.60]
	PP_RS08325	PP_1615	5.72	5.94	5.56	5.74	5.76	5.7	5.73	5.71	5.82	5.44	5.63	5.51	5.73	5.71	5.57			LysR substrate-binding domain-containing protein	no KO assigned
	PP_RS08330	PP_1616	5.8	6.32	6.21	6.01	5.93	6.08	5.5	5.51	5.66	5.94	5.73	5.74	5.39	5.66	5.65			S-(hydroxymethyl)glutathione dehydrogenase/class III alcohol dehydrogenase	S-(hydroxymethyl)glutathione dehydrogenase / alcohol dehydrogenase [EC:1.1.1.284 1.1.1.1]
	PP_RS08335	PP_1617	4.28	5.02	4.64	5.03	4.9	5.13	4.53	4.47	4.55	4.71	4.8	4.6	4.39	4.41	4.26	fghA	3.1.2.12	S-formylglutathione hydrolase	S-formylglutathione hydrolase [EC:3.1.2.12]
	PP_RS08340	PP_1618	4.17	3.83	4.26	3.77	4.03	3.7	4.19	4.03	4.2	3.96	3.94	4.06	4.33	4.43	4.29	ispF	4.6.1.12	2-C-methyl-D-erythritol 2	2-C-methyl-D-erythritol 2,4-cyclodiphosphate synthase [EC:4.6.1.12]
	PP_RS08345	PP_1619	3.64	3.27	3.61	3.92	3.89	3.76	4.34	4.15	4.18	3.96	4.04	4.01	3.94	3.89	3.97	truD	5.4.99.27	tRNA pseudouridine(13) synthase TruD	tRNA pseudouridine13 synthase [EC:5.4.99.27]
	PP_RS08350	PP_1620	5.11	4.86	5.18	5.03	5.09	4.87	5.27	5.4	5.31	5.2	5.36	5.21	5.25	5.32	5.08	surE	3.1.3.6	5'/3'-nucleotidase SurE	5'/3'-nucleotidase [EC:3.1.3.5 3.1.3.6]
	PP_RS08355	PP_1621	5.87	5.84	5.9	6.17	6.23	6.24	6.26	6.29	6.2	6.21	6.33	6.19	6.19	6.09	5.98		2.1.1.77	protein-L-isoaspartate(D-aspartate) O-methyltransferase	protein-L-isoaspartate(D-aspartate) O-methyltransferase [EC:2.1.1.77]
	PP_RS08360	PP_1622	10.88	10.92	10.68	10.4	10.38	10.36	9.98	10.45	10.1	10.37	10.15	10.34	9.68	9.68	9.73			peptidoglycan DD-metalloendopeptidase family protein	lipoprotein NlpD
	PP_RS08365	PP_1623	10.44	10.79	10.37	10.13	10.04	10.2	10.05	10.37	10.42	10.08	10.04	9.85	10.22	10.01	10.1	rpoS		RNA polymerase sigma factor RpoS	RNA polymerase nonessential primary-like sigma factor
	PP_RS08370	PP_1624	0	0.44	0.42	-0.19	0.16	0.23	0.39	0.47	0.15	0.45	0.33	0.3	0.21	0.17	0.99	ltrA	2.7.7.49	group II intron reverse transcriptase/maturase	no KO assigned
	PP_RS08375	PP_1625	8.12	7.71	8.23	7.56	7.62	7.66	8.31	8.48	8.39	7.8	7.36	7.81	7.91	8.67	8.41			ferredoxin family protein	ferredoxin
	PP_RS08380	PP_1626	5.32	5.17	5.51	5.54	5.56	5.49	5.81	5.66	5.88	5.57	5.62	5.57	5.65	5.67	5.5	mutS		DNA mismatch repair protein MutS	DNA mismatch repair protein MutS
	PP_RS08385	PP_1627	4.08	3.98	3.85	4.02	3.96	3.95	3.98	4.11	3.94	3.84	4	3.87	3.97	3.99	4.04			hypothetical protein	no KO assigned
	PP_RS08390	PP_1628	4.18	3.96	4.47	4.07	3.83	4.1	3.86	3.59	3.95	4.3	4.04	4.03	3.75	3.83	3.69			CinA family protein	nicotinamide-nucleotide amidase [EC:3.5.1.42]
	PP_RS08395	PP_1629	8.06	8.13	8.44	7.64	7.71	7.78	8.17	8.33	8.38	8.17	7.86	7.9	8.31	8.08	8.3	recA		recombinase RecA	recombination protein RecA
	PP_RS08400	PP_1630	4.28	4.34	4.11	4.45	4.59	4.56	4.42	4.32	4.32	4.28	4.45	4.23	4.25	4.14	4.28	recX		recombination regulator RecX	regulatory protein
	PP_RS08405	PP_1631	6.71	7.52	6.52	7.02	7.04	6.89	6.69	6.52	6.88	6.68	6.86	6.67	6.89	6.56	6.79		3.2.2.-	LOG family protein	no KO assigned
	PP_RS08410	PP_1632	5.34	5.23	4.69	5.71	5.73	5.73	5.47	5.57	4.98	5.13	5.4	5.34	4.94	4.88	5.06			hypothetical protein	no KO assigned
	PP_RS08415	PP_1633	5.69	5.66	5.77	5.98	5.98	5.85	6.23	5.92	6.21	6.15	6.1	6.2	6.47	6.53	6.48			quorum-sensing-regulated virulence factor family protein	no KO assigned
	PP_RS08420	PP_1634	4.21	3.84	4.21	4.03	4.08	3.92	4.49	4.42	4.27	3.99	4.04	4.29	4.29	4.59	4.47		2.5.1.25	tRNA-uridine aminocarboxypropyltransferase	tRNA-uridine aminocarboxypropyltransferase [EC:2.5.1.25]
	PP_RS08425	PP_1635	5.08	5.36	5.22	5.29	5.37	5.23	5.35	5.34	5.59	5.34	5.46	5.32	5.67	5.41	5.47			response regulator transcription factor	no KO assigned
	PP_RS08430	PP_1636	3.94	3.47	3.69	3.57	3.51	3.69	3.72	4.18	3.92	3.62	3.83	3.68	3.63	3.86	3.7		2.7.1.107	diacylglycerol kinase	diacylglycerol kinase (ATP) [EC:2.7.1.107]
	PP_RS08435	PP_1637	6.49	6.39	6.4	6.5	6.34	6.41	6.95	7.24	7.05	6.63	6.6	6.57	8.02	7.21	7.22	finR		LysR family transcriptional regulator FinR	no KO assigned
	PP_RS08440	PP_1638	9.31	9.62	9.71	9.66	9.74	9.45	10.14	9.65	10.03	9.8	9.89	9.77	9.86	10.34	10.14	fpr		ferredoxin-NADP reductase	ferredoxin/flavodoxin---NADP+ reductase [EC:1.18.1.2 1.19.1.1]
	PP_RS08445	PP_1639	5.85	5.46	5.73	5.92	5.94	5.88	6.05	5.87	5.86	5.81	5.82	5.92	6.09	6.09	6.17			SprT family zinc-dependent metalloprotease	SprT protein
	PP_RS08450	PP_1640	9.2	10.68	8.92	10.07	10	9.89	8.84	9.29	9.06	8.7	8.86	8.46	9.09	8.52	8.95			Yip1 family protein	no KO assigned
	PP_RS08455	PP_1641	6.39	6.62	6.57	6.35	6.38	6.26	6.46	6.6	6.58	6.42	6.19	6.34	6.97	6.76	6.89	ttcA	2.8.1.-	tRNA 2-thiocytidine(32) synthetase TtcA	tRNA 2-thiocytidine biosynthesis protein TtcA
	PP_RS08460	PP_1642	4.47	4.16	4.21	4.3	4.45	4.47	5.06	5.14	4.88	4.48	4.63	4.67	4.92	5	5.13			DNA-3-methyladenine glycosylase I	no KO assigned
	PP_RS08465	PP_1643	1.97	1.95	2	2.08	2.07	2.44	2.27	1.92	2.09	2.15	2.28	2.42	2.1	2.15	1.85			DUF2069 domain-containing protein	no KO assigned
	PP_RS08470	PP_1644	2.3	2.39	2.3	2.86	2.76	2.79	3.02	2.61	2.78	2.68	2.88	2.67	2.61	2.7	2.67	wrbA	1.6.5.2	NAD(P)H:quinone oxidoreductase	NAD(P)H dehydrogenase (quinone) [EC:1.6.5.2]
	PP_RS08475	PP_1645	2.07	1.7	2.1	2.12	2.21	1.97	2.52	2.48	2.37	2.1	2.38	2.13	2.64	2.5	2.53	arsC	1.20.4.1	arsenate reductase (glutaredoxin)	arsenate reductase (glutaredoxin) [EC:1.20.4.1]
	PP_RS08480	PP_1646	7.03	7.45	7.07	7.15	7.07	7.11	6.58	6.45	6.76	6.84	6.92	6.84	6.79	6.62	6.62			peroxiredoxin family protein	no KO assigned
	PP_RS08485	PP_1647	3.7	3.75	3.71	3.71	3.89	3.72	3.98	3.9	4.02	3.59	3.78	3.73	4.15	4.09	4.03			META domain-containing protein	heat shock protein HslJ
	PP_RS08490	PP_1648	4.34	4.17	4.3	4.52	4.52	4.32	4.77	4.77	4.53	4.24	4.36	4.31	4.64	4.68	4.63			hypothetical protein	no KO assigned
	PP_RS08495	PP_1649	4.59	5.07	4.53	5.06	5.16	4.91	4.79	4.87	4.61	4.62	4.74	4.55	4.77	4.53	4.59		1.1.1.28	2-hydroxyacid dehydrogenase	D-lactate dehydrogenase [EC:1.1.1.28]
	PP_RS08500	PP_1650	5.67	5.4	5.66	5.62	5.61	5.53	5.87	6.06	5.81	5.76	5.81	5.79	5.67	5.79	5.78			response regulator	two-component system, NarL family, sensor histidine kinase BarA [EC:2.7.13.3]
	PP_RS08505	PP_1651	3.07	3.3	2.61	3.21	3.39	3.25	3.21	3.22	2.87	2.99	3	2.86	2.85	2.71	2.69			response regulator transcription factor	two-component system, OmpR family, response regulator PfeR
	PP_RS08510	PP_1652	5.43	5	5.1	5.13	5.06	5.24	4.92	5.21	4.86	5.05	4.85	5.18	4.71	4.99	4.99			sensor histidine kinase	two-component system, OmpR family, sensor histidine kinase PfeS [EC:2.7.13.3]
	PP_RS08515	PP_1653	0.09	0.25	0.18	0.11	0.36	0.11	-0.35	-0.22	-0.39	0.23	0.07	0.3	-0.15	-0.28	0.21			IS110-like element ISPpu10 family transposase	no KO assigned
	PP_RS08520	PP_1654	6.42	6.43	6.43	6.29	6.3	6.34	6.5	6.67	6.51	6.34	6.21	6.44	6.23	6.5	6.51	cysM	2.5.1.47	cysteine synthase CysM	S-sulfo-L-cysteine synthase (O-acetyl-L-serine-dependent) [EC:2.5.1.144]
	PP_RS08525	PP_1655	6.18	5.84	6.04	6.28	6.24	6.35	6.18	6.45	6.19	6.12	6.13	6.26	5.83	6.09	5.91	rlmD	2.1.1.190	23S rRNA (uracil(1939)-C(5))-methyltransferase RlmD	23S rRNA (uracil1939-C5)-methyltransferase [EC:2.1.1.190]
	PP_RS08530	PP_1656	7.38	7.67	7.58	7.74	7.71	7.85	7.62	7.69	7.71	7.66	7.64	7.6	7.73	7.55	7.49	relA	2.7.6.5	GTP diphosphokinase	GTP pyrophosphokinase [EC:2.7.6.5]
	PP_RS08535	PP_1657	6.97	7.07	6.73	7.36	7.47	7.4	6.9	7.03	6.83	6.99	7.13	6.94	6.86	6.76	6.8	mazG	3.6.1.9	nucleoside triphosphate pyrophosphohydrolase	nucleoside triphosphate diphosphatase [EC:3.6.1.9]
	PP_RS08540	PP_1658	7.79	8.07	8.23	7.59	7.55	7.44	7.59	7.68	7.81	7.85	7.65	7.66	7.71	7.77	7.68			DUF2058 domain-containing protein	uncharacterized protein
	PP_RS08545	PP_1659	5.6	6.15	5.32	6.46	6.53	6.24	6.79	6.77	6.61	6.11	6.37	5.9	6.82	6.46	6.95			hypothetical protein	no KO assigned
	PP_RS08550	PP_1660	2.41	3.25	2.33	3.96	3.97	3.79	4.71	4.47	3.93	3.57	3.85	3.53	4.38	4.23	4.49			sorbitol dehydrogenase	no KO assigned
	PP_RS08555	PP_1661	5.5	6.13	5.67	6.79	6.9	6.74	7.34	7.23	6.89	6.41	6.8	6.41	7.04	7	7.17			GMC family oxidoreductase	glucose dehydrogenase [EC:1.1.5.9]
	PP_RS08560	PP_1662	7.68	7.88	8.02	6.61	6.42	6.63	6.4	6.78	6.81	6.83	6.37	6.46	6.43	6.45	6.48			hypothetical protein	no KO assigned
	PP_RS08565	PP_1663	6.94	7.12	7.16	7.11	7.25	7.33	7.69	7.55	7.85	7.53	7.55	7.56	7.73	7.84	7.79			DUF3108 domain-containing protein	no KO assigned
	PP_RS08570	PP_1664	4.73	4.76	4.92	5.24	5.28	5.41	5.56	5.32	5.63	5.39	5.44	5.61	5.25	5.67	5.6	purN	2.1.2.2	phosphoribosylglycinamide formyltransferase	phosphoribosylglycinamide formyltransferase 1 [EC:2.1.2.2]
	PP_RS08575	PP_1665	5.62	5.43	5.64	5.67	5.77	5.58	6.32	6.2	6.31	5.75	5.87	5.9	6.25	6.14	6.09	purM	6.3.3.1	phosphoribosylformylglycinamidine cyclo-ligase	phosphoribosylformylglycinamidine cyclo-ligase [EC:6.3.3.1]
	PP_RS08580	PP_1666	5.49	5.3	5.3	5.43	5.46	5.37	5.06	5.06	4.97	5.34	5.4	5.4	4.71	4.94	4.66			DUF2066 domain-containing protein	uncharacterized protein
	PP_RS08585	PP_1667	5.59	5.9	5.47	5.79	5.79	5.83	5.17	5.33	5.22	5.51	5.62	5.5	5.11	5.08	5			AI-2E family transporter	no KO assigned
	PP_RS08590	PP_1668	6.04	5.62	6.12	5.83	5.85	5.67	6	5.87	5.77	5.88	5.83	5.88	5.85	6.11	5.98	hda		DnaA regulatory inactivator Hda	DnaA-homolog protein
	PP_RS08595	PP_1669	7.48	6.85	7.75	6.59	6.65	6.58	7.03	7.09	7.09	7.13	6.79	7.2	7.29	7.52	7.46			NlpC/P60 family protein	no KO assigned
	PP_RS08600	PP_1670	6.33	6.04	6.36	6.27	6.34	6.28	6.68	6.46	6.72	6.58	6.58	6.63	6.99	6.83	6.8			C40 family peptidase	no KO assigned
	PP_RS08605	PP_1672	3.51	3.53	3.48	3.83	3.84	3.8	4.13	4.03	4.15	3.96	3.85	3.85	4.28	4.04	4.21	cobO	2.5.1.17	cob(I)yrinic acid a	cob(I)alamin adenosyltransferase [EC:2.5.1.17]
	PP_RS08610	PP_1673	2.65	2.65	2.47	3.38	3.51	3.43	3.53	3.2	3.27	3.11	3.31	3.37	3.41	3.19	3.3			cobyrinate a	cobyrinic acid a,c-diamide synthase [EC:6.3.5.9 6.3.5.11]
	PP_RS08615	PP_1674	1.03	1.26	0.68	1.96	1.9	1.76	2.02	1.78	1.91	1.57	1.58	1.81	2.16	1.94	1.86	bluB	1.13.11.79	5,6-dimethylbenzimidazole synthase	5,6-dimethylbenzimidazole synthase [EC:1.13.11.79]
	PP_RS08620	PP_1675	2.69	2.36	2	3.06	3.06	2.86	2.67	2.25	2.57	2.35	2.62	2.53	2.38	2.17	2.32	cbiB		adenosylcobinamide-phosphate synthase CbiB	adenosylcobinamide-phosphate synthase [EC:6.3.1.10]
	PP_RS08625	PP_1676	1.99	1.68	1.43	2.6	2.4	2.27	2.46	1.6	2.34	1.91	2.1	1.89	2.36	1.96	1.91	cobD	4.1.1.81	threonine-phosphate decarboxylase CobD	cobalamin biosynthesis protein CobC
	PP_RS08630	PP_1677	4.31	4.5	4.37	4.74	4.71	4.66	4.67	4.66	4.66	4.51	4.62	4.45	4.66	4.64	4.45			cobyric acid synthase	adenosylcobyric acid synthase [EC:6.3.5.10]
	PP_RS08635	PP_1678	1.9	2.03	1.7	2.74	2.49	2.32	2.51	2.73	2.35	1.84	2.08	2.02	2.53	2.23	2.05	cobU	2.7.7.62	bifunctional adenosylcobinamide kinase/adenosylcobinamide-phosphate guanylyltransferase	adenosylcobinamide kinase / adenosylcobinamide-phosphate guanylyltransferase [EC:2.7.1.156 2.
	PP_RS08640	PP_1679	2.86	3.11	2.54	3.47	3.51	3.26	3.38	3.16	3.1	2.97	2.96	2.74	3.28	3.05	2.99	cobT	2.4.2.21	nicotinate-nucleotide--dimethylbenzimidazole phosphoribosyltransferase	nicotinate-nucleotide--dimethylbenzimidazole phosphoribosyltransferase [EC:2.4.2.21]
	PP_RS08645	PP_1680	1.49	1.73	1.11	2.14	2.19	2.1	2.39	2.02	1.78	1.68	1.84	1.6	2.06	1.68	1.95		3.1.3.73	alpha-ribazole phosphatase family protein	alpha-ribazole phosphatase [EC:3.1.3.73]
	PP_RS08650	PP_1681	2.92	2.92	2.35	3.05	3.29	2.95	3.28	3.38	3	2.67	2.92	2.77	2.95	2.96	2.79		2.7.8.26	adenosylcobinamide-GDP ribazoletransferase	adenosylcobinamide-GDP ribazoletransferase [EC:2.7.8.26]
	PP_RS08655	PP_1682	4.28	3.78	4.07	4.16	4.12	3.9	4.16	4.14	3.76	4.03	4.1	4.13	3.68	4	4.06			cellulase family glycosylhydrolase	no KO assigned
	PP_RS08660	PP_1683	7.06	6.66	6.94	7.18	7.12	7.05	5.83	5.84	5.61	6.95	7.08	7.03	5.12	6.07	5.66			MarR family winged helix-turn-helix transcriptional regulator	no KO assigned
	PP_RS08665	PP_1684	8	8.11	8.06	8.19	8.27	8.24	6.49	6.47	6.3	8.17	8.2	8.17	6.4	6.77	6.45			MFS transporter	no KO assigned
	PP_RS08670	PP_1686	8.28	8.53	8.27	8.4	8.36	8.49	7.5	7.62	7.7	8.32	8.18	8.13	7.85	7.71	7.66			glutathione peroxidase	glutathione peroxidase [EC:1.11.1.9]
	PP_RS08675	PP_1687	5.33	5.97	5.4	5.58	5.6	5.62	4.36	4.58	4.3	5.3	4.97	5.04	4.32	4.48	4.54			DUF2798 domain-containing protein	no KO assigned
	PP_RS08680	PP_1688	5.3	5.1	5.21	4.92	4.94	4.89	4.47	4.4	4.35	4.88	4.82	4.89	4.38	4.65	4.65			LysR family transcriptional regulator	no KO assigned
	PP_RS08685	PP_1689	6.72	7.27	6.79	6.74	6.69	6.7	6.99	6.79	7.38	6.85	6.89	6.51	7.55	7.48	7.44			outer membrane protein transport protein	long-chain fatty acid transport protein
	PP_RS08690	PP_1690	5.67	6.01	4.82	5.67	5.64	5.42	4.72	4.65	4.92	4.76	4.89	4.75	5.16	4.86	4.79			hypothetical protein	no KO assigned
	PP_RS08695	PP_1691	4.38	4.29	4.34	4.52	4.56	4.33	4.99	4.93	4.77	4.57	4.44	4.85	4.76	5.14	5.21			hypothetical protein	no KO assigned
	PP_RS08700	PP_1692	2.1	1.58	1.8	1.85	1.73	1.74	1.84	1.9	1.88	1.49	1.63	1.64	1.88	2.3	2.05			SEL1-like repeat protein	no KO assigned
	PP_RS08705	PP_1694	5.03	4.99	5.06	5	5.02	4.93	4.91	4.95	4.81	4.89	5.01	5.06	4.8	4.83	4.75	rmuC		DNA recombination protein RmuC	DNA recombination protein RmuC
	PP_RS08710	PP_1695	7.31	7.2	6.99	7.49	7.5	7.45	7.19	7.36	7.06	7.31	7.54	7.45	6.89	7.17	7.02		2.7.13.3	PAS domain-containing hybrid sensor histidine kinase/response regulator	no KO assigned
	PP_RS08715	PP_1696	4.86	4.83	4.46	4.85	4.88	4.99	4.66	4.71	4.75	4.79	4.9	5.03	4.87	4.66	4.71			MFS transporter	no KO assigned
	PP_RS08720	PP_1697	2.87	2.9	2.69	2.89	3	2.93	2.82	2.75	2.85	2.66	2.86	2.81	2.73	2.57	2.63			GntR family transcriptional regulator	GntR family transcriptional regulator
	PP_RS08725	PP_1698	3.66	3.11	3.57	3.31	3.29	3.37	3.45	3.6	3.29	3.68	3.5	3.54	3.55	3.4	3.51			MFS transporter	no KO assigned
	PP_RS08730	PP_1699	0.76	0.94	0.72	1.22	1.29	1.27	0.97	1.04	1.13	1.17	1.39	0.98	0.93	1.08	1.38			amidohydrolase family protein	no KO assigned
	PP_RS08735	PP_1700	5.34	5.28	5.55	5.19	5.22	5.28	5.42	5.54	5.7	5.39	5.34	5.32	5.55	5.58	5.47			MFS transporter	no KO assigned
	PP_RS08740	PP_1701	4.79	4.27	4.75	4.28	4.27	4.47	4.26	4.41	4.21	4.59	4.39	4.64	4.18	4.33	4.28	sugE		quaternary ammonium compound efflux SMR transporter SugE	quaternary ammonium compound-resistance protein SugE
	PP_RS08745	PP_1702	5.13	5.22	5.53	5.03	4.92	5.02	5.48	5.47	5.58	5.35	5.35	5.26	5.59	5.52	5.48	rdgC		recombination-associated protein RdgC	recombination associated protein RdgC
	PP_RS08750	PP_t15	-0.49	-1.02	-0.58	-1.36	-1.28	-0.93	-1.3	0.11	-1.57	-0.62	-1.6	-0.44	-1.59	-1.16	-0.89			tRNA-Val	no KO assigned
	PP_RS08755	PP_t16	7.05	4.21	6.7	4.2	4.39	4.42	6.33	6.64	5.98	5.06	4.38	5.15	5.69	7.04	6.97			tRNA-Asp	no KO assigned
	PP_RS08760	PP_t17	-0.16	-2.11	-0.35	-1.95	-1.54	-2.67	-0.77	0.05	-1.52	-2.27	-2.04	-1.3	-1.01	-0.7	-1.23			tRNA-Val	no KO assigned
	PP_RS08765	PP_t18	2.35	1.06	2.58	1.91	2	1.81	2.71	3.01	2.8	2.06	1.78	1.73	3.02	3.12	3.23			tRNA-Asp	no KO assigned
	PP_RS08770	PP_1703	3.64	3.71	3.43	3.89	3.83	3.82	3.6	3.35	3.25	3.53	3.61	3.5	3.45	3.21	3.31			bifunctional nitrate reductase/sulfite reductase flavoprotein subunit alpha	sulfite reductase (NADPH) flavoprotein alpha-component [EC:1.8.1.2]
	PP_RS08775	PP_1705	1.94	1.3	1.69	1.78	1.89	1.86	2.05	1.87	1.43	1.77	1.62	1.66	1.27	1.26	1.55	nirB		nitrite reductase large subunit NirB	nitrite reductase (NADH) large subunit [EC:1.7.1.15]
	PP_RS08780	PP_1706	0.3	-0.19	-0.33	0.22	0.6	0.88	0.58	0.33	0.52	0.71	0.18	0.19	0.18	0.47	0.72	nirD		nitrite reductase small subunit NirD	nitrite reductase (NADH) small subunit [EC:1.7.1.15]
	PP_RS08785	PP_1707	2.89	2.54	2.68	2.97	2.83	2.71	2.79	2.72	2.39	2.75	2.92	2.8	2.46	2.76	2.73			2-hydroxyacid dehydrogenase	no KO assigned
	PP_RS08790	PP_1708	2.01	1.74	2	1.6	2.07	1.84	1.73	1.85	1.38	1.59	1.88	1.59	1.24	1.28	1.09		1.-.-.-	SDR family oxidoreductase	no KO assigned
	PP_RS08795	PP_1709	-0.16	-0.03	-0.31	0.38	-0.11	-0.21	0.39	0.28	0.22	0.08	-0.2	0.08	-0.01	-0.01	0.32			fumarylacetoacetate hydrolase family protein	fumarylpyruvate hydrolase [EC:3.7.1.20]
	PP_RS08800	PP_1710	2.62	2.02	2.47	2.48	2.36	2.39	2.65	2.6	1.91	2.43	2.28	2.35	2.02	2.29	2.21			MFS transporter	no KO assigned
	PP_RS08805	PP_1711	2.29	2.42	2.48	2.68	2.45	2.41	2.76	2.53	2.42	2.56	2.68	2.52	2.47	2.57	2.68			AraC family transcriptional regulator	no KO assigned
	PP_RS08810	PP_1712	6.58	6.52	6.49	6.59	6.61	6.5	6.34	6.67	6.35	6.62	6.48	6.61	6.37	6.4	6.58			hypothetical protein	no KO assigned
	PP_RS08815	PP_1713	4.4	4.6	4.18	4.28	4.46	4.39	4.42	4.15	4.21	4.3	4.39	4.38	4.17	4.25	4.19	pcaQ		pca operon transcription factor PcaQ	LysR family transcriptional regulator, pca operon transcriptional activator
	PP_RS08820	PP_1714	8.74	8.84	9.29	8.76	8.87	8.83	9.28	8.87	9.42	9.36	9.17	9.33	9.73	9.92	9.89		5.2.1.8	FKBP-type peptidyl-prolyl cis-trans isomerase	FKBP-type peptidyl-prolyl cis-trans isomerase FklB [EC:5.2.1.8]
	PP_RS08825	PP_1715	5.09	4.94	5.09	4.94	4.96	4.94	4.96	4.82	5.06	5.12	5.11	5.14	5	4.99	5.08			DUF1232 domain-containing protein	no KO assigned
	PP_RS08830	PP_1716	7.87	8.31	7.48	8.3	8.18	8.33	7.38	7.59	7.44	7.62	7.82	7.7	7.33	7.23	7.18			helix-turn-helix transcriptional regulator	no KO assigned
	PP_RS08835	PP_1717	5.84	6.6	5.55	6.52	6.38	6.39	5.66	5.26	5.6	5.81	6.1	5.81	5.89	5.47	5.51			hypothetical protein	no KO assigned
	PP_RS08840	PP_1718	4.34	4.77	4.33	4.55	4.52	4.52	4.16	3.9	4.14	4.18	4.07	4.23	4.34	4.04	4.07			EAL domain-containing protein	no KO assigned
	PP_RS08845	PP_1719	10.19	10.69	10.3	10.26	10.23	10.17	9.43	9.76	9.75	10.06	10.05	9.83	9.45	9.38	9.43		3.4.21.102	carboxy terminal-processing peptidase	carboxyl-terminal processing protease [EC:3.4.21.102]
	PP_RS08850	PP_1720	5.41	5.33	5.44	5.57	5.51	5.55	5.43	5.39	5.41	5.53	5.49	5.43	5.52	5.25	5.25			NAD(P)H-quinone oxidoreductase	no KO assigned
	PP_RS08855	PP_1721	5.4	5.89	5.53	5.88	6	5.95	6.11	5.95	6.38	5.73	5.79	5.67	6.5	5.94	6.12		3.1.3.-	HAD family hydrolase	no KO assigned
	PP_RS08860	PP_1722	4.24	4.39	3.83	4.78	4.76	4.69	4.77	4.65	4.81	4.39	4.69	4.51	4.71	4.38	4.41			ABC transporter ATP-binding protein	putative spermidine/putrescine transport system ATP-binding protein
	PP_RS08865	PP_1723	3.99	3.94	3.45	4.1	4.19	4.14	4.13	3.91	4.09	3.75	4.16	3.91	4.1	3.82	3.76		7.-.-.-	ABC transporter permease	putative spermidine/putrescine transport system permease protein
	PP_RS08870	PP_1724	4.45	4.56	3.79	4.7	4.69	4.55	4.35	4.26	4.36	4.02	4.4	4.07	4.29	4.14	4.26			ABC transporter permease subunit	putative spermidine/putrescine transport system permease protein
	PP_RS08875	PP_1725	4.22	4.57	3.76	4.83	4.76	4.59	4.62	4.53	4.64	4.36	4.67	4.18	4.68	4.25	4.34			alkaline phosphatase family protein	no KO assigned
	PP_RS08880	PP_1726	6.46	7.04	6.42	6.96	6.89	6.86	6.65	6.6	6.9	6.63	6.86	6.33	6.85	6.35	6.54			extracellular solute-binding protein	putative spermidine/putrescine transport system substrate-binding protein
	PP_RS08885	PP_1727	3.83	3.7	3.65	4.43	4.43	4.5	4.19	3.95	4.12	4.02	4.31	4.15	4.14	4.02	4			UTRA domain-containing protein	no KO assigned
	PP_RS08890	PP_1728	6.3	6.27	6.01	6.77	6.75	6.74	6.53	6.51	6.52	6.39	6.63	6.54	6.6	6.49	6.55			mechanosensitive ion channel	moderate conductance mechanosensitive channel
	PP_RS28285	PP_1729	5.43	6.12	4.82	6.02	5.94	6.06	4.74	5.21	4.91	5.15	5.04	5.13	5.21	4.5	4.8			hypothetical protein	no KO assigned
	PP_RS08895	PP_1730	5.73	5.53	5.74	5.63	5.53	5.42	5.71	5.71	5.66	5.63	5.78	5.83	5.6	5.67	5.62			M18 family aminopeptidase	aspartyl aminopeptidase [EC:3.4.11.21]
	PP_RS08900	PP_1731	4.25	3.94	4.18	4.6	4.59	4.38	5.06	4.86	5.08	4.61	4.71	4.66	5.21	5.13	5		5.4.99.-	RluA family pseudouridine synthase	tRNA pseudouridine32 synthase / 23S rRNA pseudouridine746 synthase [EC:5.4.99.28 5.4.99.29]
	PP_RS08905	PP_1732	6.63	6.91	6.71	6.48	6.66	6.93	7.07	7.31	7.31	7.04	7.08	7.05	6.89	6.83	7	minE		cell division topological specificity factor MinE	cell division topological specificity factor
	PP_RS08910	PP_1733	8.42	8.61	8.89	8.14	8.27	8.11	8.94	8.94	9.11	8.77	8.65	8.68	9.16	9.16	9.2	minD		septum site-determining protein MinD	septum site-determining protein MinD
	PP_RS08915	PP_1734	6.02	6.05	5.78	6.27	6.39	6.35	6.22	6.1	6.13	6.07	6.16	6.18	6.19	6.56	6.61	minC		septum site-determining protein MinC	septum site-determining protein MinC
	PP_RS08920	PP_1735	3.96	3.55	3.83	3.7	3.99	3.7	4.6	4.57	4.36	3.71	3.89	4.03	4.43	4.57	4.45			lipid A biosynthesis lauroyl acyltransferase	Kdo2-lipid IVA lauroyltransferase/acyltransferase [EC:2.3.1.241 2.3.1.-]
	PP_RS08925	PP_1736	3.69	3.69	3.33	4	3.94	3.86	3.96	4.03	4.09	3.81	3.84	3.83	3.95	3.81	3.66			patatin-like phospholipase family protein	NTE family protein
	PP_RS08930	PP_1737	5.45	5.76	5.31	5.82	5.86	5.84	5.78	5.8	6.02	5.59	5.82	5.64	5.75	5.73	5.74			VacJ family lipoprotein	phospholipid-binding lipoprotein MlaA
	PP_RS08935	PP_1738	5.43	5.54	5.36	5.47	5.55	5.38	5.51	5.17	5.53	5.41	5.38	5.42	5.81	5.69	5.91			serine protein kinase PrkA	no KO assigned
	PP_RS08940	PP_1739	4.21	3.56	4.18	3.92	3.96	4	3.91	3.95	3.9	3.89	3.91	4.09	3.84	3.97	3.72			hypothetical protein	no KO assigned
	PP_RS08945	PP_1740	6.14	5.73	6.03	6.06	6.03	5.91	6.05	6.35	5.79	6.15	6.11	6.15	5.66	5.86	6.01			beta (1-6) glucans synthase	no KO assigned
	PP_RS08950	PP_1741	5.46	5.64	5.5	5.29	5.21	5.31	5.66	5.49	5.78	5.4	5.32	5.3	5.95	5.6	5.69			glycine betaine ABC transporter substrate-binding protein	glycine betaine/proline transport system substrate-binding protein
	PP_RS08955	PP_1742	6.14	7.07	5.64	6.45	6.73	6.36	4.45	6.81	4.91	6.19	6.13	5.87	4.13	3.89	4.22			DUF485 domain-containing protein	no KO assigned
	PP_RS08960	PP_1743	8.57	8.57	7.54	7.94	8.06	7.93	6.77	8.99	7.07	7.86	7.79	7.37	6.23	6.51	6.47			cation acetate symporter	cation/acetate symporter
	PP_RS08965	PP_1744	5.82	6.41	5.94	5.91	5.86	5.77	5.29	5.66	5.6	5.54	5.44	5.64	5.13	5.33	5.48			DUF3309 family protein	no KO assigned
	PP_RS08970	PP_1745	3.83	4.35	3.58	3.88	3.88	3.55	3.22	2.69	3.23	3.03	3.25	3.13	3.48	3.2	3.27			SDR family oxidoreductase	no KO assigned
	PP_RS08975	PP_1746	2.85	3.47	2.57	2.36	2.35	2.35	2.28	1.95	2.04	2.3	2.26	2.19	2.31	2.09	2.3	csrA		carbon storage regulator CsrA	no KO assigned
	PP_RS08980	PP_1747	2.43	2.46	2.46	2.02	1.91	1.97	2.21	1.87	2.16	1.98	1.97	2.08	2.38	2.24	2.21			YheU family protein	uncharacterized protein
	PP_RS08985	PP_1748	3.05	2.83	2.71	2.9	3.07	2.91	2.9	3.07	2.87	2.44	2.56	2.61	2.92	2.81	3.08			osmoprotectant NAGGN system M42 family peptidase	no KO assigned
	PP_RS08990	PP_1749	3.14	3.12	2.93	3.62	3.8	3.54	3.23	3.74	3.36	2.86	2.9	2.8	3.31	3.07	3.36	ngg		N-acetylglutaminylglutamine synthetase	no KO assigned
	PP_RS08995	PP_1750	3.64	3.28	3.41	3.76	3.68	3.46	3.89	3.8	3.92	3.32	3.77	3.4	4.18	4.18	4.31			N-acetylglutaminylglutamine amidotransferase	asparagine synthase (glutamine-hydrolysing) [EC:6.3.5.4]
	PP_RS09000	PP_1751	4.14	4.08	4	4.31	4.33	4.3	4.5	4.57	4.49	4.21	4.51	4.37	4.33	4.49	4.26	mnmC		bifunctional tRNA (5-methylaminomethyl-2-thiouridine)(34)-methyltransferase MnmD/FAD-dependent 5-carboxymethylaminomethyl-2-thiouridine(34) oxidoreductase MnmC	tRNA 5-methylaminomethyl-2-thiouridine biosynthesis bifunctional protein [EC:2.1.1.61 1.5.-.-
	PP_RS09005	PP_1752	6.95	7.06	7.12	7.15	7.17	7.22	7.24	7.18	7.3	7.48	7.5	7.3	7.35	7.15	7.29	pap		polyphosphate:AMP phosphotransferase	AMP-polyphosphate phosphotransferase [EC:2.7.4.33]
	PP_RS09010	PP_1753	4.01	3.99	3.93	4.21	4.05	4.1	4.42	4.13	4.36	4.14	4.36	4.4	4.16	4.52	4.38			DMT family transporter	no KO assigned
	PP_RS09015	PP_1754	7.58	8.1	7.58	7.38	7.34	7.41	7.12	7.42	7.26	7.36	7.18	7.24	7.31	7.29	7.47			alginate lyase family protein	no KO assigned
	PP_RS09020	PP_1755	6.03	6.3	6.04	6.74	6.75	6.81	6.62	6.53	6.71	6.82	6.89	6.57	6.71	6.53	6.78		4.2.1.2	class II fumarate hydratase	fumarate hydratase, class II [EC:4.2.1.2]
	PP_RS09025	PP_1756	5.42	5.65	5.94	5.57	5.71	5.5	6.23	5.82	6.32	5.87	5.95	5.96	6.59	6.57	6.55			DUF2059 domain-containing protein	uncharacterized protein
	PP_RS09030	PP_1757	5.74	5.61	5.71	5.52	5.76	5.8	6.06	5.96	6.13	6.05	6.07	6.14	5.81	6.18	6.03			BolA family protein	BolA family transcriptional regulator, general stress-responsive regulator
	PP_RS09035	PP_1758	7.61	8.4	7.51	8.21	8.12	8.03	7.18	7.46	7.28	7.36	7.5	7.24	7.15	6.95	7.07			rhodanese-related sulfurtransferase	UPF0176 protein
	PP_RS09040	PP_1759	4.16	4.74	3.93	5.16	5.15	4.81	4.15	3.65	4.07	4.07	4.39	4.1	4.11	3.8	3.97			DsbA family protein	putative protein-disulfide isomerase
	PP_RS09045	PP_1760	6.47	6.82	5.95	6.8	6.84	6.61	6.25	6.31	5.99	5.96	6.24	6.12	5.81	5.93	6			ABC transporter ATP-binding protein	ATP-binding cassette, subfamily C, bacterial
	PP_RS09050	PP_1761	8.83	9.24	8.59	9.03	9.06	8.96	8.8	8.81	8.83	8.81	8.97	8.83	8.84	8.76	8.92			EAL domain-containing protein	no KO assigned
	PP_RS09055	PP_1762	6.95	7.63	7	7.67	7.74	7.72	8.08	7.97	8.33	7.65	7.89	7.5	8.37	7.9	8.09			iron-containing redox enzyme family protein	no KO assigned
	PP_RS09060	PP_1763	5.39	5.45	5.18	6.29	6.35	6.15	6.48	6.12	6.39	5.95	6.18	6.03	6.67	6.11	6.31			YciK family oxidoreductase	no KO assigned
	PP_RS09065	PP_1764	4.61	4.85	4.65	5.19	5.15	5.17	4.8	4.93	4.71	4.8	4.99	4.78	4.69	4.52	4.56	mupP		N-acetylmuramic acid 6-phosphate phosphatase MupP	N-acetyl-D-muramate 6-phosphate phosphatase [EC:3.1.3.105]
	PP_RS09070	PP_1765	5.32	4.92	5.45	5	5.18	4.93	5.6	5.5	5.55	5.35	5.31	5.31	5.58	5.79	5.55		2.1.1.64	bifunctional 3-demethylubiquinone 3-O-methyltransferase/2-octaprenyl-6-hydroxy phenol methylase	2-polyprenyl-6-hydroxyphenyl methylase / 3-demethylubiquinone-9 3-methyltransferase [EC:2.1.1
	PP_RS09075	PP_1766	4.7	4.23	4.31	4.79	4.87	4.72	5.2	5.11	5.05	4.68	4.72	4.83	5.3	5.09	5.08	mtnA	5.3.1.23	S-methyl-5-thioribose-1-phosphate isomerase	methylthioribose-1-phosphate isomerase [EC:5.3.1.23]
	PP_RS09080	PP_1767	8.18	8.13	8.45	8.21	8.26	8.26	8.53	8.59	8.66	8.46	8.33	8.35	8.76	8.73	8.65	gyrA	5.6.2.2	DNA gyrase subunit A	DNA gyrase subunit A [EC:5.6.2.2]
	PP_RS09085	PP_1768	6.1	6.24	6.27	6.6	6.58	6.59	6.75	6.8	6.94	6.45	6.39	6.39	6.78	6.68	6.63	serC	2.6.1.52	3-phosphoserine/phosphohydroxythreonine transaminase	phosphoserine aminotransferase [EC:2.6.1.52]
	PP_RS09090	PP_1769	5.51	6.04	5.99	6.22	6.11	6.21	6.05	6.33	6.25	6.11	6.08	5.9	6.06	5.95	5.95	pheA	4.2.1.51	prephenate dehydratase	chorismate mutase / prephenate dehydratase [EC:5.4.99.5 4.2.1.51]
	PP_RS09095	PP_1770	6.77	6.94	6.93	7	6.92	6.98	6.99	7.05	6.94	6.92	6.96	6.86	6.96	6.99	6.86		2.5.1.19	bifunctional prephenate dehydrogenase/3-phosphoshikimate 1-carboxyvinyltransferase	cyclohexadieny/prephenate dehydrogenase / 3-phosphoshikimate 1-carboxyvinyltransferase [EC:1.
	PP_RS09100	PP_1771	9.97	10.25	10.08	10.02	10.13	10.26	10.17	10.29	10.2	10.27	10.06	10.19	10.33	10.06	10.19	cmk	2.7.4.25	(d)CMP kinase	CMP/dCMP kinase [EC:2.7.4.25]
	PP_RS09105	PP_1772	11.52	11.94	12.17	11.32	11.35	11.5	11.89	11.9	12.22	11.94	11.67	11.77	12.07	12.11	12.08	rpsA		30S ribosomal protein S1	small subunit ribosomal protein S1
	PP_RS09110	PP_1773	9.44	9.63	9.61	8.86	8.81	8.89	8.63	8.94	8.79	9.2	8.96	9.07	8.84	8.8	8.86	ihfB		integration host factor subunit beta	integration host factor subunit beta
	PP_RS09115	PP_1774	7.1	7.23	7.12	6.77	6.68	6.72	6.47	6.64	6.57	6.92	6.86	6.83	6.62	6.62	6.62			lipopolysaccharide assembly protein LapA domain-containing protein	no KO assigned
	PP_RS09120	PP_1775	6.15	6.29	6.15	5.92	5.72	5.87	5.79	5.85	5.91	6.06	6.01	6.07	5.95	5.94	5.96		3.-.-.-	MBL fold metallo-hydrolase	metallo-beta-lactamase family protein
	PP_RS09125	PP_1776	9.44	9.63	9.82	9.02	8.97	9.1	9.35	9.41	9.6	9.6	9.37	9.39	9.57	9.59	9.6		5.3.1.8	mannose-1-phosphate guanylyltransferase/mannose-6-phosphate isomerase	mannose-1-phosphate guanylyltransferase / mannose-6-phosphate isomerase [EC:2.7.7.13 5.3.1.8]
	PP_RS09130	PP_1777	7.35	7.35	7.68	7.15	7.11	7.29	7.59	7.71	7.88	7.66	7.38	7.47	7.7	7.95	7.82			phosphomannomutase/phosphoglucomutase	phosphomannomutase / phosphoglucomutase [EC:5.4.2.8 5.4.2.2]
	PP_RS09135	PP_1778	6.74	6.69	7.11	6.23	6.17	6.37	6.66	6.9	6.99	6.75	6.38	6.7	6.49	6.82	6.67			ABC transporter permease	lipopolysaccharide transport system permease protein
	PP_RS09140	PP_1779	7.75	7.96	8.26	7.58	7.53	7.71	7.67	8.1	8.14	8.05	7.67	7.73	7.74	7.9	7.85			ABC transporter ATP-binding protein	lipopolysaccharide transport system ATP-binding protein
	PP_RS09145	PP_1780	9.77	10.14	9.95	9.66	9.62	9.74	9.57	9.84	9.81	9.73	9.54	9.57	9.69	9.68	9.74		2.4.-.-	glycosyltransferase	no KO assigned
	PP_RS09150	PP_1781	6.08	6.03	6.06	5.96	6.09	6.03	6.27	6.29	6.25	6	5.85	6.01	6.33	6.47	6.56		2.3.-.-	acyltransferase	no KO assigned
	PP_RS09165	PP_1782	6.15	6.5	6.51	6.18	6.16	6.31	6.38	6.52	6.63	6.59	6.29	6.4	6.51	6.48	6.55	rfbC	5.1.3.13	dTDP-4-dehydrorhamnose 3	dTDP-4-dehydrorhamnose 3,5-epimerase [EC:5.1.3.13]
	PP_RS09170	PP_1783	7.05	7.29	7.38	6.89	6.87	6.9	7.27	7.28	7.51	7.23	6.9	7.08	7.58	7.47	7.49	rfbA	2.7.7.24	glucose-1-phosphate thymidylyltransferase RfbA	glucose-1-phosphate thymidylyltransferase [EC:2.7.7.24]
	PP_RS09175	PP_1784	6.8	6.54	6.91	6.6	6.58	6.64	6.81	7.02	6.85	6.84	6.63	6.78	6.74	6.96	6.95	rfbD	1.1.1.133	dTDP-4-dehydrorhamnose reductase	dTDP-4-dehydrorhamnose reductase [EC:1.1.1.133]
	PP_RS09180	PP_1785	7.18	7.06	7.51	6.68	6.63	6.8	7.04	7.36	7.42	7.2	6.91	7.02	7.21	7.27	7.25	rfbB	4.2.1.46	dTDP-glucose 4,6-dehydratase	dTDP-glucose 4,6-dehydratase [EC:4.2.1.46]
	PP_RS09185	PP_1786	9.78	10.3	10.34	9.56	9.44	9.71	9.75	10.08	10.17	10.04	9.59	9.61	10.08	10.13	10.06		2.4.-.-	glycosyltransferase	no KO assigned
	PP_RS09190	PP_1787	9.41	9.99	9.7	8.69	8.63	8.84	8.66	9.01	9.29	8.91	8.49	8.58	9.16	9.26	9.21			hypothetical protein	no KO assigned
	PP_RS09195	PP_1788	6.97	7.01	7.16	5.98	5.97	6.18	6.52	7.07	7.08	6.41	5.86	6.27	6.39	7.02	6.9			hypothetical protein	no KO assigned
	PP_RS09200	PP_1789	7.02	7.12	7.26	6.37	6.37	6.57	6.83	7.04	7.12	6.74	6.39	6.62	7.05	7.43	7.3		3.1.3.-	HAD family hydrolase	no KO assigned
	PP_RS09205	PP_1790	7.2	7.62	7.72	6.63	6.52	6.71	6.88	7.21	7.34	7.16	6.73	6.78	7.29	7.48	7.41		2.7.7.-	acylneuraminate cytidylyltransferase family protein	no KO assigned
	PP_RS09210	PP_1791	8.77	9.47	9.28	8.42	8.3	8.43	8.57	8.77	9.03	8.87	8.5	8.4	9.11	8.92	8.91			aldolase catalytic domain-containing protein	4-hydroxy 2-oxovalerate aldolase [EC:4.1.3.39]
	PP_RS09215	PP_1792	7.99	8.4	8.4	7.97	7.88	7.98	8.16	8.45	8.49	8.13	7.88	7.93	8.43	8.4	8.39			glycosyltransferase family 2 protein	no KO assigned
	PP_RS09220	PP_1793	8.5	8.63	8.52	8.49	8.4	8.52	8.45	8.69	8.55	8.64	8.39	8.52	8.46	8.53	8.61		2.4.-.-	glycosyltransferase family 2 protein	no KO assigned
	PP_RS09225	PP_1794	9.71	9.8	9.98	9.72	9.65	9.93	10.13	10.25	10.47	10.02	9.94	9.99	10.14	10.13	10.07			DUF4214 domain-containing protein	no KO assigned
	PP_RS09230	PP_1795	9.03	8.47	9.38	8.24	8.26	8.25	9.06	9.34	9.08	8.97	8.64	8.86	9.06	9.35	9.38			hypothetical protein	no KO assigned
	PP_RS09240	PP_1797	6.11	6.25	6.25	6.16	6.1	6.3	6.33	6.44	6.58	6.48	6.27	6.36	6.2	6.45	6.42			HlyD family type I secretion periplasmic adaptor subunit	membrane fusion protein, type I secretion system
	PP_RS09245	PP_1798	5.88	5.83	5.99	5.94	5.95	5.95	6.13	6.26	6.2	6.07	5.95	6.01	6.06	6.12	6.12			TolC family outer membrane protein	outer membrane protein
	PP_RS09250	PP_1799	8.08	8.25	8.41	7.92	7.97	7.99	8.34	8.39	8.62	8.4	8.19	8.19	8.72	8.56	8.64	gmd	4.2.1.47	GDPmannose 4,6-dehydratase	GDPmannose 4,6-dehydratase [EC:4.2.1.47]
	PP_RS09255	PP_1800	6.68	6.57	6.64	6.91	6.92	6.97	7.19	7.23	7.17	7.06	7.19	7.07	7.13	7.11	7.08		4.2.1.47	GDP-6-deoxy-D-talose 4-dehydrogenase	GDP-6-deoxy-D-talose 4-dehydrogenase [EC:1.1.1.135]
	PP_RS09260	PP_1801	6.09	6.01	6.19	6.35	6.36	6.47	7.04	6.9	7.11	6.6	6.62	6.67	7.09	7.1	7.01			glycosyltransferase family 1 protein	no KO assigned
	PP_RS09265	PP_1802	6.4	6.41	6.53	6.4	6.42	6.46	7	7.08	7.16	6.82	6.68	6.79	6.84	7.01	6.82			glycosyltransferase family 4 protein	no KO assigned
	PP_RS09270	PP_1803	5.47	5.37	5.27	5.8	5.8	5.83	5.75	5.73	5.93	5.56	5.7	5.63	5.86	5.76	5.65			SDR family oxidoreductase	UDP-N-acetyl-alpha-D-quinovosamine dehydrogenase [EC:1.1.1.426]
	PP_RS09275	PP_1804	6.55	6.67	6.47	6.58	6.52	6.8	6.6	6.76	6.74	6.59	6.45	6.65	6.65	6.71	6.83			glycosyltransferase family 4 protein	glycosyltransferase WbpL [EC:2.4.1.-]
	PP_RS09280	PP_1805	8.5	8.78	8.5	8.53	8.53	8.65	8.46	8.59	8.58	8.59	8.47	8.49	8.43	8.55	8.66			nucleoside-diphosphate sugar epimerase/dehydratase	UDP-N-acetylglucosamine 4,6-dehydratase [EC:4.2.1.135]
	PP_RS09285	PP_1806	7.28	7.54	7.55	7.02	7.04	7.1	7.37	7.62	7.66	7.4	7.13	7.29	7.47	7.6	7.66			KpsF/GutQ family sugar-phosphate isomerase	arabinose-5-phosphate isomerase [EC:5.3.1.13]
	PP_RS09290	PP_1807	8.14	8.06	8.54	7.45	7.41	7.43	7.87	8.06	8.1	8.15	7.78	7.86	7.97	8.06	8.05	kdsA	2.5.1.55	3-deoxy-8-phosphooctulonate synthase	2-dehydro-3-deoxyphosphooctonate aldolase (KDO 8-P synthase) [EC:2.5.1.55]
	PP_RS09295	PP_1808	7.49	7.55	7.74	7.66	7.67	7.72	8.07	8.03	8.12	8	7.99	7.96	8.26	8.23	8.29	pgi	5.3.1.9	glucose-6-phosphate isomerase	glucose-6-phosphate isomerase [EC:5.3.1.9]
	PP_RS28530		7.6	7.48	7.56	7.17	7.03	7.2	7.16	7.65	7.07	7.41	7.12	7.37	7.12	7.23	7.43			hypothetical protein	no KO assigned
	PP_RS09300	PP_5477	5.31	5.56	5.55	4.97	4.91	4.84	5.15	5.41	5.18	4.91	4.54	4.66	5.3	5.47	5.69			hypothetical protein	no KO assigned
	PP_RS09305	PP_1810	3.02	2.85	3.3	2.59	2.52	2.46	2.98	3.23	2.85	2.93	2.75	3.03	3.04	3.39	3.28			hypothetical protein	no KO assigned
	PP_RS09310	PP_5478	1.96	1.48	1.75	1.41	1.2	1.02	1.39	1.9	1.61	1.63	1.27	1.48	1.75	1.46	1.75			DUF3077 domain-containing protein	no KO assigned
	PP_RS09315	PP_1811	5.24	5.47	4.55	5.72	5.7	5.41	5.58	5.3	5.41	5.14	5.49	5.19	5.7	5.24	5.55	wecB	5.1.3.14	UDP-N-acetylglucosamine 2-epimerase (non-hydrolyzing)	UDP-N-acetylglucosamine 2-epimerase (non-hydrolysing) [EC:5.1.3.14]
	PP_RS09320	PP_1813	4.93	5.46	4.89	5.69	5.68	5.65	5.1	5.01	5.13	5.31	5.47	5.23	5.35	5.02	5.3			ComEA family DNA-binding protein	competence protein ComEA
	PP_RS09325	PP_1814	8.33	9.26	8.06	8.67	8.59	8.62	7.26	7.81	7.48	7.68	7.64	7.64	7.34	7.13	7.34			DUF2897 family protein	no KO assigned
	PP_RS09330	PP_1815	3.93	4.01	4.05	4.41	4.4	4.25	4.85	4.67	4.78	4.3	4.41	4.4	4.92	4.84	4.9	pyrF	4.1.1.23	orotidine-5'-phosphate decarboxylase	orotidine-5'-phosphate decarboxylase [EC:4.1.1.23]
	PP_RS09335	PP_1816	4.18	4.55	4.22	4.52	4.53	4.54	4.34	4.28	4.58	4.48	4.5	4.29	4.64	4.24	4.46			NADP-dependent oxidoreductase	no KO assigned
	PP_RS09340	PP_1817	3.45	3.26	3.18	3.58	3.46	3.52	3.13	3.13	2.99	3.13	3.35	3.32	3.21	2.9	3.08			SDR family oxidoreductase	no KO assigned
	PP_RS09345	PP_1818	3.49	3.01	3.23	2.97	3.09	2.86	3.17	3.22	2.7	3	3.02	3.07	3.04	3.04	3.29			outer membrane beta-barrel protein	no KO assigned
	PP_RS09350	PP_1819	5.3	5.45	5.08	5.77	5.75	5.78	5.73	5.69	5.55	5.47	5.63	5.51	5.91	5.46	5.58			methyl-accepting chemotaxis protein	methyl-accepting chemotaxis protein
	PP_RS09355	PP_1820	4.72	4.64	4.72	4.91	4.85	5.1	5.01	4.67	5.14	4.76	4.87	4.87	5.18	4.9	4.88			benzoate/H(+) symporter BenE family transporter	benzoate membrane transport protein
	PP_RS09360	PP_1821	7.29	7.43	7.62	6.83	6.77	6.92	7.05	7.16	7.32	7.38	7.09	7.14	7.33	7.17	7.2			glutathione S-transferase family protein	glutathione S-transferase [EC:2.5.1.18]
	PP_RS09365	PP_1822	3.45	2.86	3.49	3.53	3.51	3.49	4.09	3.7	4	3.49	3.63	3.68	4.17	4.02	4.05			glutaredoxin	no KO assigned
	PP_RS09370	PP_1823	7.49	7.43	8.13	6.85	6.98	6.69	7.46	7.69	7.34	7.56	7.16	7.36	7.34	7.75	7.71	folE	3.5.4.16	GTP cyclohydrolase I FolE	GTP cyclohydrolase IA [EC:3.5.4.16]
	PP_RS09375	PP_1824	5.26	5.01	5.37	5.31	5.35	5.11	5.71	5.41	5.53	5.3	5.44	5.36	5.71	5.73	5.65			Smr/MutS family protein	no KO assigned
	PP_RS09380	PP_1825	4.23	4.4	4.02	4.88	4.92	4.75	4.74	4.39	4.67	4.38	4.78	4.69	4.76	4.6	4.61			hypothetical protein	no KO assigned
	PP_RS09385	PP_1826	7	7.13	7.21	6.78	6.79	6.75	6.86	6.75	6.89	7	6.95	6.89	6.87	6.88	6.83		3.-.-.-	cysteine hydrolase family protein	no KO assigned
	PP_RS09390	PP_1827	5.24	5.35	5.39	5.37	5.38	5.3	5.45	5.57	5.38	5.32	5.41	5.28	5.39	5.24	5.2	prmB	2.1.1.298	50S ribosomal protein L3 N(5)-glutamine methyltransferase	ribosomal protein L3 glutamine methyltransferase [EC:2.1.1.298]
	PP_RS09395	PP_1828	4.54	4.92	4.42	4.47	4.58	4.47	4.63	4.7	4.68	4.28	4.35	4.31	4.59	4.44	4.57			hypothetical protein	no KO assigned
	PP_RS09400	PP_1829	3.28	3.23	3.2	3.77	3.86	3.69	4.35	3.37	3.99	3.59	3.97	3.87	4.03	4.45	4.2			alpha/beta fold hydrolase	uncharacterized protein
	PP_RS09405	PP_1830	6.19	6.02	6.19	6.06	6.09	5.98	6.31	6.21	6.28	6.16	6.36	6.23	6.27	6.36	6.25	aroC	4.2.3.5	chorismate synthase	chorismate synthase [EC:4.2.3.5]
	PP_RS09410	PP_1831	1.94	1.57	1.9	2.1	2.11	2.04	2.32	1.74	2.02	1.81	2.01	2.16	1.77	2.09	2.17			MFS transporter	MFS transporter, PPP family, 3-phenylpropionic acid transporter
	PP_RS09415	PP_1832	3.42	3.21	3.51	3.47	3.38	3.48	3.73	3.49	3.61	3.75	3.67	3.48	3.63	3.66	3.61			oxidase	1,2-dihydroxy-3-keto-5-methylthiopentene dioxygenase [EC:1.13.11.53 1.13.11.54]
	PP_RS09420	PP_1833	6.02	5.22	6.17	4.73	3.86	4.21	6.12	5.95	5.72	4.68	3.77	4.31	7.41	6.11	6.93			DUF3509 domain-containing protein	no KO assigned
	PP_RS09425	PP_1834	3.16	3.39	3.33	3.6	3.55	3.36	3.48	3.4	3.53	3.44	3.64	3.46	3.34	3.5	3.39			ankyrin repeat domain-containing protein	uncharacterized protein
	PP_RS09430	PP_1835	3.67	3.82	3.69	3.53	3.59	3.58	4.12	4.02	4.25	3.58	3.58	3.74	4.67	4.35	4.45			hypothetical protein	no KO assigned
	PP_RS09435	PP_1836	4.11	3.9	3.93	3.88	3.99	3.91	3.9	3.8	3.79	3.78	3.88	3.97	3.7	3.7	3.61			ZIP family metal transporter	zinc transporter, ZIP family
	PP_RS09440	PP_1837	5.54	5.81	5.09	5.57	5.71	5.69	4.83	5.28	4.95	5.46	5.31	5.37	5.18	4.77	5.04			PLD nuclease N-terminal domain-containing protein	no KO assigned
	PP_RS09445	PP_1838	6.16	6.14	6.33	6.19	6.2	6.29	6.62	6.73	6.75	6.48	6.41	6.4	6.71	6.71	6.74		2.7.8.-	LTA synthase family protein	no KO assigned
	PP_RS09450	PP_1839	5.53	5.69	5.9	6.09	6.17	6.18	6.33	6.01	6.34	6.24	6.29	6.32	6.17	6.67	6.78			hypothetical protein	no KO assigned
	PP_RS09455	PP_1840	7.84	8.35	7.44	8.27	8.2	8.15	7.37	7.44	7.32	7.61	7.63	7.6	7.46	7.17	7.59			ribonuclease E inhibitor RraB	no KO assigned
	PP_RS09460	PP_1841	7.22	7.75	6.68	7.38	7.32	7.26	6.94	7.42	6.75	6.5	6.6	6.46	6.91	6.43	6.89			cytochrome c	no KO assigned
	PP_RS09465	PP_1842	7.62	7.64	7.82	6.98	6.97	6.95	7.51	7.55	7.55	7.42	7.31	7.43	7.56	7.53	7.55			amidotransferase	no KO assigned
	PP_RS09470	PP_1843	6.46	6.61	6.56	6.32	6.32	6.32	6.16	6.37	6.21	6.42	6.34	6.32	6.11	6.18	6.23			magnesium and cobalt transport protein CorA	magnesium transporter
	PP_RS09475	PP_1844	3.84	3.33	3.72	3.33	3.39	3.36	4.01	3.58	3.84	3.46	3.62	3.57	3.83	4.29	3.98		2.3.1.51	1-acylglycerol-3-phosphate O-acyltransferase	1-acyl-sn-glycerol-3-phosphate acyltransferase [EC:2.3.1.51]
	PP_RS09480	PP_1845	4.51	4.52	4.65	4.68	4.6	4.57	4.52	4.44	4.5	4.64	4.76	4.55	4.49	4.47	4.44			crotonase/enoyl-CoA hydratase family protein	enoyl-CoA hydratase [EC:4.2.1.17]
	PP_RS09485	PP_t19	5.25	2.93	4.95	3.26	3.4	3.51	4.65	5.05	3.58	3.58	3.27	4.02	3.87	4.75	4.53			tRNA-Ser	no KO assigned
	PP_RS09490	PP_1846	4.64	4.68	4.64	4.88	4.89	4.83	5.3	5.13	5.39	4.85	4.82	4.94	5.4	5.4	5.48	ltrA	2.7.7.49	group II intron reverse transcriptase/maturase	no KO assigned
	PP_RS09495	PP_1847	5.37	4.8	4.99	5.28	5.24	5.27	5.2	5.28	4.97	5.02	5.05	5.16	5.03	5.17	5.23			TonB-dependent siderophore receptor	iron complex outermembrane recepter protein
	PP_RS09500	PP_1849	4.66	4.27	4.51	4.76	4.73	4.5	4.99	5.22	4.68	4.6	4.64	4.79	4.75	4.48	4.76			hypothetical protein	no KO assigned
	PP_RS09505	PP_1850	2.33	1.77	1.75	2.32	2.51	2.03	2.4	2.29	2.09	1.96	2.18	2.09	2.17	2.28	2.25			MFS transporter	no KO assigned
	PP_RS09510	PP_5479	1.81	1.22	1.46	1.51	1.55	1.29	1.8	1.79	1.87	1.31	1.68	1.68	1.35	1.69	1.78			LysR family transcriptional regulator	no KO assigned
	PP_RS09515	PP_1852	4.6	4.82	4.35	5.12	5.17	5.08	5.23	4.84	5.35	4.81	5.16	4.88	5.54	5.09	5.14		1.1.1.-	3-oxoacyl-ACP reductase family protein	3-oxoacyl-[acyl-carrier protein] reductase [EC:1.1.1.100]
	PP_RS09520	PP_1853	3.33	2.92	3.07	3.24	3.21	3.05	3.05	2.97	2.95	3.16	3.23	3.11	3.01	3.01	3.12			LysR family transcriptional regulator	no KO assigned
	PP_RS09525	PP_1854	2.27	2.21	2.27	2.46	2.32	2.41	2.52	2.52	2.39	2.25	2.31	2.33	2.22	2.48	2.22			GreA/GreB family elongation factor	no KO assigned
	PP_RS09530	PP_1855	3.31	2.88	3.3	3.19	3.31	3.21	3.43	3.12	3.17	3.14	3.29	3.33	3.26	3.39	3.32			hypothetical protein	no KO assigned
	PP_RS09535	PP_1857	4.25	3.62	3.96	4.05	4.04	3.98	4.16	4.06	3.75	3.82	4.01	3.97	3.89	3.86	3.91	earP		elongation factor P maturation arginine rhamnosyltransferase EarP	no KO assigned
	PP_RS09540	PP_1858	10.53	10.16	10.94	9.51	9.46	9.53	10.34	10.7	10.49	10.39	9.78	10.21	10.31	10.5	10.35	efp		elongation factor P	elongation factor P
	PP_RS09545	PP_1859	6.84	7.22	6.9	7.71	7.8	7.59	7.63	7.42	7.79	7.41	7.66	7.43	7.86	7.49	7.61			organic hydroperoxide resistance protein	lipoyl-dependent peroxiredoxin [EC:1.11.1.28]
	PP_RS09550	PP_1860	6.13	6.45	5.97	6.46	6.42	6.19	5.69	5.83	5.82	6.07	6.15	6.04	5.94	5.82	5.9			MarR family transcriptional regulator	MarR family transcriptional regulator, organic hydroperoxide resistance regulator
	PP_RS09555	PP_1861	2.51	2.32	2.39	2.41	2.18	1.94	2	2.25	2	2.18	2.1	2.24	1.9	2.06	2.16			LysR family transcriptional regulator	no KO assigned
	PP_RS09560	PP_1862	2.18	1.74	2.19	2.27	2.07	2.29	1.98	1.97	1.92	2.26	2.09	2.29	2.26	2.12	2.08			sulfite exporter TauE/SafE family protein	uncharacterized protein
	PP_RS09565	PP_1863	5.65	5.64	5.82	5.56	5.57	5.63	5.87	6.14	5.93	5.67	5.65	5.7	5.32	5.98	5.77			LysR substrate-binding domain-containing protein	no KO assigned
	PP_RS09570	PP_1864	2.11	1.94	1.98	1.78	1.67	1.77	2.17	2.48	2.15	1.85	1.67	2.02	2.21	2.36	2.3			DUF1127 domain-containing protein	no KO assigned
	PP_RS09575	PP_1865	8.48	8.48	8.58	8.16	8.12	8.24	8.25	8.42	8.35	8.5	8.29	8.43	8.31	8.4	8.44			IS4-like element ISPpu8 family transposase	no KO assigned
	PP_RS09585	PP_1866	5.5	5.78	5.62	5.64	5.58	5.59	5.64	5.72	5.73	5.65	5.71	5.6	5.66	5.51	5.54		2.5.1.54	3-deoxy-7-phosphoheptulonate synthase class II	3-deoxy-7-phosphoheptulonate synthase [EC:2.5.1.54]
	PP_RS09590	PP_1867	4.24	4.33	4.06	4.52	4.57	4.23	4.56	4.33	4.38	4.2	4.3	4.3	4.8	4.48	4.42			hypothetical protein	no KO assigned
	PP_RS09600	PP_1869	2.6	2.62	2.55	2.29	2.38	2.24	2.17	1.93	2.25	2.16	2.31	2.22	2.29	2.3	2.03		1.13.-.-	class III extradiol ring-cleavage dioxygenase	4,5-DOPA dioxygenase extradiol [EC:1.13.11.-]
	PP_RS09605	PP_1870	4.75	4.66	4.92	4.19	4.29	4.31	4.55	4.55	4.72	4.71	4.64	4.53	4.52	4.56	4.48		2.1.1.67	thiopurine S-methyltransferase	thiopurine S-methyltransferase [EC:2.1.1.67]
	PP_RS09610	PP_1871	7.38	7.3	7.38	7.3	7.32	7.19	7.15	7.12	7.3	7.38	7.6	7.49	6.92	7.22	7.14	htpX	3.4.24.-	protease HtpX	heat shock protein HtpX [EC:3.4.24.-]
	PP_RS09615	PP_1872	6.69	6.58	6.99	6.35	6.44	6.35	6.99	6.99	7.07	6.77	6.68	6.71	7.18	7.19	7.22		2.6.1.-	pyridoxal phosphate-dependent aminotransferase	alanine-synthesizing transaminase [EC:2.6.1.66 2.6.1.2]
	PP_RS09620	PP_1873	4.85	4.8	4.92	5.16	5.2	4.98	5.44	5.25	5.57	5.23	5.31	5.15	5.79	5.44	5.52	msrB	1.8.4.12	peptide-methionine (R)-S-oxide reductase MsrB	peptide-methionine (R)-S-oxide reductase [EC:1.8.4.12]
	PP_RS09625	PP_1874	4.11	4.52	4.17	4.58	4.62	4.75	4.76	4.65	4.92	4.69	4.84	4.52	4.95	4.68	4.85		1.11.1.-	glutathione peroxidase	glutathione peroxidase [EC:1.11.1.9]
	PP_RS09630	PP_1875	7.26	7.01	7.03	7.05	7.05	7.08	6.9	7.13	6.78	6.92	6.84	7.04	6.69	6.86	6.83			response regulator	two-component system, sensor histidine kinase SagS [EC:2.7.13.3]
	PP_RS09635	PP_1876	4.28	4.29	4.49	4.04	4.12	4.02	4.37	4.37	4.25	4.34	4.27	4.22	4.16	4.3	4.15			ATP-binding protein	uncharacterized protein
	PP_RS09640	PP_1877	4.84	5.12	4.82	5.04	5.02	5	4.66	4.67	4.82	4.89	4.75	4.74	4.77	4.71	4.57			GAF domain-containing protein	L-methionine (R)-S-oxide reductase [EC:1.8.4.14]
	PP_RS09645	PP_1878	7.26	7.51	7.12	7.2	7.22	7.15	6.75	6.97	6.83	6.84	6.85	6.91	6.65	6.76	6.78			hypothetical protein	no KO assigned
	PP_RS09650	PP_t20	6.68	5.1	6.73	5.69	5.83	5.82	6.9	7.14	6.55	6.25	5.82	6.22	6.95	7.26	7.41			tRNA-Glu	no KO assigned
	PP_RS09655	PP_t21	5.68	4.19	5.85	4.32	4.45	4.48	5.59	6	5.41	5.15	4.69	4.97	5.77	6.29	6.47			tRNA-Gly	no KO assigned
	PP_RS09660	PP_t22	6.68	5.41	6.53	5.97	6.17	6.04	7.29	7.3	6.95	6.28	5.99	6.39	7.65	7.59	7.62			tRNA-Glu	no KO assigned
	PP_RS09665	PP_t23	5.55	3.72	5.56	3.88	3.9	3.94	5.58	5.98	5.19	4.77	4.1	4.7	5.37	6.47	6.31			tRNA-Gly	no KO assigned
	PP_RS09670	PP_t24	5.71	4.09	5.68	4.33	4.52	4.26	5.92	6.02	5.08	4.7	4.34	4.98	5.76	5.78	5.99			tRNA-Gly	no KO assigned
	PP_RS09675	PP_1879	5.18	4.89	5.11	4.84	4.79	4.91	4.88	5.26	4.82	4.98	4.75	5.03	4.78	4.86	5.18			hypothetical protein	no KO assigned
	PP_RS09680	PP_1880	4.22	3.83	3.85	4.22	4.21	4.12	4.12	4.29	3.85	4.07	4.14	4	3.88	4	4.09			autotransporter outer membrane beta-barrel domain-containing protein	no KO assigned
	PP_RS09685	PP_1881	5.37	5.34	5.29	5.21	5.28	5.24	4.94	5.15	4.88	5.08	4.93	5.05	4.95	4.94	5.07			hypothetical protein	no KO assigned
	PP_RS09690	PP_1882	5.85	5.47	5.69	5.63	5.67	5.58	5.81	5.82	5.56	5.7	5.61	5.75	5.65	5.75	5.86			RHS repeat-associated core domain-containing protein	no KO assigned
	PP_RS09695	PP_1883	4.46	4.36	4.31	4.15	4.11	4.27	4.13	4.32	3.89	4.23	4.06	4.17	3.95	3.88	4.11			hypothetical protein	no KO assigned
	PP_RS09700	PP_1884	5.77	5.71	5.69	5.62	5.44	5.57	5.61	5.74	5.55	5.59	5.5	5.61	5.71	5.69	5.86			hypothetical protein	no KO assigned
	PP_RS09705	PP_1885	5.26	5.14	5.16	5.03	5.03	5.09	5.26	5.44	5.1	5.29	5.11	5.29	4.98	5.16	5.22			hypothetical protein	no KO assigned
	PP_RS09710	PP_1886	4.98	5.12	5.05	5.08	5.05	5.14	5.02	5.15	4.86	4.97	4.96	4.97	4.81	4.83	5.03			hypothetical protein	no KO assigned
	PP_RS09715	PP_5480	2.96	3.19	3.33	2.24	2.41	2.44	2.75	2.71	2.84	3.15	2.46	2.63	2.9	2.86	2.89			hypothetical protein	no KO assigned
	PP_RS09720	PP_1887	7.71	7.82	7.71	7.73	7.69	7.77	7.61	7.75	7.68	7.76	7.62	7.68	7.81	7.71	7.89			RHS repeat protein	no KO assigned
	PP_RS09725	PP_1888	4.31	4.38	4.36	4.24	4.3	4.15	4.25	4.48	4.21	4.33	4.18	4.27	4.11	4.21	4.36			fimbrial protein	no KO assigned
	PP_RS09730	PP_1889	4.82	4.39	4.75	4.71	4.68	4.68	4.88	4.82	4.53	4.71	4.73	4.82	4.63	4.72	4.75			fimbria/pilus outer membrane usher protein	outer membrane usher protein
	PP_RS09735	PP_1890	4.04	3.71	4.01	3.29	3.24	3.18	3.59	4.17	3.43	3.62	3.4	3.77	3.43	3.69	3.9			molecular chaperone	fimbrial chaperone protein
	PP_RS09740	PP_1891	4.61	4.38	4.75	3.88	3.96	3.95	4.58	4.92	4.56	4.44	4.26	4.38	4.62	4.76	4.91			fimbrial protein	fimbrial protein
	PP_RS09745	PP_1892	5.56	5.74	5.24	5.73	5.69	5.69	5.2	5.6	5.35	5.25	5.09	5.21	5.43	5.32	5.41			PA2817 family protein	no KO assigned
	PP_RS09750	PP_1893	6.32	6.53	6.22	7.13	7.16	6.97	6.9	6.72	6.81	6.86	7.26	6.83	6.97	6.75	6.8			acyl-CoA dehydrogenase	acyl-CoA dehydrogenase [EC:1.3.99.-]
	PP_RS09755	PP_1894	5.66	5.4	5.77	5.73	5.63	5.51	5.75	5.67	6.09	5.9	5.99	5.76	5.87	5.88	5.8			glutathione S-transferase	glutathione S-transferase [EC:2.5.1.18]
	PP_RS09760	PP_1895	5.05	5.02	5.34	4.86	4.83	4.82	5.02	4.99	5.26	5.21	5.16	5.05	5.19	5.22	5.2			ABC transporter ATP-binding protein	ABC-2 type transport system ATP-binding protein
	PP_RS09765	PP_1896	4.86	4.85	4.97	4.7	4.66	4.79	4.91	4.96	5.15	5.11	5.11	4.99	4.98	4.94	4.86			ABC transporter permease	ABC-2 type transport system permease protein
	PP_RS09770	PP_5481	4.66	4.63	4.51	4.85	4.76	4.82	4.48	4.6	4.47	4.69	4.72	4.7	4.24	4.5	4.4			DUF2062 domain-containing protein	uncharacterized protein
	PP_RS09775	PP_1897	3.94	4	3.78	4.3	4.29	4.33	4.41	4.13	3.97	4.09	4.22	4.22	4.11	3.95	3.99			DNA internalization-related competence protein ComEC/Rec2	competence protein ComEC
	PP_RS09780	PP_1898	5.61	5.31	5.71	5.26	5.41	5.18	5.89	6.05	5.77	5.48	5.31	5.59	5.94	6.17	6.05			MotA/TolQ/ExbB proton channel family protein	biopolymer transport protein ExbB
	PP_RS09785	PP_1899	2.87	2.79	2.85	2.8	3.01	3.02	3.6	3.36	3.47	3.06	3.15	3.29	3.53	3.51	3.43			biopolymer transporter ExbD	biopolymer transport protein ExbD
	PP_RS09790	PP_1900	4.37	4.17	4.4	4.71	4.7	4.58	5.19	5.08	4.89	4.6	4.75	4.71	4.75	5.08	4.92	lpxK	2.7.1.130	tetraacyldisaccharide 4'-kinase	tetraacyldisaccharide 4'-kinase [EC:2.7.1.130]
	PP_RS09795	PP_1901	2.67	2.93	3.31	2.97	3.07	2.83	3.49	3.68	3.57	3.42	3.32	3.18	3.58	3.45	3.37			Trm112 family protein	uncharacterized protein
	PP_RS09800	PP_1902	4.59	4.54	4.63	4.87	4.83	4.74	5.05	4.87	5.02	4.83	4.88	4.73	4.8	4.87	4.81	kdsB	2.7.7.38	3-deoxy-manno-octulosonate cytidylyltransferase	3-deoxy-manno-octulosonate cytidylyltransferase (CMP-KDO synthetase) [EC:2.7.7.38]
	PP_RS09805	PP_1903	2.45	2.61	2.4	2.93	2.83	2.78	2.85	2.84	2.91	2.54	2.86	2.74	2.64	2.66	2.44		3.1.3.48	low molecular weight protein-tyrosine-phosphatase	low molecular weight protein-tyrosine phosphatase [EC:3.1.3.48]
	PP_RS09810	PP_1904	5.12	5.28	5.18	5.37	5.48	5.43	5.53	5.72	5.47	5.23	5.22	5.28	5.39	5.4	5.35	murB	1.3.1.98	UDP-N-acetylmuramate dehydrogenase	UDP-N-acetylmuramate dehydrogenase [EC:1.3.1.98]
	PP_RS09815	PP_1905	6.95	6.92	7.24	7.25	7.18	7.14	7.17	7.14	7.26	7.08	7.02	7.01	7.36	7.25	7.23	rne	3.1.26.12	ribonuclease E	ribonuclease E [EC:3.1.26.12]
	PP_RS09820	PP_1906	5.98	5.7	6.06	5.85	5.78	5.78	6.05	6.03	6.08	5.98	6	6.04	6.21	6.24	6.17	rluC	5.4.99.24	23S rRNA pseudouridine(955/2504/2580) synthase RluC	23S rRNA pseudouridine955/2504/2580 synthase [EC:5.4.99.24]
	PP_RS09825	PP_1907	4.52	4.16	4.41	4.74	4.67	4.64	5.01	4.66	4.85	4.65	4.81	4.84	4.8	5.01	4.99			HAD family hydrolase	phosphoglycolate phosphatase [EC:3.1.3.18]
	PP_RS09830	PP_1908	6.05	6.17	6.27	6.13	6.24	6.35	6.68	6.64	6.91	6.55	6.47	6.45	6.63	6.68	6.54		3.4.21.-	S49 family peptidase	protease IV [EC:3.4.21.-]
	PP_RS09835	PP_1909	4.88	4.91	4.77	5.08	5.08	5.17	5.15	5.04	5.22	4.84	5.11	4.93	5.4	5.27	5.29		3.6.1.-	nucleoside triphosphate pyrophosphatase	7-methyl-GTP pyrophosphatase [EC:3.6.1.-]
	PP_RS09840	PP_1910	9.85	9.54	10.19	9.23	9.28	9.31	10.07	10.19	10.09	9.71	9.32	9.66	9.92	10.46	10.26			YceD family protein	DUF177 domain-containing protein
	PP_RS09845	PP_1911	9.29	9.25	9.55	8.96	9.11	9.12	9.53	9.61	9.52	9.45	9	9.41	9.23	9.52	9.42	rpmF		50S ribosomal protein L32	large subunit ribosomal protein L32
	PP_RS09850	PP_1912	4.85	4.63	4.89	4.71	4.79	4.7	5.5	5.18	5.43	4.82	4.77	4.99	5.3	5.71	5.44	plsX	2.3.1.274	phosphate acyltransferase PlsX	phosphate acyltransferase [EC:2.3.1.274]
	PP_RS09855	PP_1913	5.98	5.99	6.19	6.26	6.24	6.13	6.72	6.63	6.79	6.29	6.42	6.32	6.87	6.71	6.7	fabD	2.3.1.39	ACP S-malonyltransferase	[acyl-carrier-protein] S-malonyltransferase [EC:2.3.1.39]
	PP_RS09860	PP_1914	7.17	7.1	7.33	7.3	7.33	7.4	7.82	7.88	7.93	7.53	7.55	7.49	7.8	7.87	7.81	fabG	1.1.1.100	3-oxoacyl-ACP reductase FabG	3-oxoacyl-[acyl-carrier protein] reductase [EC:1.1.1.100]
	PP_RS09865	PP_1915	11.93	11.57	12.19	11.03	11.11	11.07	11.51	11.78	11.62	11.56	10.94	11.37	11.27	11.56	11.49	acpP		acyl carrier protein	acyl carrier protein
	PP_RS09870	PP_1916	6.59	6.68	6.67	6.7	6.78	6.78	7.34	7.37	7.29	6.68	6.69	6.82	7.44	7.35	7.38	fabF	2.3.1.179	beta-ketoacyl-ACP synthase II	3-oxoacyl-[acyl-carrier-protein] synthase II [EC:2.3.1.179]
	PP_RS09875	PP_1917	4.17	4.17	4.38	4.87	4.98	4.97	5.18	5.14	5.05	4.72	5.04	4.95	4.63	5.26	5.29	pabC	4.1.3.38	aminodeoxychorismate lyase	4-amino-4-deoxychorismate lyase [EC:4.1.3.38]
	PP_RS09880	PP_1918	5.75	5.75	5.94	5.93	5.93	5.85	6.38	6.36	6.33	6.14	6.06	6.11	6.28	6.4	6.4	mltG		endolytic transglycosylase MltG	UPF0755 protein
	PP_RS09890	PP_5482	8.09	8.06	8.12	7.59	7.58	7.69	7.72	7.82	7.86	7.9	7.66	7.93	7.93	8.04	8.2			hypothetical protein	no KO assigned
	PP_RS09895	PP_1920	6.34	6.24	6.54	5.64	5.57	5.87	5.99	6.23	6.21	6.11	5.82	6.08	5.74	6.22	6.19			HEPN/Toprim-associated domain-containing protein	no KO assigned
	PP_RS09900	PP_5483	5.32	5.42	5.56	4.52	4.45	4.59	4.72	4.96	4.81	4.98	4.59	4.96	4.55	4.91	4.9			DUF4145 domain-containing protein	no KO assigned
	PP_RS09905	PP_1921	8.23	8.66	8.3	8.41	8.4	8.46	8.39	8.43	8.57	8.58	8.48	8.47	8.79	8.78	8.92			hypothetical protein	no KO assigned
	PP_RS09910	PP_1922	6.41	6.15	6.54	5.39	5.39	5.49	5.64	5.89	5.99	6.04	5.6	5.9	5.85	6.01	6.12			DUF2726 domain-containing protein	no KO assigned
	PP_RS09915	PP_1923	7.53	7.76	7.41	7.43	7.43	7.34	7.01	7.41	7.04	7.38	7.15	7.23	7.16	6.94	7.2			hypothetical protein	no KO assigned
	PP_RS09920	PP_5484	5.69	5.96	5.95	5.46	5.48	5.47	5.68	5.8	5.72	5.75	5.55	5.68	5.8	5.78	5.92			hypothetical protein	no KO assigned
	PP_RS09925	PP_1924	3.32	3.77	3.41	3.66	3.65	3.82	3.56	3.11	3.47	3.77	3.62	3.55	3.69	3.32	3.47			arsinothricin resistance N-acetyltransferase ArsN1 family B	no KO assigned
	PP_RS09930	PP_1925	3.79	3.83	3.88	4.28	4.23	4.21	4.04	3.96	3.76	4.11	4.1	4.08	3.95	3.92	3.87			ArsO family NAD(P)H-dependent flavin-containing monooxygenase	no KO assigned
	PP_RS09935	PP_1926	5.03	5.2	4.68	5.33	5.17	5.4	4.63	4.68	4.65	5.36	5.15	5.32	4.64	4.69	4.8			cyclin-dependent kinase inhibitor 3 family protein	no KO assigned
	PP_RS09940	PP_1927	3.48	3.83	4.04	4.04	3.94	4.14	3.22	3.31	3.31	4.06	3.83	3.57	3.25	3.23	3.25	arsH		arsenical resistance protein ArsH	arsenical resistance protein ArsH
	PP_RS09945	PP_1928	3.29	3.49	3.8	3.61	3.59	3.56	3.01	3.27	3.11	3.93	3.59	3.53	3.01	3.14	3.16		1.20.4.4	arsenate reductase ArsC	arsenate reductase (thioredoxin) [EC:1.20.4.4]
	PP_RS09950	PP_1929	3.15	3.41	3.31	3.94	4.05	3.98	2.93	2.57	2.58	4.01	4.13	3.88	2.73	2.5	2.53	arsB		arsenical efflux pump membrane protein ArsB	arsenical pump membrane protein
	PP_RS09955	PP_1930	2.63	3.04	3.39	3.59	3.61	3.41	2.09	2.12	1.91	4.23	4.1	3.86	2.17	2.3	2.18			metalloregulator ArsR/SmtB family transcription factor	ArsR family transcriptional regulator, arsenate/arsenite/antimonite-responsive transcriptiona
	PP_RS09960	PP_5485	5.29	5.35	5.5	5.23	5.26	5.16	5.36	5.56	5.4	5.52	5.26	5.34	5.74	5.52	5.72	arsN2		arsenic resistance N-acetyltransferase ArsN2	no KO assigned
	PP_RS09965	PP_1931	6.77	7.19	6.83	7.11	7.17	7.11	7.21	7.19	7.24	7.29	7.3	7.17	7.62	7.2	7.58			IS1182-like element ISPpu16 family transposase	no KO assigned
	PP_RS09970	PP_1932	6.47	6.76	6.69	6.18	6.14	6.22	6.07	6.28	6.22	6.48	6.25	6.25	6.22	6.18	6.31			DUF2321 domain-containing protein	no KO assigned
	PP_RS09975	PP_1934	6.54	7.31	6.7	6.77	6.68	6.62	6.3	6.48	6.43	6.77	6.7	6.48	6.6	6.37	6.63			hypothetical protein	no KO assigned
	PP_RS09980	PP_1935	4.03	4.43	4.04	3.63	3.8	3.77	3.35	3.71	3.42	3.7	3.45	3.58	3.63	3.63	3.87			helix-turn-helix transcriptional regulator	no KO assigned
	PP_RS09985	PP_5487	6.87	6.5	7.47	5.6	5.59	5.76	6.11	6.64	6.58	6.59	6.06	6.23	6.25	6.74	6.63			hypothetical protein	no KO assigned
	PP_RS09990	PP_5488	7.99	8.46	8.48	7.35	7.24	7.43	7.43	7.68	7.96	7.87	7.41	7.47	7.99	7.95	7.88			hypothetical protein	no KO assigned
	PP_RS09995	PP_5489	7.3	7.82	7.81	6.74	6.5	6.86	6.76	7.03	7.22	7.19	6.8	6.81	7.33	7.25	7.15			hypothetical protein	no KO assigned
	PP_RS10000	PP_5490	6.52	6.55	6.75	6.32	6.18	6.44	6.51	6.61	6.66	6.74	6.47	6.56	6.8	6.89	6.93			recombinase family protein	no KO assigned
	PP_RS10005	PP_1936	7.06	7.06	7.27	6.65	6.59	6.76	6.64	7.37	7.11	6.94	6.49	6.68	6.69	6.96	6.92			KAP family NTPase	no KO assigned
	PP_RS10010	PP_5491	5.65	5.05	5.66	4.5	4.49	4.83	5.02	5.76	5.36	5.24	4.78	5.18	4.92	5.41	5.25			SEC-C metal-binding domain-containing protein	no KO assigned
	PP_RS10015	PP_5492	5.42	4.57	5.27	4.07	4.02	4.12	4.4	5.15	4.69	4.78	4.23	4.74	3.94	4.89	4.64			hypothetical protein	no KO assigned
	PP_RS10020	PP_1937	7.09	7.21	7.14	6.88	6.89	7	7.22	7.4	7.18	7.12	6.99	7.05	7.29	7.41	7.61			SNF2-related protein	no KO assigned
	PP_RS10025	PP_1938	6.08	5.82	6.06	6	5.82	5.89	5.91	5.87	5.92	6.28	5.99	6.22	6.22	6.31	6.42			hypothetical protein	no KO assigned
	PP_RS10035	PP_1940	6.06	5.73	6.16	5.42	5.32	5.5	5.84	5.99	5.79	5.72	5.47	5.57	5.79	5.93	6.09			methyl-accepting chemotaxis protein	methyl-accepting chemotaxis protein
[truncated: 3,572 more rows]

## Sheet: Table S4
Table S4: Overview of differentially expressed genes in P. alloputida KT2440 when grown with either 50 nM La or without added Ln. logFC = log2 Foldchange, logCPM = log2 Counts per million, FDR = false discovery rate.
	locus_tag	old_locus_tag	logFC	logCPM	PValue	FDR	length	gene	EC	annotation [refseq]	annotation [KEGG GENES]
	PP_RS15140	PP_2920	3.0753	4.27321	6.37209e-102	1.18308e-98	759			5-oxoprolinase subunit PxpA	5-oxoprolinase (ATP-hydrolysing) subunit A [EC:3.5.2.9]
	PP_RS28015	PP_5732	3.03573	8.83713	1.20664e-34	2.48924e-32	318			putative metal-binding protein	no KO assigned
	PP_RS28030	PP_5382	2.76915	10.5194	2.3178e-39	6.79481e-37	360			co-regulatory protein PtrA N-terminal domain-containing protein	no KO assigned
	PP_RS22275	PP_4288	2.68291	5.46338	2.23616e-25	2.0979e-23	504		4.3.2.3	ureidoglycolate lyase	ureidoglycolate lyase [EC:4.3.2.3]
	PP_RS02170	PP_0411	2.68152	6.30481	3.00281e-54	4.18141e-51	1125			ABC transporter ATP-binding protein	putative spermidine/putrescine transport system ATP-binding protein
	PP_RS15385	PP_2969	2.53083	5.04572	7.4188e-46	3.75661e-43	288	mreA		metal-sensing transcriptional repressor MreA	uncharacterized protein
	PP_RS10575	PP_2036	2.49671	6.83632	1.4778e-19	7.48305e-18	888		4.3.3.7	dihydrodipicolinate synthase family protein	4-hydroxy-tetrahydrodipicolinate synthase [EC:4.3.3.7]
	PP_RS28475		2.48689	7.06606	4.87932e-10	6.05297e-09	198			hypothetical protein	no KO assigned
	PP_RS24030	PP_5700	2.48337	12.6942	8.47541e-42	2.9505e-39	348			HPF/RaiA family ribosome-associated protein	no KO assigned
	PP_RS28025		2.36807	7.70234	2.11407e-16	7.00915e-15	207			co-regulatory protein PtrA N-terminal domain-containing protein	no KO assigned
	PP_RS08955	PP_1742	2.32376	5.97747	1.37822e-05	7.11946e-05	312			DUF485 domain-containing protein	no KO assigned
	PP_RS22280	PP_4289	2.26066	5.25169	3.81691e-25	3.42906e-23	1341			urate hydroxylase PuuD	no KO assigned
	PP_RS27995	PP_5376	2.18248	6.51131	7.60236e-28	9.20547e-26	333			DUF2790 domain-containing protein	no KO assigned
	PP_RS06590	PP_1272	2.13039	4.42432	3.43766e-53	3.19129e-50	1062			HlyD family secretion protein	membrane fusion protein, multidrug efflux system
	PP_RS23735	PP_4557	2.08635	8.47634	0.00226829	0.00663223	258			DUF2790 domain-containing protein	no KO assigned
	PP_RS10580	PP_2037	2.07114	4.8839	4.7204e-27	5.25853e-25	783		4.1.2.-	aldolase	L-fuculose-phosphate aldolase [EC:4.1.2.17]
	PP_RS01880	PP_0354	2.02351	5.66625	1.11287e-08	1.08749e-07	1938			putative nucleotidyltransferase substrate binding domain-containing protein	CBS domain-containing protein
	PP_RS22265	PP_4286	1.97596	5.43816	2.09783e-15	6.18249e-14	927	puuE		allantoinase PuuE	allantoinase [EC:3.5.2.5]
	PP_RS17930	PP_3446	1.97308	5.33969	4.68015e-26	4.57341e-24	1560	ilvA	4.3.1.19	threonine ammonia-lyase	threonine dehydratase [EC:4.3.1.19]
	PP_RS23555	PP_4525	1.93956	7.33564	6.3726e-14	1.48516e-12	894			LysR family transcriptional regulator	no KO assigned
	PP_RS00815	PP_0158	1.93563	7.31469	5.53379e-08	4.71303e-07	1182			acyl-CoA dehydrogenase	glutaryl-CoA dehydrogenase [EC:1.3.8.6]
	PP_RS28000	PP_5377	1.92696	7.71872	8.50673e-18	3.48401e-16	456			DUF411 domain-containing protein	no KO assigned
	PP_RS28010	PP_5379	1.90207	8.74901	3.09561e-19	1.49935e-17	1080			copper resistance protein B	copper resistance protein B
	PP_RS00955	PP_0178	1.8911	4.10247	2.84876e-33	5.11858e-31	876			HlyD family secretion protein	no KO assigned
	PP_RS08960	PP_1743	1.89086	7.79136	0.000110903	0.000462266	1665			cation acetate symporter	cation/acetate symporter
	PP_RS04245	PP_5458	1.8902	7.99682	0.018042	0.0400867	225			hypothetical protein	no KO assigned
	PP_RS01875	PP_0353	1.88954	4.18066	0.000134252	0.000550245	711			3'-5' exonuclease	DNA polymerase III subunit epsilon [EC:2.7.7.7]
	PP_RS28035	PP_5383	1.88132	9.32339	2.25986e-25	2.0979e-23	678			heavy metal response regulator transcription factor	two-component system, OmpR family, copper resistance phosphate regulon response regulator Cus
	PP_RS01325	PP_0251	1.83823	9.38478	4.69816e-21	2.75461e-19	795			phosphatase PAP2 family protein	no KO assigned
	PP_RS06585	PP_1271	1.82649	5.05796	9.47288e-43	3.5176e-40	1542			MFS transporter	MFS transporter, DHA2 family, multidrug resistance protein
	PP_RS00960	PP_0179	1.8126	5.27818	5.20219e-31	8.27891e-29	1419			TolC family protein	no KO assigned
	PP_RS05190	PP_0992	1.79304	5.39304	3.59539e-22	2.35603e-20	834			DUF692 domain-containing protein	uncharacterized protein
	PP_RS21990	PP_4235	1.76992	4.78412	3.11388e-27	3.53966e-25	1716	dsbD	1.8.1.8	protein-disulfide reductase DsbD	thioredoxin:protein disulfide reductase [EC:1.8.4.16]
	PP_RS04490	PP_0848	1.75834	7.29739	1.46599e-23	1.08874e-21	201	iscX		Fe-S cluster assembly protein IscX	no KO assigned
	PP_RS04290	PP_0808	1.75704	8.89599	1.42072e-09	1.66598e-08	1179	hmpA	1.14.12.17	NO-inducible flavohemoprotein	nitric oxide dioxygenase [EC:1.14.12.17]
	PP_RS25355	PP_4858	1.7413	5.56024	3.68711e-05	0.000173247	498			hypothetical protein	no KO assigned
	PP_RS06595	PP_1273	1.71791	5.06801	1.36908e-43	5.86596e-41	1455			efflux transporter outer membrane subunit	no KO assigned
	PP_RS25520	PP_4888	1.71129	6.72964	1.2313e-12	2.41491e-11	1935			methyl-accepting chemotaxis protein	no KO assigned
	PP_RS07165	PP_1387	1.69466	6.41519	1.66777e-15	4.96763e-14	633	ttgR		efflux transport transcriptional regulator TtgR	TetR/AcrR family transcriptional regulator, acrAB operon repressor
	PP_RS28350	PP_4044	1.68809	6.98123	1.41817e-10	1.91264e-09	168			DUF6026 family protein	no KO assigned
	PP_RS00450	PP_0088	1.65378	7.54633	1.72457e-31	2.82524e-29	1005		1.-.-.-	LLM class flavin-dependent oxidoreductase	no KO assigned
	PP_RS05340	PP_1022	1.64924	6.21947	6.76317e-22	4.38033e-20	1470	zwf		glucose-6-phosphate dehydrogenase	glucose-6-phosphate 1-dehydrogenase [EC:1.1.1.49 1.1.1.363]
	PP_RS22375	PP_4309	1.6386	4.51148	4.88939e-20	2.64407e-18	1533			NCS1 family nucleobase:cation symporter-1	nucleobase:cation symporter-1, NCS1 family
	PP_RS04040	PP_0757	1.60809	6.41821	9.17746e-11	1.27477e-09	186			CPXCG motif-containing cysteine-rich protein	no KO assigned
	PP_RS04995	PP_0951	1.60385	11.2512	9.85861e-25	8.44807e-23	309	raiA		ribosome-associated translation inhibitor RaiA	putative sigma-54 modulation protein
	PP_RS21975	PP_4232	1.59477	4.48376	6.97652e-25	6.07175e-23	1212			cytochrome c	no KO assigned
	PP_RS26090	PP_5001	1.59246	9.04383	1.0846e-13	2.43599e-12	1344	hslU	3.4.25.2	ATP-dependent protease ATPase subunit HslU	ATP-dependent HslUV protease ATP-binding subunit HslU
	PP_RS04455	PP_0841	1.5916	8.26415	1.56437e-26	1.61362e-24	492	iscR		Fe-S cluster assembly transcriptional regulator IscR	Rrf2 family transcriptional regulator, iron-sulfur cluster assembly transcription factor
	PP_RS24190	PP_4643	1.58888	6.095	7.52749e-20	3.91852e-18	1518			nucleobase:cation symporter-2 family protein	uric acid transporter
	PP_RS22000	PP_4237	1.58495	4.77867	6.18884e-31	9.31672e-29	759	dsbG	1.8.4.-	thiol:disulfide interchange protein DsbG	thiol:disulfide interchange protein DsbG
	PP_RS24310	PP_4667	1.57525	6.10453	0.000524095	0.0018476	1527		1.2.1.-	CoA-acylating methylmalonate-semialdehyde dehydrogenase	malonate-semialdehyde dehydrogenase (acetylating) / methylmalonate-semialdehyde dehydrogenase
	PP_RS06720	PP_1298	1.55585	5.78743	2.86511e-08	2.58649e-07	1179			amino acid ABC transporter permease	general L-amino acid transport system permease protein
	PP_RS15380	PP_2968	1.54862	4.93961	1.80067e-39	5.57206e-37	1134	mrdH		Ni(II)/Co(II) efflux transporter permease subunit MrdH	nickel/cobalt transporter (NicO) family protein
	PP_RS25995	PP_4982	1.54487	6.76338	1.22851e-26	1.29109e-24	552			cytochrome b	no KO assigned
	PP_RS27005		1.51646	6.90221	2.4424e-17	9.3822e-16	261			hypothetical protein	no KO assigned
	PP_RS28305	PP_2446	1.51254	6.32378	2.19251e-11	3.4498e-10	174			hypothetical protein	no KO assigned
	PP_RS07450	PP_1443	1.51142	8.28749	1.30195e-16	4.42188e-15	2418	lon	3.4.21.53	endopeptidase La	ATP-dependent Lon protease [EC:3.4.21.53]
	PP_RS08665	PP_1684	1.5108	7.69769	8.12229e-34	1.50804e-31	1194			MFS transporter	no KO assigned
	PP_RS00290	PP_0056	1.50942	6.38606	1.96078e-09	2.23344e-08	1647			GMC family oxidoreductase N-terminal domain-containing protein	no KO assigned
	PP_RS00855	PP_5SB	1.49585	9.80652	0.000531217	0.00186916	116	rrf		5S ribosomal RNA	no KO assigned
	PP_RS10570	PP_2035	1.48646	4.27018	7.03988e-14	1.62034e-12	1215			benzoate/H(+) symporter BenE family transporter	benzoate membrane transport protein
	PP_RS04755	PP_0903	1.44553	7.77745	8.94825e-10	1.08158e-08	681		2.1.-.-	class I SAM-dependent methyltransferase	no KO assigned
	PP_RS00460	PP_0090	1.43687	7.15982	2.56794e-19	1.25469e-17	234			DUF1161 domain-containing protein	no KO assigned
	PP_RS04240	PP_0799	1.4272	6.11884	8.99361e-08	7.29177e-07	1335			OprD family porin	no KO assigned
	PP_RS06685	PP_1291	1.42478	9.81037	1.55152e-10	2.08743e-09	1395			PhoH family protein	PhoH-like ATPase
	PP_RS00835	PP_5SA	1.42433	13.7125	0.000830182	0.00277225	116	rrf		5S ribosomal RNA	no KO assigned
	PP_RS14250	PP_2738	1.4179	6.35076	1.54606e-11	2.52539e-10	423			nuclear transport factor 2 family protein	no KO assigned
	PP_RS26785	PP_5140	1.41701	5.44119	7.81939e-28	9.26681e-26	444	cadR		cadmium resistance transcriptional regulator CadR	no KO assigned
	PP_RS04460	PP_0842	1.41661	9.84759	8.86289e-23	6.17079e-21	1215		2.8.1.7	IscS subfamily cysteine desulfurase	cysteine desulfurase [EC:2.8.1.7]
	PP_RS28020	PP_5380	1.41567	9.66799	2.39231e-16	7.83833e-15	2010			copper resistance system multicopper oxidase	no KO assigned
	PP_RS21985	PP_4234	1.41298	6.20832	5.10986e-17	1.9102e-15	2832			xanthine dehydrogenase family protein molybdopterin-binding subunit	no KO assigned
	PP_RS08560	PP_1662	1.41195	6.93512	8.71616e-21	4.8549e-19	183			hypothetical protein	no KO assigned
	PP_RS24350	PP_5SG	1.41058	7.42336	0.000190148	0.000745339	116	rrf		5S ribosomal RNA	no KO assigned
	PP_RS12895	PP_t44	1.40811	8.15732	2.93991e-09	3.25552e-08	77			tRNA-Pro	no KO assigned
	PP_RS20850	PP_4009	1.40404	9.05345	6.1529e-10	7.58223e-09	363	clpS		ATP-dependent Clp protease adapter ClpS	ATP-dependent Clp protease adaptor protein ClpS
	PP_RS22200	PP_mr50	1.40054	5.29507	5.19755e-05	0.000235752	97	ffs		signal recognition particle sRNA small type	no KO assigned
	PP_RS28005	PP_5378	1.3947	7.70253	3.22867e-14	8.10076e-13	783			cytochrome c	no KO assigned
	PP_RS09325	PP_1814	1.37329	8.06307	9.36326e-09	9.3131e-08	168			DUF2897 family protein	no KO assigned
	PP_RS04075	PP_0763	1.3732	6.56635	1.89697e-13	4.11132e-12	1683			fatty acid--CoA ligase	no KO assigned
	PP_RS24700	PP_4736	1.36796	5.89234	2.90934e-14	7.33258e-13	1146	lldD		FMN-dependent L-lactate dehydrogenase LldD	L-lactate dehydrogenase (cytochrome) [EC:1.1.2.3]
	PP_RS15145	PP_2921	1.35805	4.07953	4.37398e-51	3.48044e-48	888			allophanate hydrolase subunit 1	no KO assigned
	PP_RS04935	PP_0939	1.35077	7.56556	1.35693e-24	1.14516e-22	852			carbon-nitrogen hydrolase family protein	deaminated glutathione amidase [EC:3.5.1.128]
	PP_RS26085	PP_5000	1.34896	7.72655	2.92137e-15	8.4311e-14	531	hslV	3.4.25.2	ATP-dependent protease subunit HslV	ATP-dependent HslUV protease, peptidase subunit HslV [EC:3.4.25.2]
	PP_RS06725	PP_1299	1.34471	4.86665	3.45955e-05	0.00016373	1098			amino acid ABC transporter permease	general L-amino acid transport system permease protein
	PP_RS17280	PP_3314	1.34124	7.79358	8.9226e-11	1.24559e-09	456			Hsp20/alpha crystallin family protein	no KO assigned
	PP_RS26780	PP_5139	1.32734	6.83272	3.44327e-15	9.8354e-14	2253			heavy metal translocating P-type ATPase	Zn2+/Cd2+-exporting ATPase [EC:7.2.2.12 7.2.2.21]
	PP_RS25990	PP_4981	1.32537	9.30073	1.91944e-15	5.68685e-14	579			YceI family protein	no KO assigned
	PP_RS24705	PP_4737	1.3248	5.99313	1.56679e-16	5.25726e-15	2811			FAD-binding and (Fe-S)-binding domain-containing protein	D-lactate dehydrogenase
	PP_RS03165	PP_5SD	1.32265	4.7305	0.00210599	0.00620982	116	rrf		5S ribosomal RNA	no KO assigned
	PP_RS01590	PP_0298	1.30447	8.38838	1.93563e-08	1.8212e-07	1107			GlxA family transcriptional regulator	AraC family transcriptional regulator, glycine betaine-responsive activator
	PP_RS27805	PP_5339	1.30157	4.22751	3.14544e-09	3.42189e-08	993			AraC family transcriptional regulator	no KO assigned
	PP_RS07460	PP_1445	1.28947	6.2761	1.38626e-11	2.29805e-10	1335			carbohydrate porin	porin
	PP_RS07470	PP_1447	1.28259	4.32141	3.94819e-10	4.98672e-09	222			VF530 family protein	no KO assigned
	PP_RS21935	PP_4225	1.24939	4.64039	1.3381e-18	5.96259e-17	684			response regulator transcription factor	no KO assigned
	PP_RS26455	PP_5075	1.2437	8.00395	3.16224e-13	6.69722e-12	1419			FAD-dependent oxidoreductase	glutamate synthase (NADPH) small chain [EC:1.4.1.13]
	PP_RS01135	PP_0213	1.24195	8.41821	6.48237e-19	3.0089e-17	1443	gabD		NADP-dependent succinate-semialdehyde dehydrogenase	succinate-semialdehyde dehydrogenase / glutarate-semialdehyde dehydrogenase [EC:1.2.1.16 1.2.
	PP_RS07140	PP_1382	1.24023	6.49767	2.36527e-06	1.44616e-05	525			DUF962 domain-containing protein	no KO assigned
	PP_RS00945	PP_0176	1.24014	5.73665	7.0748e-06	3.88243e-05	2088			FUSC family protein	no KO assigned
	PP_RS12220	PP_2343	1.23446	9.48926	7.09555e-06	3.88998e-05	732			zeta toxin family protein	no KO assigned
	PP_RS04470	PP_0844	1.23056	8.16612	1.56774e-17	6.19312e-16	324	iscA		iron-sulfur cluster assembly protein IscA	iron-sulfur cluster assembly protein
	PP_RS00225	PP_0045	1.22941	4.83494	3.34712e-12	6.01401e-11	1272			TolC family protein	outer membrane protein, heavy metal efflux system
	PP_RS08660	PP_1683	1.22828	6.6227	3.95063e-11	5.8524e-10	405			MarR family winged helix-turn-helix transcriptional regulator	no KO assigned
	PP_RS23105	PP_5683	1.22454	5.68661	1.09695e-09	1.31681e-08	237			hypothetical protein	no KO assigned
	PP_RS26460	PP_5076	1.22193	9.10856	4.89566e-13	9.98858e-12	4446	gltB	1.4.1.13	glutamate synthase large subunit	glutamate synthase (NADPH) large chain [EC:1.4.1.13]
	PP_RS22315	PP_4297	1.22023	5.294	2.812e-12	5.13535e-11	1776	gcl	4.1.1.47	glyoxylate carboligase	tartronate-semialdehyde synthase [EC:4.1.1.47]
	PP_RS11855	PP_2275	1.21857	4.37801	3.46539e-18	1.47345e-16	210			hypothetical protein	no KO assigned
	PP_RS03310	PP_0625	1.21215	10.6595	4.33604e-12	7.61885e-11	2565	clpB		ATP-dependent chaperone ClpB	ATP-dependent Clp protease ATP-binding subunit ClpB
	PP_RS28040	PP_5384	1.205	8.20017	6.99237e-14	1.61608e-12	1404		2.7.13.3	heavy metal sensor histidine kinase	two-component system, OmpR family, heavy metal sensor histidine kinase CusS [EC:2.7.13.3]
	PP_RS04045	PP_5457	1.19317	4.11078	1.01496e-06	6.69822e-06	261			DUF2007 domain-containing protein	no KO assigned
	PP_RS04465	PP_0843	1.19203	8.72016	6.47723e-15	1.76854e-13	387	iscU		Fe-S cluster assembly scaffold IscU	nitrogen fixation protein NifU and related proteins
	PP_RS08125	PP_1576	1.19175	5.57374	0.00041924	0.00150901	324			superinfection immunity protein	no KO assigned
	PP_RS06170	PP_1192	1.19061	7.12234	1.07107e-10	1.46581e-09	456		2.3.1.-	GNAT family N-acetyltransferase	putative acetyltransferase [EC:2.3.1.-]
	PP_RS03135	PP_0596	1.17262	7.37465	7.21067e-08	5.96782e-07	1347			aspartate aminotransferase family protein	beta-alanine--pyruvate transaminase [EC:2.6.1.18]
	PP_RS01975	PP_0373	1.16315	7.46182	4.73346e-14	1.14136e-12	159			YqaE/Pmp3 family membrane protein	no KO assigned
	PP_RS24535	PP_4706	1.15641	4.83504	8.2368e-14	1.88029e-12	303		1.-.-.-	putative quinol monooxygenase	no KO assigned
	PP_RS23380	PP_4490	1.15441	5.26966	1.77557e-06	1.11499e-05	789	phhA	1.14.16.1	phenylalanine 4-monooxygenase	phenylalanine-4-hydroxylase [EC:1.14.16.1]
	PP_RS00820	PP_0159	1.15255	6.88444	5.67463e-06	3.17346e-05	1221			CaiB/BaiF CoA-transferase family protein	glutaryl-CoA transferase [EC:2.8.3.-]
	PP_RS08675	PP_1687	1.14672	5.12851	2.45148e-13	5.25182e-12	261			DUF2798 domain-containing protein	no KO assigned
	PP_RS25820	PP_5718	1.13951	5.02832	6.00871e-17	2.16862e-15	564			hypothetical protein	no KO assigned
	PP_RS07955		1.13833	10.0107	4.31811e-15	1.22091e-13	234			hypothetical protein	no KO assigned
	PP_RS05350	PP_1024	1.13645	5.0556	6.72327e-17	2.40055e-15	681		4.1.3.16	bifunctional 4-hydroxy-2-oxoglutarate aldolase/2-dehydro-3-deoxy-phosphogluconate aldolase	2-dehydro-3-deoxyphosphogluconate aldolase / (4S)-4-hydroxy-2-oxoglutarate aldolase [EC:4.1.2
	PP_RS08360	PP_1622	1.13375	10.3221	5.41925e-16	1.68632e-14	858			peptidoglycan DD-metalloendopeptidase family protein	lipoprotein NlpD
	PP_RS05195	PP_0993	1.13001	5.63655	1.85413e-12	3.46561e-11	288			DUF2282 domain-containing protein	no KO assigned
	PP_RS00745	PP_0145	1.1265	6.56727	6.11838e-16	1.88284e-14	1659			Na/Pi cotransporter family protein	phosphate:Na+ symporter
	PP_RS18440	PP_3548	1.12583	5.41845	3.30132e-16	1.05076e-14	1536			DHA2 family efflux MFS transporter permease subunit	MFS transporter, DHA2 family, multidrug resistance protein
	PP_RS15260	PP_2942	1.12265	9.133	0.000162457	0.000651466	1371			response regulator	no KO assigned
	PP_RS22655	PP_4364	1.11902	8.79977	1.1716e-07	9.32261e-07	306			STAS domain-containing protein	HptB-dependent secretion and biofilm anti anti-sigma factor
	PP_RS11070	PP_2132	1.11506	8.65102	7.06291e-15	1.9005e-13	441			universal stress protein	universal stress protein A
	PP_RS24530	PP_4705	1.11109	5.26258	2.4629e-16	8.02244e-15	414			VOC family protein	no KO assigned
	PP_RS25550	PP_4894	1.10998	10.5202	6.05029e-09	6.26396e-08	261	hfq		RNA chaperone Hfq	host factor-I protein
	PP_RS04485	PP_0847	1.10792	6.82889	6.03475e-17	2.16862e-15	342	fdx		ISC system 2Fe-2S type ferredoxin	ferredoxin, 2Fe-2S
	PP_RS24300	PP_4665	1.1057	4.78474	7.97728e-08	6.52473e-07	345			cupin domain-containing protein	uncharacterized protein
	PP_RS03035	PP_0576	1.10207	7.07123	1.6137e-06	1.02024e-05	570			DUF4136 domain-containing protein	no KO assigned
	PP_RS06775	PP_1309	1.09885	6.943	1.07802e-11	1.81407e-10	438			DUF1043 family protein	uncharacterized protein
	PP_RS24620	PP_4720	1.09654	7.38741	4.40296e-06	2.5205e-05	309	yhbY		ribosome assembly RNA-binding protein YhbY	RNA-binding protein
	PP_RS06715	PP_1297	1.09608	7.97156	7.39819e-06	4.04396e-05	1029			amino acid ABC transporter substrate-binding protein	general L-amino acid transport system substrate-binding protein
	PP_RS24655	PP_4727	1.09249	11.4534	4.52707e-09	4.803e-08	1926	dnaK		molecular chaperone DnaK	molecular chaperone DnaK
	PP_RS11915	PP_5514	1.08995	4.59462	7.60476e-08	6.26605e-07	414			hypothetical protein	no KO assigned
	PP_RS13125	PP_2511	1.08984	7.66088	1.18041e-11	1.96853e-10	414			DUF393 domain-containing protein	no KO assigned
	PP_RS26250	PP_5033	1.0855	4.3006	2.27698e-07	1.71158e-06	1674	hutU	4.2.1.49	urocanate hydratase	urocanate hydratase [EC:4.2.1.49]
	PP_RS21720	PP_4183	1.08284	5.8913	1.65443e-09	1.91983e-08	750			DUF599 family protein	no KO assigned
	PP_RS26125	PP_5008	1.0825	7.39398	8.0403e-07	5.43501e-06	420			phasin family protein	no KO assigned
	PP_RS00975	PP_0182	1.08104	6.17339	3.98264e-17	1.49887e-15	303			hypothetical protein	no KO assigned
	PP_RS02055	PP_0388	1.07898	8.79282	4.65044e-11	6.81657e-10	1983	dnaG		DNA primase	DNA primase [EC:2.7.7.101]
	PP_RS25300	PP_4847	1.0775	7.20921	9.22482e-12	1.56177e-10	306			chaperone modulator CbpM	chaperone modulatory protein CbpM
	PP_RS21835	PP_4205	1.07657	6.78243	4.23582e-06	2.43232e-05	297			type II toxin-antitoxin system MqsR family toxin	motility quorum-sensing regulator / GCU-specific mRNA interferase toxin
	PP_RS03610	PP_0675	1.07016	6.30721	3.93818e-10	4.98537e-09	1341	gdhA	1.4.1.4	NADP-specific glutamate dehydrogenase	glutamate dehydrogenase (NADP+) [EC:1.4.1.4]
	PP_RS07025	PP_1359	1.06718	7.50511	3.80186e-11	5.66858e-10	462	fxsA		FxsA family protein	UPF0716 protein FxsA
	PP_RS27710	PP_5320	1.06709	6.63121	2.97404e-08	2.67184e-07	690	phoB		phosphate regulon transcriptional regulator PhoB	two-component system, OmpR family, phosphate regulon response regulator PhoB
	PP_RS24695	PP_4735	1.05901	8.19486	1.21845e-05	6.38453e-05	1671			lactate permease LctP family transporter	lactate permease
	PP_RS24895	PP_4770	1.0491	5.45461	1.71126e-11	2.7469e-10	759			DUF2076 domain-containing protein	uncharacterized protein
	PP_RS24475	PP_5704	1.04881	4.46144	2.62967e-14	6.65786e-13	177			hypothetical protein	no KO assigned
	PP_RS00465	PP_0091	1.04842	7.30936	1.2865e-08	1.24191e-07	414			lipoprotein	no KO assigned
	PP_RS05635	PP_1081	1.04393	9.93535	2.05336e-12	3.82515e-11	336	grxD		Grx4 family monothiol glutaredoxin	monothiol glutaredoxin
	PP_RS05155	PP_0985	1.039	10.9025	3.76753e-05	0.000176198	210			cold-shock protein	no KO assigned
	PP_RS01140	PP_0214	1.03795	7.19049	4.93629e-14	1.18514e-12	1278	gabT	2.6.1.19	4-aminobutyrate--2-oxoglutarate transaminase	5-aminovalerate/4-aminobutyrate aminotransferase [EC:2.6.1.48 2.6.1.19]
	PP_RS21205	PP_4084	1.03669	4.43725	4.78599e-11	6.99685e-10	432			DcrB-related protein	no KO assigned
	PP_RS03140	PP_0597	1.03344	6.9678	1.30877e-10	1.76938e-09	1494		1.2.1.-	CoA-acylating methylmalonate-semialdehyde dehydrogenase	malonate-semialdehyde dehydrogenase (acetylating) / methylmalonate-semialdehyde dehydrogenase
	PP_RS19270	PP_3704	1.03118	9.23736	6.88308e-15	1.86111e-13	201			hypothetical protein	no KO assigned
	PP_RS00200	PP_0040	1.02074	6.01762	4.81202e-12	8.37592e-11	225			hypothetical protein	no KO assigned
	PP_RS04080	PP_0765	1.01663	8.85442	2.18861e-06	1.3515e-05	1887			DUF1302 domain-containing protein	no KO assigned
	PP_RS20420	PP_3924	1.0117	10.6645	1.46967e-07	1.14171e-06	318			SCP2 sterol-binding domain-containing protein	no KO assigned
	PP_RS00760	PP_0148	1.00674	6.26835	5.02824e-07	3.53182e-06	402			GFA family protein	no KO assigned
	PP_RS27000	PP_5183	1.00673	6.86578	1.35177e-07	1.05898e-06	1359		6.3.1.-	glutamine synthetase family protein	glutamine synthetase [EC:6.3.1.2]
	PP_RS03495	PP_0652	1.00591	4.47728	1.3371e-16	4.51374e-15	1386			gluconate:H+ symporter	gluconate:H+ symporter, GntP family
	PP_RS13425	PP_2573	1.00499	6.31353	1.04392e-05	5.54832e-05	387			VOC family protein	no KO assigned
	PP_RS22230	PP_4279	0.999992	7.10408	3.8399e-07	2.77785e-06	2400	xdhB	1.17.1.4	xanthine dehydrogenase molybdopterin binding subunit	xanthine dehydrogenase large subunit [EC:1.17.1.4]
	PP_RS11200	PP_2159	0.99837	4.81837	2.14016e-21	1.29573e-19	528			plastocyanin/azurin family copper-binding protein	no KO assigned
	PP_RS12005	PP_2298	0.998157	8.00653	2.5405e-11	3.93073e-10	300			DUF6388 family protein	no KO assigned
	PP_RS27895	PP_5357	0.99347	6.41208	2.00542e-09	2.27498e-08	873	pdxY	2.7.1.35	pyridoxal kinase PdxY	pyridoxine kinase [EC:2.7.1.35]
	PP_RS05275	PP_1009	0.991155	6.90806	4.22567e-12	7.49586e-11	1002	gap		type I glyceraldehyde-3-phosphate dehydrogenase	glyceraldehyde 3-phosphate dehydrogenase (phosphorylating) [EC:1.2.1.12]
	PP_RS08845	PP_1719	0.988105	9.98243	4.29491e-11	6.34554e-10	2082		3.4.21.102	carboxy terminal-processing peptidase	carboxyl-terminal processing protease [EC:3.4.21.102]
	PP_RS01330	PP_0252	0.987764	8.47904	4.89342e-15	1.36282e-13	900	hslO		Hsp33 family molecular chaperone HslO	molecular chaperone Hsp33
	PP_RS12635	PP_2425	0.98014	4.60738	5.27368e-17	1.94532e-15	906			AraC family transcriptional regulator	no KO assigned
	PP_RS03920	PP_0733	0.975304	7.02674	1.9318e-07	1.46596e-06	1083	prfA		peptide chain release factor 1	peptide chain release factor 1
	PP_RS00100	PP_0019	0.975013	9.6532	0.000176926	0.000701407	684			transcriptional regulator	no KO assigned
	PP_RS04760	PP_0904	0.973737	6.7612	2.95224e-08	2.65654e-07	699			lipopolysaccharide kinase InaA family protein	no KO assigned
	PP_RS21965	PP_4230	0.966043	4.39061	1.45523e-18	6.43306e-17	567			nucleotidyltransferase family protein	molybdenum cofactor cytidylyltransferase [EC:2.7.7.76]
	PP_RS02100	PP_0397	0.965543	11.7798	0.000177361	0.000702133	1923			PrkA family serine protein kinase	serine protein kinase
	PP_RS03020	PP_0573	0.963188	7.10274	2.04597e-06	1.27046e-05	1665			POTRA domain-containing protein	no KO assigned
	PP_RS19190	PP_5620	0.962929	7.48022	2.56529e-08	2.34625e-07	534			hypothetical protein	no KO assigned
	PP_RS21970	PP_4231	0.959429	5.36058	9.28966e-15	2.47576e-13	972			XdhC family protein	xanthine dehydrogenase accessory factor
	PP_RS20720	PP_3984	0.952446	5.38118	0.00117387	0.00374267	261			IS66 family transposase	no KO assigned
	PP_RS00230	PP_0046	0.952269	5.39186	9.91519e-15	2.62989e-13	1344			OprD family porin	no KO assigned
	PP_RS05200	PP_0994	0.950303	6.18705	3.59424e-13	7.47012e-12	585			sigma-70 family RNA polymerase sigma factor	RNA polymerase sigma-70 factor, ECF subfamily
	PP_RS12300	PP_2357	0.947956	8.09551	0.000108395	0.000453274	528			spore coat U domain-containing protein	no KO assigned
	PP_RS28760	PP_5733	0.947658	6.04977	4.3612e-07	3.11834e-06	351			putative metal-binding protein	no KO assigned
	PP_RS06870	PP_1328	0.947476	9.04874	8.09567e-08	6.59252e-07	456	mraZ		division/cell wall cluster transcriptional repressor MraZ	transcriptional regulator MraZ
	PP_RS14855	PP_2861	0.946978	5.90876	3.71204e-08	3.29237e-07	1635	mcpP		methyl-accepting chemotaxis protein McpP	methyl-accepting chemotaxis protein
	PP_RS08450	PP_1640	0.945203	9.38346	0.00630767	0.0160721	600			Yip1 family protein	no KO assigned
	PP_RS21930	PP_4224	0.941222	5.42662	2.07962e-12	3.86116e-11	1323			ATP-binding protein	two-component system, OmpR family, sensor kinase [EC:2.7.13.3]
	PP_RS05170	PP_0988	0.940694	8.08168	2.35403e-06	1.44087e-05	2856	gcvP	1.4.4.2	aminomethyl-transferring glycine dehydrogenase	glycine dehydrogenase [EC:1.4.4.2]
	PP_RS04475	PP_0845	0.937321	6.75474	2.22786e-14	5.745e-13	522	hscB		co-chaperone HscB	molecular chaperone HscB
	PP_RS15225	PP_2937	0.936883	4.47446	2.37874e-11	3.701e-10	420			integrase	integrase
	PP_RS19810	PP_3806	0.935288	5.01114	3.95904e-16	1.24587e-14	552			hydrolase	no KO assigned
	PP_RS05280	PP_1010	0.932272	5.8519	1.01477e-16	3.53267e-15	1827	edd	4.2.1.12	phosphogluconate dehydratase	phosphogluconate dehydratase [EC:4.2.1.12]
	PP_RS07225	PP_1400	0.928389	4.26539	2.42876e-12	4.46475e-11	1320			MFS transporter	MFS transporter, MHS family, alpha-ketoglutarate permease
	PP_RS06475	PP_1249	0.923575	6.57714	0.00289631	0.00813948	192			YhfL family protein	no KO assigned
	PP_RS26550	PP_5094	0.919533	6.25011	1.6003e-08	1.5237e-07	687			YggS family pyridoxal phosphate-dependent enzyme	PLP dependent protein
	PP_RS00625	PP_0122	0.917938	7.70767	1.82191e-14	4.76433e-13	288			DUF2782 domain-containing protein	no KO assigned
	PP_RS23115	PP_4451	0.914038	5.00006	1.09294e-06	7.13675e-06	1086			PIN domain-containing protein	no KO assigned
	PP_RS15650	PP_5550	0.913754	8.49115	2.51792e-08	2.31139e-07	321			STAS-like domain-containing protein	no KO assigned
	PP_RS21700	PP_4179	0.911186	10.5603	2.66431e-06	1.60261e-05	1905	htpG		molecular chaperone HtpG	molecular chaperone HtpG
	PP_RS00780	PP_0152	0.910384	7.18014	3.55748e-11	5.34102e-10	318			DUF2388 domain-containing protein	no KO assigned
	PP_RS03080	PP_0585	0.903647	6.684	0.000140747	0.000575171	411	cueR		Cu(I)-responsive transcriptional regulator	MerR family transcriptional regulator, copper efflux regulator
	PP_RS03095	PP_0588	0.902308	11.4093	3.12104e-09	3.402e-08	198			cation transporter	copper chaperone
	PP_RS24055	PP_4618	0.901318	6.2885	9.73019e-07	6.48871e-06	807			tetratricopeptide repeat protein	no KO assigned
	PP_RS24615	PP_4719	0.897391	8.6519	6.53881e-07	4.48537e-06	624	rlmE	2.1.1.166	23S rRNA (uridine(2552)-2'-O)-methyltransferase RlmE	23S rRNA (uridine2552-2'-O)-methyltransferase [EC:2.1.1.166]
	PP_RS18810	PP_3621	0.89616	6.95823	2.26915e-16	7.47879e-15	456			(2Fe-2S)-binding protein	isoquinoline 1-oxidoreductase subunit alpha [EC:1.3.99.16]
	PP_RS05520	PP_1058	0.89514	8.69713	0.000361096	0.00131461	3150			transglycosylase domain-containing protein	no KO assigned
	PP_RS11090	PP_2137	0.891494	7.97058	2.53718e-09	2.83777e-08	1176	fadA	2.3.1.16	acetyl-CoA C-acyltransferase FadA	acetyl-CoA acyltransferase [EC:2.3.1.16]
	PP_RS03965	PP_0742	0.890837	8.54042	9.11763e-07	6.10399e-06	987			NAD(P)/FAD-dependent oxidoreductase	renalase [EC:1.6.3.5]
	PP_RS23335	PP_4481	0.88934	6.67215	4.98197e-09	5.22591e-08	1221		2.6.1.-	aspartate aminotransferase family protein	succinylornithine aminotransferase [EC:2.6.1.81]
	PP_RS00970	PP_0181	0.885402	10.0056	9.1022e-09	9.08588e-08	246			TIGR02647 family protein	no KO assigned
	PP_RS20835	PP_4006	0.883677	7.95391	7.07039e-05	0.000312061	708		2.3.2.8	arginyltransferase	leucyl-tRNA---protein transferase [EC:2.3.2.29]
	PP_RS16240	PP_3115	0.883123	7.4901	0.000595908	0.00207062	261			IS66 family transposase	no KO assigned
	PP_RS04615	PP_0873	0.882292	4.09981	1.87382e-10	2.46159e-09	1080			polyamine ABC transporter substrate-binding protein	putrescine transport system substrate-binding protein
	PP_RS07010	PP_1356	0.880679	6.83377	4.36092e-10	5.44626e-09	354			MGMT family protein	methylated-DNA-protein-cysteine methyltransferase related protein
	PP_RS02275	PP_0433	0.879495	9.49357	5.67464e-09	5.91906e-08	351	erpA		iron-sulfur cluster insertion protein ErpA	iron-sulfur cluster insertion protein
	PP_RS05160	PP_0986	0.876392	6.19097	5.15763e-07	3.61814e-06	1122	gcvT	2.1.2.10	glycine cleavage system aminomethyltransferase GcvT	aminomethyltransferase [EC:2.1.2.10]
	PP_RS02180	PP_0413	0.875944	5.26541	4.28446e-15	1.21757e-13	1248		7.-.-.-	ABC transporter permease	putative spermidine/putrescine transport system permease protein
	PP_RS26300	PP_5043	0.875818	4.83633	1.24922e-18	5.65704e-17	1422			PhoPQ-activated pathogenicity-related family protein	no KO assigned
	PP_RS07150	PP_1384	0.871141	6.71373	2.00445e-09	2.27498e-08	1455			adeC/adeK/oprM family multidrug efflux complex outer membrane factor	outer membrane protein, multidrug efflux system
	PP_RS03500	PP_0654	0.870639	6.85275	0.000546225	0.0019135	930			malate dehydrogenase	malate dehydrogenase [EC:1.1.1.37]
	PP_RS05990	PP_1154	0.869752	8.06666	5.69537e-06	3.18187e-05	2586			EAL domain-containing protein	no KO assigned
	PP_RS10290	PP_1982	0.863501	11.3481	2.67905e-05	0.000130326	444			Hsp20 family protein	molecular chaperone IbpA
	PP_RS21395	PP_4116	0.86321	8.59132	1.77298e-07	1.35839e-06	1326	aceA	4.1.3.1	isocitrate lyase	isocitrate lyase [EC:4.1.3.1]
	PP_RS02370	PP_0445	0.862107	10.3478	2.16748e-05	0.000107219	501	rplJ		50S ribosomal protein L10	large subunit ribosomal protein L10
	PP_RS01645	PP_0308	0.859947	4.66133	1.81181e-09	2.09373e-08	978		3.4.13.19	dipeptidase	membrane dipeptidase [EC:3.4.13.19]
	PP_RS24855	PP_4763	0.856605	5.20276	1.08238e-07	8.67463e-07	570			GNAT family N-acetyltransferase	no KO assigned
	PP_RS07115	PP_1377	0.855426	4.50064	1.64775e-09	1.91607e-08	1206	pcaF	2.3.1.174	3-oxoadipyl-CoA thiolase	3-oxoadipyl-CoA thiolase [EC:2.3.1.174]
	PP_RS07945		0.852758	7.9407	3.39123e-06	1.98951e-05	222			sigma-70 domain-containing protein	no KO assigned
	PP_RS27510	PP_5278	0.85026	6.66351	1.17241e-10	1.59665e-09	1494			aldehyde dehydrogenase	4-guanidinobutyraldehyde dehydrogenase / NAD-dependent aldehyde dehydrogenase [EC:1.2.1.54 1.
	PP_RS26775	PP_5138	0.848088	5.51574	1.14223e-08	1.11034e-07	870			LysR family transcriptional regulator	no KO assigned
	PP_RS07960	PP_1544	0.846441	6.43494	6.23044e-11	8.87559e-10	387			hypothetical protein	no KO assigned
	PP_RS11435	PP_2205	0.845044	4.29747	4.13299e-08	3.61946e-07	1725			copper resistance system multicopper oxidase	no KO assigned
	PP_RS15575	PP_3010	0.844145	6.91708	5.57914e-06	3.12949e-05	369			hypothetical protein	no KO assigned
	PP_RS03030	PP_0575	0.840498	7.6527	1.32973e-07	1.04761e-06	471		3.4.23.-	A24 family peptidase	prepilin peptidase CpaA [EC:3.4.23.43]
	PP_RS09035	PP_1758	0.839324	7.60655	1.10982e-05	5.85941e-05	933			rhodanese-related sulfurtransferase	UPF0176 protein
	PP_RS26995	PP_5182	0.837967	7.3108	5.66792e-05	0.000255217	1362			aspartate aminotransferase family protein	putrescine---pyruvate transaminase [EC:2.6.1.113]
	PP_RS22235	PP_4280	0.837485	4.73025	1.04785e-05	5.5586e-05	846	xdhC		xanthine dehydrogenase accessory protein XdhC	xanthine dehydrogenase accessory factor
	PP_RS27155	PP_5211	0.835162	7.41444	3.60639e-10	4.59671e-09	651			gamma-glutamylcyclotransferase	glutathione-specific gamma-glutamylcyclotransferase [EC:4.3.2.7]
	PP_RS02375	PP_0446	0.83419	10.878	4.91031e-06	2.77388e-05	366	rplL		50S ribosomal protein L7/L12	large subunit ribosomal protein L7/L12
	PP_RS01075	PP_5433	0.833831	8.25787	0.000789657	0.00266246	639			hypothetical protein	no KO assigned
	PP_RS11175	PP_2154	0.832501	7.14513	8.04539e-06	4.35923e-05	1251			lipoprotein-releasing ABC transporter permease subunit	lipoprotein-releasing system permease protein
	PP_RS26560	PP_5096	0.831687	6.12125	6.79122e-11	9.57648e-10	591			YggT family protein	YggT family protein
	PP_RS27175	PP_5215	0.830079	10.5458	8.11417e-07	5.4783e-06	330	trxA		thioredoxin TrxA	thioredoxin 1
	PP_RS12060	PP_2309	0.829567	6.53021	5.57508e-05	0.000251443	369			DUF962 domain-containing protein	no KO assigned
	PP_RS18445	PP_3549	0.827908	4.07519	6.6321e-08	5.51356e-07	1194			HlyD family efflux transporter periplasmic adaptor subunit	membrane fusion protein, multidrug efflux system
	PP_RS28060	PP_5388	0.827137	5.99606	6.01554e-12	1.03415e-10	342			copper-binding protein	Cu(I)/Ag(I) efflux system periplasmic protein CusF
	PP_RS04940	PP_0940	0.824695	7.21216	1.13959e-09	1.36213e-08	1440	tldD	3.4.24.-	metalloprotease TldD	TldD protein
	PP_RS24645	PP_4725	0.823326	7.04419	7.06314e-09	7.17914e-08	804	dapB	1.17.1.8	4-hydroxy-tetrahydrodipicolinate reductase	4-hydroxy-tetrahydrodipicolinate reductase [EC:1.17.1.8]
	PP_RS26535	PP_5091	0.822589	7.70386	2.27581e-08	2.11271e-07	420			TM2 domain-containing protein	no KO assigned
	PP_RS01785	PP_0336	0.821409	4.31607	2.27743e-12	4.20043e-11	669	msrA	1.8.4.11	peptide-methionine (S)-S-oxide reductase MsrA	peptide-methionine (S)-S-oxide reductase [EC:1.8.4.11]
	PP_RS06755	PP_1305	0.820337	5.61482	8.2321e-08	6.69384e-07	264			bacteriocin immunity protein	no KO assigned
	PP_RS10270	PP_1978	0.81856	4.5464	4.75396e-08	4.09266e-07	540			TetR/AcrR family transcriptional regulator	no KO assigned
	PP_RS07160	PP_1386	0.817758	6.07464	1.24904e-09	1.48341e-08	1155	ttgA		toluene efflux RND transporter periplasmic adaptor subunit TtgA	membrane fusion protein, multidrug efflux system
	PP_RS23940	PP_4597	0.815421	6.77811	6.24877e-14	1.46242e-12	1005	moaA	4.1.99.22	GTP 3',8-cyclase	GTP 3',8-cyclase [EC:4.1.99.22]
	PP_RS10935	PP_2106	0.81131	6.51747	5.85033e-06	3.2619e-05	1209			ammonium transporter	ammonium transporter, Amt family
	PP_RS19955	PP_3836	0.81001	7.81272	6.90229e-05	0.000305367	276			hypothetical protein	no KO assigned
	PP_RS22260	PP_4285	0.809531	6.49909	4.84818e-12	8.41258e-11	354	uraH	3.5.2.17	hydroxyisourate hydrolase	5-hydroxyisourate hydrolase [EC:3.5.2.17]
	PP_RS27515	PP_5279	0.809171	6.68552	7.85588e-09	7.87352e-08	360			cupin domain-containing protein	uncharacterized protein
	PP_RS08315	PP_1613	0.808884	5.49544	1.43854e-07	1.12066e-06	282	ftsB		cell division protein FtsB	cell division protein FtsB
	PP_RS01780	PP_0335	0.801757	4.39293	1.15016e-09	1.37181e-08	624			glutathione S-transferase	no KO assigned
	PP_RS04315	PP_0815	0.80067	6.74614	6.52616e-05	0.000290573	333	cyoD		cytochrome o ubiquinol oxidase subunit IV	cytochrome o ubiquinol oxidase subunit IV
	PP_RS01595		0.800509	5.54723	4.67841e-12	8.16888e-11	258			hypothetical protein	no KO assigned
	PP_RS02175	PP_0412	0.798346	6.9137	6.66104e-06	3.66983e-05	1035			ABC transporter substrate-binding protein	putative spermidine/putrescine transport system substrate-binding protein
	PP_RS05720	PP_1099	0.796793	10.7215	0.0114386	0.0268266	210			cold-shock protein	cold shock protein
	PP_RS24395	PP_4679	0.796542	7.42602	4.01553e-07	2.88973e-06	492	ilvN	2.2.1.6	acetolactate synthase small subunit	acetolactate synthase I/III small subunit [EC:2.2.1.6]
	PP_RS12780	PP_2450	0.793015	7.17286	4.02476e-05	0.000187284	426			hypothetical protein	no KO assigned
	PP_RS27020	PP_5186	0.791326	5.93321	1.08165e-11	1.8147e-10	1143	argE	3.5.1.16	acetylornithine deacetylase	acetylornithine deacetylase [EC:3.5.1.16]
	PP_RS00405	PP_0079	0.790693	4.35908	2.26562e-18	9.85899e-17	900			LysR family transcriptional regulator	no KO assigned
	PP_RS26185	PP_5020	0.787641	7.14509	6.05756e-08	5.10539e-07	1917			methyl-accepting chemotaxis protein	methyl-accepting chemotaxis protein
	PP_RS24860	PP_5712	0.783315	4.35693	6.99235e-13	1.40099e-11	687			histidine phosphatase family protein	no KO assigned
	PP_RS27860	PP_5350	0.780943	7.47592	4.80936e-11	7.0126e-10	867	hexR		transcriptional regulator HexR	RpiR family transcriptional regulator, carbohydrate utilization regulator
	PP_RS11600	PP_5504	0.780539	6.61351	7.37797e-05	0.000324351	282			hypothetical protein	no KO assigned
	PP_RS12400	PP_2378	0.779699	7.74945	3.74937e-10	4.76803e-09	585	nfuA		Fe-S biogenesis protein NfuA	Fe/S biogenesis protein NfuA
	PP_RS26575	PP_5099	0.777324	5.88123	0.000408105	0.00147198	435			DUF4426 domain-containing protein	no KO assigned
	PP_RS26135	PP_5010	0.776881	5.40183	5.07755e-11	7.32693e-10	276			polyhydroxyalkanoic acid system family protein	no KO assigned
	PP_RS21830	PP_4204	0.77329	8.72328	4.2702e-09	4.55652e-08	402			type II toxin-antitoxin system MqsA family antitoxin	HTH-type transcriptional regulator / antitoxin MqsA
	PP_RS22225	PP_4278	0.772653	8.01179	5.80645e-05	0.000261032	1455	xdhA	1.17.1.4	xanthine dehydrogenase small subunit	xanthine dehydrogenase small subunit [EC:1.17.1.4]
	PP_RS19145	PP_5613	0.77257	7.31014	0.000684599	0.00234146	570			hypothetical protein	no KO assigned
	PP_RS12125	PP_2323	0.768464	8.16933	2.18459e-09	2.47321e-08	282		2.3.1.-	GNAT family N-acetyltransferase	uncharacterized protein
	PP_RS20040	PP_3851	0.767565	5.8751	3.72174e-05	0.000174349	225			hypothetical protein	no KO assigned
	PP_RS07155	PP_1385	0.764903	7.57461	3.11522e-09	3.402e-08	3153	ttgB		multidrug efflux RND transporter permease subunit TtgB	multidrug efflux pump
	PP_RS01930	PP_0364	0.760553	5.68915	1.08459e-09	1.30479e-08	732			alpha/beta fold hydrolase	pimeloyl-[acyl-carrier protein] methyl ester esterase [EC:3.1.1.85]
	PP_RS14255	PP_2739	0.760226	6.04791	6.55784e-10	8.04564e-09	447			PAS domain S-box protein	no KO assigned
	PP_RS01020	PP_0191	0.757728	9.46655	2.74082e-07	2.03011e-06	471			Rsd/AlgQ family anti-sigma factor	regulator of sigma D
	PP_RS26555	PP_5095	0.756908	5.31368	4.78945e-10	5.95474e-09	819	proC	1.5.1.2	pyrroline-5-carboxylate reductase	pyrroline-5-carboxylate reductase [EC:1.5.1.2]
	PP_RS00295	PP_0057	0.756401	6.11541	1.01176e-06	6.69299e-06	1620			MFS transporter	no KO assigned
	PP_RS26045	PP_4992	0.755502	7.60173	3.49652e-09	3.76704e-08	402			response regulator	twitching motility two-component system response regulator PilG
	PP_RS08965	PP_1744	0.755231	5.688	1.21935e-06	7.89743e-06	153			DUF3309 family protein	no KO assigned
	PP_RS19935	PP_3832	0.749963	9.4389	0.000185977	0.000731562	198	csrA		carbon storage regulator CsrA	carbon storage regulator
	PP_RS23290	PP_4472	0.745437	5.43231	7.47923e-08	6.1809e-07	189	csrA		carbon storage regulator CsrA	carbon storage regulator
	PP_RS00130		0.745372	4.47298	1.5822e-10	2.1134e-09	339			zinc ribbon domain-containing protein	no KO assigned
	PP_RS07080	PP_1370	0.741594	5.79508	0.000824896	0.00276026	1122		2.4.-.-	glycosyltransferase family 1 protein	alpha-1,6-mannosyltransferase [EC:2.4.1.-]
	PP_RS17350	PP_3329	0.739397	6.59666	2.24505e-05	0.000110761	1284			DUF2254 domain-containing protein	no KO assigned
	PP_RS04130	PP_0775	0.7354	4.88684	4.19612e-09	4.48607e-08	303			DUF3565 domain-containing protein	no KO assigned
	PP_RS07120	PP_1378	0.734806	6.34135	2.82745e-07	2.08595e-06	1290			MFS family transporter	MFS transporter, MHS family, dicarboxylic acid transporter PcaT
	PP_RS22925		0.734147	5.73613	3.68632e-06	2.13661e-05	141			hypothetical protein	no KO assigned
	PP_RS22965	PP_4424	0.732346	5.82042	3.48357e-08	3.11452e-07	468			Lrp/AsnC family transcriptional regulator	Lrp/AsnC family transcriptional regulator, leucine-responsive regulatory protein
	PP_RS18360	PP_3532	0.727864	4.91805	3.09137e-10	3.9675e-09	423			Lrp/AsnC family transcriptional regulator	no KO assigned
	PP_RS27260	PP_5232	0.727528	10.5835	5.719e-08	4.85592e-07	330			transcriptional regulator SutA	no KO assigned
	PP_RS24400	PP_4680	0.72684	9.54335	6.22054e-07	4.28817e-06	1725			acetolactate synthase 3 large subunit	acetolactate synthase I/II/III large subunit [EC:2.2.1.6]
	PP_RS24185	PP_4642	0.725904	7.09971	2.30477e-05	0.000113406	363			PilZ domain-containing protein	no KO assigned
	PP_RS09110	PP_1773	0.725082	9.05534	4.39899e-09	4.67603e-08	303	ihfB		integration host factor subunit beta	integration host factor subunit beta
	PP_RS28270	PP_1148	0.724762	5.59657	3.24266e-06	1.91128e-05	162			hypothetical protein	no KO assigned
	PP_RS12030	PP_2303	0.724056	11.4289	1.55238e-06	9.87076e-06	273	hupB		nucleoid-associated protein HU-beta	DNA-binding protein HU-beta
	PP_RS22990	PP_4429	0.72256	6.90819	2.75903e-09	3.06742e-08	1398			PLP-dependent aminotransferase family protein	no KO assigned
	PP_RS03640	PP_0681	0.722338	6.21553	0.0007754	0.00262233	339			hypothetical protein	no KO assigned
	PP_RS01920	PP_0362	0.721909	8.9383	1.66813e-07	1.28335e-06	1059	bioB	2.8.1.6	biotin synthase BioB	biotin synthase [EC:2.8.1.6]
	PP_RS02905	PP_0550	0.718375	8.31279	0.00637769	0.0162357	645			oxidoreductase	no KO assigned
	PP_RS16330	PP_3131	0.717118	8.22752	0.000825599	0.00276026	1527			O-antigen ligase family protein	no KO assigned
	PP_RS12025	PP_2302	0.717025	10.2547	3.2452e-07	2.37526e-06	2397	lon	3.4.21.53	endopeptidase La	ATP-dependent Lon protease [EC:3.4.21.53]
	PP_RS26815	PP_5146	0.71109	8.04585	1.44669e-07	1.12542e-06	480		3.6.1.-	RNA pyrophosphohydrolase	putative (di)nucleoside polyphosphate hydrolase [EC:3.6.1.-]
	PP_RS03960	PP_0741	0.710286	8.25839	0.000173911	0.00069044	969			DUF523 and DUF1722 domain-containing protein	no KO assigned
	PP_RS01925	PP_0363	0.705973	5.52221	3.00058e-09	3.31611e-08	1173	bioF	2.3.1.47	8-amino-7-oxononanoate synthase	8-amino-7-oxononanoate synthase [EC:2.3.1.47]
	PP_RS02305	PP_5SC	0.704275	4.98744	0.00773022	0.0191366	116	rrf		5S ribosomal RNA	no KO assigned
	PP_RS00525	PP_0103	0.703371	9.04711	0.0025681	0.00733932	1128	coxB	7.1.1.9	cytochrome c oxidase subunit II	cytochrome c oxidase subunit II [EC:7.1.1.9]
	PP_RS17785	PP_3416	0.703371	4.21134	0.000218512	0.000842877	540		2.7.1.12	gluconokinase	gluconokinase [EC:2.7.1.12]
	PP_RS26335	PP_5051	0.703304	4.55308	1.96238e-11	3.10524e-10	438			hypothetical protein	no KO assigned
	PP_RS23870		0.703063	4.23603	3.39324e-06	1.98951e-05	279			hypothetical protein	no KO assigned
	PP_RS03485	PP_0651	0.702229	6.12653	6.44041e-06	3.55531e-05	450		2.3.1.-	GNAT family N-acetyltransferase	no KO assigned
	PP_RS17220	PP_3301	0.702099	4.43197	9.94166e-07	6.60012e-06	1104			efflux RND transporter periplasmic adaptor subunit	no KO assigned
	PP_RS27900	PP_5358	0.699318	7.71687	2.34517e-07	1.75809e-06	393			DUF3301 domain-containing protein	no KO assigned
	PP_RS01890	PP_0356	0.695915	7.46163	7.67685e-07	5.20195e-06	2178		2.3.3.9	malate synthase G	malate synthase [EC:2.3.3.9]
	PP_RS23315	PP_4477	0.695673	7.70623	1.37916e-05	7.11946e-05	1350	astB	3.5.3.23	N-succinylarginine dihydrolase	succinylarginine dihydrolase [EC:3.5.3.23]
	PP_RS15265	PP_2943	0.694403	6.84566	0.0109141	0.0256721	999			cytochrome c peroxidase	cytochrome c peroxidase [EC:1.11.1.5]
	PP_RS10095	PP_1952	0.693649	4.39189	7.89061e-08	6.47286e-07	927			MBL fold metallo-hydrolase	no KO assigned
	PP_RS24070	PP_4621	0.692896	4.854	8.95171e-10	1.08158e-08	1302	hmgA	1.13.11.5	homogentisate 1,2-dioxygenase	homogentisate 1,2-dioxygenase [EC:1.13.11.5]
	PP_RS14930	PP_2875	0.6922	8.5545	3.10087e-05	0.000148895	333			hypothetical protein	no KO assigned
	PP_RS21740	PP_4187	0.691703	8.896	1.02492e-05	5.4682e-05	1437	lpdA	1.8.1.4	dihydrolipoyl dehydrogenase	dihydrolipoamide dehydrogenase [EC:1.8.1.4]
	PP_RS02780	PP_0525	0.691345	6.90726	4.24498e-10	5.31338e-09	1842			TonB-dependent receptor	vitamin B12 transporter
	PP_RS00635	PP_0124	0.690769	7.83257	2.73622e-06	1.63527e-05	633	yihA		ribosome biogenesis GTP-binding protein YihA/YsxC	GTP-binding protein
	PP_RS25815	PP_4947	0.689214	7.27497	3.19181e-05	0.00015313	3954	putA		trifunctional transcriptional regulator/proline dehydrogenase/L-glutamate gamma-semialdehyde dehydrogenase	RHH-type transcriptional regulator, proline utilization regulon repressor / proline dehydroge
	PP_RS02250	PP_0428	0.688888	7.22046	9.66563e-06	5.18167e-05	339			histidine triad nucleotide-binding protein	histidine triad (HIT) family protein
	PP_RS04765	PP_0905	0.687426	8.07668	0.00359794	0.00985989	234			hypothetical protein	no KO assigned
	PP_RS28285	PP_1729	0.685788	5.36623	0.00783121	0.0193522	168			hypothetical protein	no KO assigned
	PP_RS19605	PP_3767	0.685313	5.27403	0.00216783	0.0063585	243			hypothetical protein	no KO assigned
	PP_RS01055	PP_0199	0.685185	5.28411	0.00699981	0.0175863	753			slipin family protein	no KO assigned
	PP_RS15305	PP_2951	0.684219	6.38436	1.05511e-05	5.58647e-05	567			TetR family transcriptional regulator	no KO assigned
	PP_RS14755	PP_2840	0.682891	5.41909	2.5669e-06	1.55409e-05	1182			NnrS family protein	uncharacterized protein involved in response to NO
	PP_RS01955	PP_0369	0.679495	5.28522	1.49676e-08	1.42757e-07	1284		2.7.7.65	GGDEF domain-containing protein	no KO assigned
	PP_RS01320	PP_0250	0.679064	6.31193	2.3497e-09	2.64935e-08	402			S4 domain-containing protein	ribosome-associated heat shock protein Hsp15
	PP_RS26720	PP_5128	0.679053	7.25042	3.16883e-07	2.32242e-06	1842	ilvD	4.2.1.9	dihydroxy-acid dehydratase	dihydroxy-acid dehydratase [EC:4.2.1.9]
	PP_RS08830	PP_1716	0.678657	7.77	4.86976e-05	0.000222515	339			helix-turn-helix transcriptional regulator	no KO assigned
	PP_RS01935	PP_0365	0.6784	5.74155	2.3254e-07	1.74562e-06	819	bioC	2.1.1.197	malonyl-ACP O-methyltransferase BioC	malonyl-CoA O-methyltransferase [EC:2.1.1.197]
	PP_RS25240	PP_4835	0.677983	5.46636	5.79669e-07	4.01088e-06	390			DUF2946 domain-containing protein	no KO assigned
	PP_RS00090	PP_0017	0.676891	8.18373	0.000502727	0.00177903	360			DNA binding protein	no KO assigned
	PP_RS10670	PP_2054	0.676233	4.08443	1.05925e-09	1.27706e-08	894			LysR family transcriptional regulator	no KO assigned
	PP_RS02885	PP_0546	0.675778	6.20551	3.15639e-11	4.79049e-10	2016			sigma-54-dependent Fis family transcriptional regulator	sigma-54 dependent transcriptional regulator, acetoin dehydrogenase operon transcriptional ac
	PP_RS24610	PP_4718	0.674694	10.5797	8.82117e-06	4.76566e-05	1905	ftsH		ATP-dependent zinc metalloprotease FtsH	cell division protease FtsH [EC:3.4.24.-]
	PP_RS25015	PP_4793	0.671623	9.17184	0.00108194	0.00348693	315			hypothetical protein	no KO assigned
	PP_RS28725		0.671571	6.59124	0.0201233	0.0439728	162			hypothetical protein	no KO assigned
	PP_RS24945	PP_4779	0.671378	6.32923	6.93595e-10	8.49083e-09	1464	amn	3.2.2.4	AMP nucleosidase	AMP nucleosidase [EC:3.2.2.4]
	PP_RS27795	PP_5337	0.671347	6.45853	1.02179e-06	6.72736e-06	918			LysR substrate-binding domain-containing protein	LysR family transcriptional regulator, hypochlorite-specific transcription factor HypT
	PP_RS28335	PP_5586	0.670987	5.45957	6.06856e-08	5.10603e-07	177			hypothetical protein	no KO assigned
	PP_RS12705	PP_5523	0.670617	5.09259	0.00261232	0.00745039	390			hypothetical protein	no KO assigned
	PP_RS01750	PP_0329	0.669796	4.56587	6.05864e-08	5.10539e-07	924			RHS repeat-associated core domain-containing protein	no KO assigned
	PP_RS01960	PP_0370	0.668726	6.48358	2.76325e-05	0.000134071	1779			acyl-CoA dehydrogenase C-terminal domain-containing protein	3-(methylsulfanyl)propanoyl-CoA dehydrogenase [EC:1.3.99.41]
	PP_RS11870	PP_2277	0.665262	7.34245	0.000656791	0.00225822	1386			hypothetical protein	no KO assigned
	PP_RS03970	PP_0743	0.663558	8.5678	0.000158444	0.000636749	906			TIGR01777 family oxidoreductase	uncharacterized protein
	PP_RS22365	PP_4307	0.663349	4.20281	2.48007e-11	3.84791e-10	924			DMT family transporter	no KO assigned
	PP_RS26095	PP_5002	0.660885	5.12017	3.43011e-09	3.70266e-08	378			DUF971 domain-containing protein	no KO assigned
	PP_RS10890	PP_2097	0.658374	8.28612	0.00264603	0.00753497	2403		2.7.7.65	diguanylate cyclase	no KO assigned
	PP_RS23805	PP_4571	0.658302	7.46787	3.70396e-07	2.68984e-06	975	cysK	2.5.1.47	cysteine synthase A	cysteine synthase [EC:2.5.1.47]
	PP_RS18725	PP_5608	0.656874	6.03471	2.05767e-07	1.55723e-06	330			hypothetical protein	no KO assigned
	PP_RS21695	PP_4178	0.655031	7.21023	2.50351e-05	0.000122535	726		3.1.-.-	dienelactone hydrolase family protein	no KO assigned
	PP_RS10485	PP_2018	0.653533	5.00433	0.000620763	0.0021451	1041			YCF48-related protein	no KO assigned
	PP_RS22835	PP_4400	0.652685	4.82618	8.26951e-07	5.57479e-06	486	bkdR		Bkd operon transcriptional regulator BkdR	Lrp/AsnC family transcriptional regulator, leucine-responsive regulatory protein
	PP_RS05665	PP_1087	0.651828	7.41319	0.00010315	0.000434932	942			OmpA family protein	sodium-type flagellar protein MotY
	PP_RS17275	PP_3313	0.649922	6.51741	0.00148969	0.00460466	372			Hsp20/alpha crystallin family protein	no KO assigned
	PP_RS03620	PP_0677	0.649301	5.74511	1.06167e-06	6.94888e-06	357			lipoprotein	no KO assigned
	PP_RS20425	PP_3925	0.649244	4.39406	0.00339542	0.00937188	1068			phosphotransferase family protein	no KO assigned
	PP_RS07075	PP_1369	0.64879	5.09425	0.00601817	0.0154191	765			DUF2334 domain-containing protein	uncharacterized protein
	PP_RS15285	PP_2947	0.64868	9.5507	2.01719e-06	1.25503e-05	366			DNA binding protein	no KO assigned
	PP_RS23935	PP_4596	0.647173	4.80734	1.33889e-06	8.63151e-06	2331			FdhF/YdeP family oxidoreductase	no KO assigned
	PP_RS24380	PP_4676	0.646905	5.39894	1.66496e-10	2.20806e-09	1014	msrP	1.8.5.-	protein-methionine-sulfoxide reductase catalytic subunit MsrP	methionine sulfoxide reductase catalytic subunit [EC:1.8.-.-]
	PP_RS14240	PP_2736	0.646637	6.69017	0.000270578	0.00101626	1248			FAD-dependent oxidoreductase	no KO assigned
	PP_RS08680	PP_1688	0.644209	4.82062	1.07043e-10	1.46581e-09	930			LysR family transcriptional regulator	no KO assigned
	PP_RS06185	PP_1195	0.640261	6.93838	0.000306485	0.0011343	1719			DUF5666 domain-containing protein	no KO assigned
	PP_RS23250	PP_5693	0.640073	8.56106	0.00149362	0.00460941	270			hypothetical protein	no KO assigned
	PP_RS12995	PP_2489	0.638519	6.8645	0.000106101	0.000445351	1101			NADH:flavin oxidoreductase/NADH oxidase	no KO assigned
	PP_RS09900	PP_5483	0.637983	4.91981	1.10936e-06	7.2355e-06	552			DUF4145 domain-containing protein	no KO assigned
	PP_RS08690	PP_1690	0.63727	5.18516	0.0032295	0.00898069	483			hypothetical protein	no KO assigned
	PP_RS24930	PP_4776	0.636863	5.25541	5.84483e-08	4.95521e-07	477			Lrp/AsnC family transcriptional regulator	Lrp/AsnC family transcriptional regulator, leucine-responsive regulatory protein
	PP_RS15925	PP_3076	0.634137	5.17019	4.72633e-06	2.68355e-05	1017			ABC transporter permease	microcin C transport system permease protein
	PP_RS15870		0.634129	6.14807	8.50821e-05	0.000368512	657			hypothetical protein	no KO assigned
	PP_RS21745	PP_4188	0.633811	7.77194	0.000250652	0.000951691	1224	odhB	2.3.1.61	2-oxoglutarate dehydrogenase complex dihydrolipoyllysine-residue succinyltransferase	2-oxoglutarate dehydrogenase E2 component (dihydrolipoamide succinyltransferase) [EC:2.3.1.61
	PP_RS12675	PP_2433	0.632564	5.2794	0.000201518	0.000784385	450			DUF2384 domain-containing protein	no KO assigned
	PP_RS27990	PP_5375	0.632377	6.14465	4.71978e-06	2.68257e-05	909			LysR substrate-binding domain-containing protein	no KO assigned
	PP_RS20050	PP_5638	0.632296	5.8028	5.53501e-07	3.84894e-06	531			DUF2514 domain-containing protein	no KO assigned
	PP_RS24390	PP_4678	0.630507	10.8296	0.000244562	0.000931107	1017	ilvC	1.1.1.86	ketol-acid reductoisomerase	ketol-acid reductoisomerase [EC:1.1.1.86]
	PP_RS05960	PP_1146	0.625216	7.61973	7.79751e-06	4.24142e-05	696			hypothetical protein	no KO assigned
	PP_RS20415	PP_3923	0.624098	8.53519	0.000341474	0.00124886	711		3.1.3.-	histidine phosphatase family protein	no KO assigned
[truncated: 512 more rows]

## Sheet: Table S5
Table S5: Overview of differentially expressed genes in P. alloputida KT2440 when grown with either 50 nM Nd or 50 nM La. logFC = log2 Foldchange, logCPM = log2 Counts per million, FDR = false discovery rate.
[truncated: 389 more rows]

[truncated: 10 more sheets: Table S6, Table S7, Table S8, Table S9, Table S10, Table S11, Table S12, Table S13, Table S14, Table S15]
